# Supplementary material for: The human melanoma proteome atlas—Defining the molecular pathology
Source: Clin Transl Med. 2021 Jul 4;11(7):e473. doi: 10.1002/ctm2.473 (PMC8255060; doi:10.1002/ctm2.473)
Supplement: Supplementary file 2 — Tables [file CTM2-11-e473-s002.xlsx]

## Sheet: Tab2 Protein coding genes
	Table 2. Total list of protein-coding-genes identified
Gene	neXtProt	Accession	Chromosome	Chromosomal location	Protein	NeXtProt Classification
BMP8A	NX_Q7Z5Y6	Q7Z5Y6	1	1p34.3	transcript level	PE2
TMEM61	NX_Q8N0U2	Q8N0U2	1	1p32.3	transcript level	PE2
CNIH3	NX_Q8TBE1	Q8TBE1	1	1q42.12	transcript level	PE2
SPRR4	NX_Q96PI1	Q96PI1	1	1q21.3	transcript level	PE2
NOC2L	NX_Q9Y3T9	Q9Y3T9	1	1p36.33	protein level	PE1
PLEKHN1	NX_Q494U1	Q494U1	1	1p36.33	protein level	PE1
PERM1	NX_Q5SV97	Q5SV97	1	1p36.33	protein level	PE1
ISG15	NX_P05161	P05161	1	1p36.33	protein level	PE1
AGRN	NX_O00468	O00468	1	1p36.33	protein level	PE1
C1orf159	NX_Q96HA4	Q96HA4	1	1p36.33	protein level	PE1
SDF4	NX_Q9BRK5	Q9BRK5	1	1p36.33	protein level	PE1
B3GALT6	NX_Q96L58	Q96L58	1	1p36.33	protein level	PE1
UBE2J2	NX_Q8N2K1	Q8N2K1	1	1p36.33	protein level	PE1
ACAP3	NX_Q96P50	Q96P50	1	1p36.33	protein level	PE1
PUSL1	NX_Q8N0Z8	Q8N0Z8	1	1p36.33	protein level	PE1
INTS11	NX_Q5TA45	Q5TA45	1	1p36.33	protein level	PE1
CPTP	NX_Q5TA50	Q5TA50	1	1p36.33	protein level	PE1
DVL1	NX_O14640	O14640	1	1p36.33	protein level	PE1
MXRA8	NX_Q9BRK3	Q9BRK3	1	1p36.33	protein level	PE1
AURKAIP1	NX_Q9NWT8	Q9NWT8	1	1p36.33	protein level	PE1
CCNL2	NX_Q96S94	Q96S94	1	1p36.33	protein level	PE1
MRPL20	NX_Q9BYC9	Q9BYC9	1	1p36.33	protein level	PE1
VWA1	NX_Q6PCB0	Q6PCB0	1	1p36.33	protein level	PE1
ATAD3B	NX_Q5T9A4	Q5T9A4	1	1p36.33	protein level	PE1
ATAD3A	NX_Q9NVI7	Q9NVI7	1	1p36.33	protein level	PE1
TMEM240	NX_Q5SV17	Q5SV17	1	1p36.33	protein level	PE1
SSU72	NX_Q9NP77	Q9NP77	1	1p36.33	protein level	PE1
MIB2	NX_Q96AX9	Q96AX9	1	1p36.33	protein level	PE1
MMP23B	NX_O75900	O75900	1	1p36.33	protein level	PE1
CDK11B	NX_P21127	P21127	1	1p36.33	protein level	PE1
SLC35E2B	NX_P0CK96	P0CK96	1	1p36.33	protein level	PE1
CDK11A	NX_Q9UQ88	Q9UQ88	1	1p36.33	protein level	PE1
NADK	NX_O95544	O95544	1	1p36.33	protein level	PE1
GNB1	NX_P62873	P62873	1	1p36.33	protein level	PE1
PRKCZ	NX_Q05513	Q05513	1	1p36.33	protein level	PE1
SKI	NX_P12755	P12755	1	1p36.32	protein level	PE1
MORN1	NX_Q5T089	Q5T089	1	1p36.32	protein level	PE1
RER1	NX_O15258	O15258	1	1p36.32	protein level	PE1
PEX10	NX_O60683	O60683	1	1p36.32	protein level	PE1
PANK4	NX_Q9NVE7	Q9NVE7	1	1p36.32	protein level	PE1
TNFRSF14	NX_Q92956	Q92956	1	1p36.32	protein level	PE1
PRXL2B	NX_Q8TBF2	Q8TBF2	1	1p36.32	protein level	PE1
PRDM16	NX_Q9HAZ2	Q9HAZ2	1	1p36.32	protein level	PE1
ARHGEF16	NX_Q5VV41	Q5VV41	1	1p36.32	protein level	PE1
MEGF6	NX_O75095	O75095	1	1p36.32	protein level	PE1
TPRG1L	NX_Q5T0D9	Q5T0D9	1	1p36.32	protein level	PE1
WRAP73	NX_Q9P2S5	Q9P2S5	1	1p36.32	protein level	PE1
SMIM1	NX_B2RUZ4	B2RUZ4	1	1p36.32	protein level	PE1
LRRC47	NX_Q8N1G4	Q8N1G4	1	1p36.32	protein level	PE1
CEP104	NX_O60308	O60308	1	1p36.32	protein level	PE1
DFFB	NX_O76075	O76075	1	1p36.32	protein level	PE1
C1orf174	NX_Q8IYL3	Q8IYL3	1	1p36.32	protein level	PE1
NPHP4	NX_O75161	O75161	1	1p36.31	protein level	PE1
KCNAB2	NX_Q13303	Q13303	1	1p36.31	protein level	PE1
CHD5	NX_Q8TDI0	Q8TDI0	1	1p36.31	protein level	PE1
RPL22	NX_P35268	P35268	1	1p36.31	protein level	PE1
ICMT	NX_O60725	O60725	1	1p36.31	protein level	PE1
ACOT7	NX_O00154	O00154	1	1p36.31	protein level	PE1
ESPN	NX_B1AK53	B1AK53	1	1p36.31	protein level	PE1
PLEKHG5	NX_O94827	O94827	1	1p36.31	protein level	PE1
NOL9	NX_Q5SY16	Q5SY16	1	1p36.31	protein level	PE1
ZBTB48	NX_P10074	P10074	1	1p36.31	protein level	PE1
DNAJC11	NX_Q9NVH1	Q9NVH1	1	1p36.31	protein level	PE1
VAMP3	NX_Q15836	Q15836	1	1p36.23	protein level	PE1
PARK7	NX_Q99497	Q99497	1	1p36.23	protein level	PE1
ERRFI1	NX_Q9UJM3	Q9UJM3	1	1p36.23	protein level	PE1
RERE	NX_Q9P2R6	Q9P2R6	1	1p36.23	protein level	PE1
ENO1	NX_P06733	P06733	1	1p36.23	protein level	PE1
SLC2A5	NX_P22732	P22732	1	1p36.23	protein level	PE1
H6PD	NX_O95479	O95479	1	1p36.22	protein level	PE1
SLC25A33	NX_Q9BSK2	Q9BSK2	1	1p36.22	protein level	PE1
TMEM201	NX_Q5SNT2	Q5SNT2	1	1p36.22	protein level	PE1
PIK3CD	NX_O00329	O00329	1	1p36.22	protein level	PE1
CLSTN1	NX_O94985	O94985	1	1p36.22	protein level	PE1
CTNNBIP1	NX_Q9NSA3	Q9NSA3	1	1p36.22	protein level	PE1
LZIC	NX_Q8WZA0	Q8WZA0	1	1p36.22	protein level	PE1
NMNAT1	NX_Q9HAN9	Q9HAN9	1	1p36.22	protein level	PE1
RBP7	NX_Q96R05	Q96R05	1	1p36.22	protein level	PE1
UBE4B	NX_O95155	O95155	1	1p36.22	protein level	PE1
KIF1B	NX_O60333	O60333	1	1p36.22	protein level	PE1
PGD	NX_P52209	P52209	1	1p36.22	protein level	PE1
CENPS	NX_Q8N2Z9	Q8N2Z9	1	1p36.22	protein level	PE1
DFFA	NX_O00273	O00273	1	1p36.22	protein level	PE1
PEX14	NX_O75381	O75381	1	1p36.22	protein level	PE1
CASZ1	NX_Q86V15	Q86V15	1	1p36.22	protein level	PE1
TARDBP	NX_Q13148	Q13148	1	1p36.22	protein level	PE1
MASP2	NX_O00187	O00187	1	1p36.22	protein level	PE1
SRM	NX_P19623	P19623	1	1p36.22	protein level	PE1
EXOSC10	NX_Q01780	Q01780	1	1p36.22	protein level	PE1
MTOR	NX_P42345	P42345	1	1p36.22	protein level	PE1
ANGPTL7	NX_O43827	O43827	1	1p36.22	protein level	PE1
UBIAD1	NX_Q9Y5Z9	Q9Y5Z9	1	1p36.22	protein level	PE1
FBXO2	NX_Q9UK22	Q9UK22	1	1p36.22	protein level	PE1
FBXO44	NX_Q9H4M3	Q9H4M3	1	1p36.22	protein level	PE1
FBXO6	NX_Q9NRD1	Q9NRD1	1	1p36.22	protein level	PE1
MAD2L2	NX_Q9UI95	Q9UI95	1	1p36.22	protein level	PE1
DRAXIN	NX_Q8NBI3	Q8NBI3	1	1p36.22	protein level	PE1
AGTRAP	NX_Q6RW13	Q6RW13	1	1p36.22	protein level	PE1
MTHFR	NX_P42898	P42898	1	1p36.22	protein level	PE1
CLCN6	NX_P51797	P51797	1	1p36.22	protein level	PE1
KIAA2013	NX_Q8IYS2	Q8IYS2	1	1p36.22	protein level	PE1
PLOD1	NX_Q02809	Q02809	1	1p36.22	protein level	PE1
MFN2	NX_O95140	O95140	1	1p36.22	protein level	PE1
TNFRSF1B	NX_P20333	P20333	1	1p36.22	protein level	PE1
VPS13D	NX_Q5THJ4	Q5THJ4	1	1p36.21	protein level	PE1
DHRS3	NX_O75911	O75911	1	1p36.21	protein level	PE1
HNRNPCL1	NX_O60812	O60812	1	1p36.21	protein level	PE1
LRRC38	NX_Q5VT99	Q5VT99	1	1p36.21	protein level	PE1
PDPN	NX_Q86YL7	Q86YL7	1	1p36.21	protein level	PE1
PRDM2	NX_Q13029	Q13029	1	1p36.21	protein level	PE1
KAZN	NX_Q674X7	Q674X7	1	1p36.21	protein level	PE1
TMEM51	NX_Q9NW97	Q9NW97	1	1p36.21	protein level	PE1
EFHD2	NX_Q96C19	Q96C19	1	1p36.21	protein level	PE1
CTRC	NX_Q99895	Q99895	1	1p36.21	protein level	PE1
CELA2A	NX_P08217	P08217	1	1p36.21	protein level	PE1
CELA2B	NX_P08218	P08218	1	1p36.21	protein level	PE1
CASP9	NX_P55211	P55211	1	1p36.21	protein level	PE1
DNAJC16	NX_Q9Y2G8	Q9Y2G8	1	1p36.21	protein level	PE1
AGMAT	NX_Q9BSE5	Q9BSE5	1	1p36.21	protein level	PE1
DDI2	NX_Q5TDH0	Q5TDH0	1	1p36.21	protein level	PE1
PLEKHM2	NX_Q8IWE5	Q8IWE5	1	1p36.21	protein level	PE1
TMEM82	NX_A0PJX8	A0PJX8	1	1p36.21	protein level	PE1
FBLIM1	NX_Q8WUP2	Q8WUP2	1	1p36.21	protein level	PE1
SPEN	NX_Q96T58	Q96T58	1	1p36.13	protein level	PE1
ZBTB17	NX_Q13105	Q13105	1	1p36.13	protein level	PE1
HSPB7	NX_Q9UBY9	Q9UBY9	1	1p36.13	protein level	PE1
CLCNKA	NX_P51800	P51800	1	1p36.13	protein level	PE1
EPHA2	NX_P29317	P29317	1	1p36.13	protein level	PE1
FBXO42	NX_Q6P3S6	Q6P3S6	1	1p36.13	protein level	PE1
SZRD1	NX_Q7Z422	Q7Z422	1	1p36.13	protein level	PE1
NECAP2	NX_Q9NVZ3	Q9NVZ3	1	1p36.13	protein level	PE1
NBPF1	NX_Q3BBV0	Q3BBV0	1	1p36.13	protein level	PE1
CROCC	NX_Q5TZA2	Q5TZA2	1	1p36.13	protein level	PE1
MST1L	NX_Q2TV78	Q2TV78	1	1p36.13	protein level	PE1
MFAP2	NX_P55001	P55001	1	1p36.13	protein level	PE1
ATP13A2	NX_Q9NQ11	Q9NQ11	1	1p36.13	protein level	PE1
SDHB	NX_P21912	P21912	1	1p36.13	protein level	PE1
PADI2	NX_Q9Y2J8	Q9Y2J8	1	1p36.13	protein level	PE1
PADI3	NX_Q9ULW8	Q9ULW8	1	1p36.13	protein level	PE1
PADI4	NX_Q9UM07	Q9UM07	1	1p36.13	protein level	PE1
RCC2	NX_Q9P258	Q9P258	1	1p36.13	protein level	PE1
ARHGEF10L	NX_Q9HCE6	Q9HCE6	1	1p36.13	protein level	PE1
ACTL8	NX_Q9H568	Q9H568	1	1p36.13	protein level	PE1
ALDH4A1	NX_P30038	P30038	1	1p36.13	protein level	PE1
IFFO2	NX_Q5TF58	Q5TF58	1	1p36.13	protein level	PE1
UBR4	NX_Q5T4S7	Q5T4S7	1	1p36.13	protein level	PE1
EMC1	NX_Q8N766	Q8N766	1	1p36.13	protein level	PE1
MRTO4	NX_Q9UKD2	Q9UKD2	1	1p36.13	protein level	PE1
AKR7L	NX_Q8NHP1	Q8NHP1	1	1p36.13	protein level	PE1
AKR7A3	NX_O95154	O95154	1	1p36.13	protein level	PE1
AKR7A2	NX_O43488	O43488	1	1p36.13	protein level	PE1
CAPZB	NX_P47756	P47756	1	1p36.13	protein level	PE1
MICOS10	NX_Q5TGZ0	Q5TGZ0	1	1p36.13	protein level	PE1
NBL1	NX_P41271	P41271	1	1p36.13	protein level	PE1
TMCO4	NX_Q5TGY1	Q5TGY1	1	1p36.13	protein level	PE1
OTUD3	NX_Q5T2D3	Q5T2D3	1	1p36.13	protein level	PE1
PLA2G2A	NX_P14555	P14555	1	1p36.13	protein level	PE1
PLA2G2D	NX_Q9UNK4	Q9UNK4	1	1p36.12	protein level	PE1
CAMK2N1	NX_Q7Z7J9	Q7Z7J9	1	1p36.12	protein level	PE1
MUL1	NX_Q969V5	Q969V5	1	1p36.12	protein level	PE1
CDA	NX_P32320	P32320	1	1p36.12	protein level	PE1
DDOST	NX_P39656	P39656	1	1p36.12	protein level	PE1
HP1BP3	NX_Q5SSJ5	Q5SSJ5	1	1p36.12	protein level	PE1
EIF4G3	NX_O43432	O43432	1	1p36.12	protein level	PE1
ECE1	NX_P42892	P42892	1	1p36.12	protein level	PE1
ALPL	NX_P05186	P05186	1	1p36.12	protein level	PE1
RAP1GAP	NX_P47736	P47736	1	1p36.12	protein level	PE1
USP48	NX_Q86UV5	Q86UV5	1	1p36.12	protein level	PE1
HSPG2	NX_P98160	P98160	1	1p36.12	protein level	PE1
CELA3B	NX_P08861	P08861	1	1p36.12	protein level	PE1
CELA3A	NX_P09093	P09093	1	1p36.12	protein level	PE1
CDC42	NX_P60953	P60953	1	1p36.12	protein level	PE1
WNT4	NX_P56705	P56705	1	1p36.12	protein level	PE1
ZBTB40	NX_Q9NUA8	Q9NUA8	1	1p36.12	protein level	PE1
C1QA	NX_P02745	P02745	1	1p36.12	protein level	PE1
C1QC	NX_P02747	P02747	1	1p36.12	protein level	PE1
C1QB	NX_P02746	P02746	1	1p36.12	protein level	PE1
EPHB2	NX_P29323	P29323	1	1p36.12	protein level	PE1
KDM1A	NX_O60341	O60341	1	1p36.12	protein level	PE1
LUZP1	NX_Q86V48	Q86V48	1	1p36.12	protein level	PE1
HNRNPR	NX_O43390	O43390	1	1p36.12	protein level	PE1
ZNF436	NX_Q9C0F3	Q9C0F3	1	1p36.12	protein level	PE1
TCEA3	NX_O75764	O75764	1	1p36.12	protein level	PE1
ASAP3	NX_Q8TDY4	Q8TDY4	1	1p36.12	protein level	PE1
ID3	NX_Q02535	Q02535	1	1p36.12	protein level	PE1
RPL11	NX_P62913	P62913	1	1p36.11	protein level	PE1
ELOA	NX_Q14241	Q14241	1	1p36.11	protein level	PE1
PITHD1	NX_Q9GZP4	Q9GZP4	1	1p36.11	protein level	PE1
LYPLA2	NX_O95372	O95372	1	1p36.11	protein level	PE1
GALE	NX_Q14376	Q14376	1	1p36.11	protein level	PE1
HMGCL	NX_P35914	P35914	1	1p36.11	protein level	PE1
FUCA1	NX_P04066	P04066	1	1p36.11	protein level	PE1
SRSF10	NX_O75494	O75494	1	1p36.11	protein level	PE1
MYOM3	NX_Q5VTT5	Q5VTT5	1	1p36.11	protein level	PE1
NIPAL3	NX_Q6P499	Q6P499	1	1p36.11	protein level	PE1
RCAN3	NX_Q9UKA8	Q9UKA8	1	1p36.11	protein level	PE1
SRRM1	NX_Q8IYB3	Q8IYB3	1	1p36.11	protein level	PE1
CLIC4	NX_Q9Y696	Q9Y696	1	1p36.11	protein level	PE1
RUNX3	NX_Q13761	Q13761	1	1p36.11	protein level	PE1
SYF2	NX_O95926	O95926	1	1p36.11	protein level	PE1
RHD	NX_Q02161	Q02161	1	1p36.11	protein level	PE1
TMEM50A	NX_O95807	O95807	1	1p36.11	protein level	PE1
RHCE	NX_P18577	P18577	1	1p36.11	protein level	PE1
MACO1	NX_Q8N5G2	Q8N5G2	1	1p36.11	protein level	PE1
LDLRAP1	NX_Q5SW96	Q5SW96	1	1p36.11	protein level	PE1
MAN1C1	NX_Q9NR34	Q9NR34	1	1p36.11	protein level	PE1
SELENON	NX_Q9NZV5	Q9NZV5	1	1p36.11	protein level	PE1
MTFR1L	NX_Q9H019	Q9H019	1	1p36.11	protein level	PE1
PAQR7	NX_Q86WK9	Q86WK9	1	1p36.11	protein level	PE1
STMN1	NX_P16949	P16949	1	1p36.11	protein level	PE1
PAFAH2	NX_Q99487	Q99487	1	1p36.11	protein level	PE1
EXTL1	NX_Q92935	Q92935	1	1p36.11	protein level	PE1
TRIM63	NX_Q969Q1	Q969Q1	1	1p36.11	protein level	PE1
ZNF593	NX_O00488	O00488	1	1p36.11	protein level	PE1
CEP85	NX_Q6P2H3	Q6P2H3	1	1p36.11	protein level	PE1
SH3BGRL3	NX_Q9H299	Q9H299	1	1p36.11	protein level	PE1
UBXN11	NX_Q5T124	Q5T124	1	1p36.11	protein level	PE1
CRYBG2	NX_Q8N1P7	Q8N1P7	1	1p36.11	protein level	PE1
LIN28A	NX_Q9H9Z2	Q9H9Z2	1	1p36.11	protein level	PE1
DHDDS	NX_Q86SQ9	Q86SQ9	1	1p36.11	protein level	PE1
HMGN2	NX_P05204	P05204	1	1p36.11	protein level	PE1
RPS6KA1	NX_Q15418	Q15418	1	1p36.11	protein level	PE1
ARID1A	NX_O14497	O14497	1	1p36.11	protein level	PE1
ZDHHC18	NX_Q9NUE0	Q9NUE0	1	1p36.11	protein level	PE1
SFN	NX_P31947	P31947	1	1p36.11	protein level	PE1
GPN2	NX_Q9H9Y4	Q9H9Y4	1	1p36.11	protein level	PE1
GPATCH3	NX_Q96I76	Q96I76	1	1p36.11	protein level	PE1
NUDC	NX_Q9Y266	Q9Y266	1	1p36.11	protein level	PE1
SLC9A1	NX_P19634	P19634	1	1p36.11	protein level	PE1
WDTC1	NX_Q8N5D0	Q8N5D0	1	1p36.11	protein level	PE1
TMEM222	NX_Q9H0R3	Q9H0R3	1	1p36.11	protein level	PE1
SYTL1	NX_Q8IYJ3	Q8IYJ3	1	1p36.11	protein level	PE1
MAP3K6	NX_O95382	O95382	1	1p36.11	protein level	PE1
FCN3	NX_O75636	O75636	1	1p36.11	protein level	PE1
WASF2	NX_Q9Y6W5	Q9Y6W5	1	1p36.11	protein level	PE1
AHDC1	NX_Q5TGY3	Q5TGY3	1	1p35.3	protein level	PE1
FGR	NX_P09769	P09769	1	1p35.3	protein level	PE1
FAM76A	NX_Q8TAV0	Q8TAV0	1	1p35.3	protein level	PE1
STX12	NX_Q86Y82	Q86Y82	1	1p35.3	protein level	PE1
PPP1R8	NX_Q12972	Q12972	1	1p35.3	protein level	PE1
THEMIS2	NX_Q5TEJ8	Q5TEJ8	1	1p35.3	protein level	PE1
RPA2	NX_P15927	P15927	1	1p35.3	protein level	PE1
SMPDL3B	NX_Q92485	Q92485	1	1p35.3	protein level	PE1
EYA3	NX_Q99504	Q99504	1	1p35.3	protein level	PE1
PTAFR	NX_P25105	P25105	1	1p35.3	protein level	PE1
DNAJC8	NX_O75937	O75937	1	1p35.3	protein level	PE1
ATP5IF1	NX_Q9UII2	Q9UII2	1	1p35.3	protein level	PE1
SESN2	NX_P58004	P58004	1	1p35.3	protein level	PE1
MED18	NX_Q9BUE0	Q9BUE0	1	1p35.3	protein level	PE1
PHACTR4	NX_Q8IZ21	Q8IZ21	1	1p35.3	protein level	PE1
RCC1	NX_P18754	P18754	1	1p35.3	protein level	PE1
TRNAU1AP	NX_Q9NX07	Q9NX07	1	1p35.3	protein level	PE1
TAF12	NX_Q16514	Q16514	1	1p35.3	protein level	PE1
RAB42	NX_Q8N4Z0	Q8N4Z0	1	1p35.3	protein level	PE1
GMEB1	NX_Q9Y692	Q9Y692	1	1p35.3	protein level	PE1
YTHDF2	NX_Q9Y5A9	Q9Y5A9	1	1p35.3	protein level	PE1
EPB41	NX_P11171	P11171	1	1p35.3	protein level	PE1
SRSF4	NX_Q08170	Q08170	1	1p35.3	protein level	PE1
MECR	NX_Q9BV79	Q9BV79	1	1p35.3	protein level	PE1
PTPRU	NX_Q92729	Q92729	1	1p35.3	protein level	PE1
MATN1	NX_P21941	P21941	1	1p35.2	protein level	PE1
LAPTM5	NX_Q13571	Q13571	1	1p35.2	protein level	PE1
SDC3	NX_O75056	O75056	1	1p35.2	protein level	PE1
PUM1	NX_Q14671	Q14671	1	1p35.2	protein level	PE1
SNRNP40	NX_Q96DI7	Q96DI7	1	1p35.2	protein level	PE1
ZCCHC17	NX_Q9NP64	Q9NP64	1	1p35.2	protein level	PE1
FABP3	NX_P05413	P05413	1	1p35.2	protein level	PE1
TINAGL1	NX_Q9GZM7	Q9GZM7	1	1p35.2	protein level	PE1
PEF1	NX_Q9UBV8	Q9UBV8	1	1p35.2	protein level	PE1
COL16A1	NX_Q07092	Q07092	1	1p35.2	protein level	PE1
PTP4A2	NX_Q12974	Q12974	1	1p35.2	protein level	PE1
KHDRBS1	NX_Q07666	Q07666	1	1p35.2	protein level	PE1
TMEM39B	NX_Q9GZU3	Q9GZU3	1	1p35.2	protein level	PE1
KPNA6	NX_O60684	O60684	1	1p35.2	protein level	PE1
TXLNA	NX_P40222	P40222	1	1p35.2	protein level	PE1
CCDC28B	NX_Q9BUN5	Q9BUN5	1	1p35.2	protein level	PE1
TMEM234	NX_Q8WY98	Q8WY98	1	1p35.2	protein level	PE1
EIF3I	NX_Q13347	Q13347	1	1p35.2	protein level	PE1
FAM167B	NX_Q9BTA0	Q9BTA0	1	1p35.2	protein level	PE1
LCK	NX_P06239	P06239	1	1p35.2	protein level	PE1
HDAC1	NX_Q13547	Q13547	1	1p35.1	protein level	PE1
MARCKSL1	NX_P49006	P49006	1	1p35.1	protein level	PE1
BSDC1	NX_Q9NW68	Q9NW68	1	1p35.1	protein level	PE1
ZBTB8OS	NX_Q8IWT0	Q8IWT0	1	1p35.1	protein level	PE1
RBBP4	NX_Q09028	Q09028	1	1p35.1	protein level	PE1
SYNC	NX_Q9H7C4	Q9H7C4	1	1p35.1	protein level	PE1
KIAA1522	NX_Q9P206	Q9P206	1	1p35.1	protein level	PE1
YARS	NX_P54577	P54577	1	1p35.1	protein level	PE1
S100PBP	NX_Q96BU1	Q96BU1	1	1p35.1	protein level	PE1
HPCA	NX_P84074	P84074	1	1p35.1	protein level	PE1
TMEM54	NX_Q969K7	Q969K7	1	1p35.1	protein level	PE1
RNF19B	NX_Q6ZMZ0	Q6ZMZ0	1	1p35.1	protein level	PE1
AK2	NX_P54819	P54819	1	1p35.1	protein level	PE1
TRIM62	NX_Q9BVG3	Q9BVG3	1	1p35.1	protein level	PE1
ZNF362	NX_Q5T0B9	Q5T0B9	1	1p35.1	protein level	PE1
PHC2	NX_Q8IXK0	Q8IXK0	1	1p35.1	protein level	PE1
SMIM12	NX_Q96EX1	Q96EX1	1	1p34.3	protein level	PE1
TMEM35B	NX_Q8NCS4	Q8NCS4	1	1p34.3	protein level	PE1
ZMYM6	NX_O95789	O95789	1	1p34.3	protein level	PE1
ZMYM1	NX_Q5SVZ6	Q5SVZ6	1	1p34.3	protein level	PE1
SFPQ	NX_P23246	P23246	1	1p34.3	protein level	PE1
ZMYM4	NX_Q5VZL5	Q5VZL5	1	1p34.3	protein level	PE1
KIAA0319L	NX_Q8IZA0	Q8IZA0	1	1p34.3	protein level	PE1
NCDN	NX_Q9UBB6	Q9UBB6	1	1p34.3	protein level	PE1
PSMB2	NX_P49721	P49721	1	1p34.3	protein level	PE1
C1orf216	NX_Q8TAB5	Q8TAB5	1	1p34.3	protein level	PE1
CLSPN	NX_Q9HAW4	Q9HAW4	1	1p34.3	protein level	PE1
AGO4	NX_Q9HCK5	Q9HCK5	1	1p34.3	protein level	PE1
AGO1	NX_Q9UL18	Q9UL18	1	1p34.3	protein level	PE1
AGO3	NX_Q9H9G7	Q9H9G7	1	1p34.3	protein level	PE1
ADPRHL2	NX_Q9NX46	Q9NX46	1	1p34.3	protein level	PE1
COL8A2	NX_P25067	P25067	1	1p34.3	protein level	PE1
TRAPPC3	NX_O43617	O43617	1	1p34.3	protein level	PE1
MAP7D1	NX_Q3KQU3	Q3KQU3	1	1p34.3	protein level	PE1
THRAP3	NX_Q9Y2W1	Q9Y2W1	1	1p34.3	protein level	PE1
EVA1B	NX_Q9NVM1	Q9NVM1	1	1p34.3	protein level	PE1
STK40	NX_Q8N2I9	Q8N2I9	1	1p34.3	protein level	PE1
OSCP1	NX_Q8WVF1	Q8WVF1	1	1p34.3	protein level	PE1
MRPS15	NX_P82914	P82914	1	1p34.3	protein level	PE1
GRIK3	NX_Q13003	Q13003	1	1p34.3	protein level	PE1
ZC3H12A	NX_Q5D1E8	Q5D1E8	1	1p34.3	protein level	PE1
MEAF6	NX_Q9HAF1	Q9HAF1	1	1p34.3	protein level	PE1
SNIP1	NX_Q8TAD8	Q8TAD8	1	1p34.3	protein level	PE1
GNL2	NX_Q13823	Q13823	1	1p34.3	protein level	PE1
C1orf109	NX_Q9NX04	Q9NX04	1	1p34.3	protein level	PE1
CDCA8	NX_Q53HL2	Q53HL2	1	1p34.3	protein level	PE1
MANEAL	NX_Q5VSG8	Q5VSG8	1	1p34.3	protein level	PE1
YRDC	NX_Q86U90	Q86U90	1	1p34.3	protein level	PE1
C1orf122	NX_Q6ZSJ8	Q6ZSJ8	1	1p34.3	protein level	PE1
MTF1	NX_Q14872	Q14872	1	1p34.3	protein level	PE1
INPP5B	NX_P32019	P32019	1	1p34.3	protein level	PE1
SF3A3	NX_Q12874	Q12874	1	1p34.3	protein level	PE1
FHL3	NX_Q13643	Q13643	1	1p34.3	protein level	PE1
UTP11	NX_Q9Y3A2	Q9Y3A2	1	1p34.3	protein level	PE1
POU3F1	NX_Q03052	Q03052	1	1p34.3	protein level	PE1
RRAGC	NX_Q9HB90	Q9HB90	1	1p34.3	protein level	PE1
MYCBP	NX_Q99417	Q99417	1	1p34.3	protein level	PE1
NDUFS5	NX_O43920	O43920	1	1p34.3	protein level	PE1
MACF1	NX_Q9UPN3	Q9UPN3	1	1p34.3	protein level	PE1
KIAA0754	NX_O94854	O94854	1	1p34.3	protein level	PE1
PABPC4	NX_Q13310	Q13310	1	1p34.3	protein level	PE1
NT5C1A	NX_Q9BXI3	Q9BXI3	1	1p34.2	protein level	PE1
HPCAL4	NX_Q9UM19	Q9UM19	1	1p34.2	protein level	PE1
PPIE	NX_Q9UNP9	Q9UNP9	1	1p34.2	protein level	PE1
BMP8B	NX_P34820	P34820	1	1p34.2	protein level	PE1
TRIT1	NX_Q9H3H1	Q9H3H1	1	1p34.2	protein level	PE1
CAP1	NX_Q01518	Q01518	1	1p34.2	protein level	PE1
PPT1	NX_P50897	P50897	1	1p34.2	protein level	PE1
RLF	NX_Q13129	Q13129	1	1p34.2	protein level	PE1
ZMPSTE24	NX_O75844	O75844	1	1p34.2	protein level	PE1
SMAP2	NX_Q8WU79	Q8WU79	1	1p34.2	protein level	PE1
NFYC	NX_Q13952	Q13952	1	1p34.2	protein level	PE1
CTPS1	NX_P17812	P17812	1	1p34.2	protein level	PE1
SCMH1	NX_Q96GD3	Q96GD3	1	1p34.2	protein level	PE1
HIVEP3	NX_Q5T1R4	Q5T1R4	1	1p34.2	protein level	PE1
FOXJ3	NX_Q9UPW0	Q9UPW0	1	1p34.2	protein level	PE1
PPCS	NX_Q9HAB8	Q9HAB8	1	1p34.2	protein level	PE1
CCDC30	NX_Q5VVM6	Q5VVM6	1	1p34.2	protein level	PE1
PPIH	NX_O43447	O43447	1	1p34.2	protein level	PE1
YBX1	NX_P67809	P67809	1	1p34.2	protein level	PE1
P3H1	NX_Q32P28	Q32P28	1	1p34.2	protein level	PE1
C1orf50	NX_Q9BV19	Q9BV19	1	1p34.2	protein level	PE1
SVBP	NX_Q8N300	Q8N300	1	1p34.2	protein level	PE1
ERMAP	NX_Q96PL5	Q96PL5	1	1p34.2	protein level	PE1
ZNF691	NX_Q5VV52	Q5VV52	1	1p34.2	protein level	PE1
SLC2A1	NX_P11166	P11166	1	1p34.2	protein level	PE1
EBNA1BP2	NX_Q99848	Q99848	1	1p34.2	protein level	PE1
TIE1	NX_P35590	P35590	1	1p34.2	protein level	PE1
CDC20	NX_Q12834	Q12834	1	1p34.2	protein level	PE1
ELOVL1	NX_Q9BW60	Q9BW60	1	1p34.2	protein level	PE1
MED8	NX_Q96G25	Q96G25	1	1p34.2	protein level	PE1
SZT2	NX_Q5T011	Q5T011	1	1p34.2	protein level	PE1
HYI	NX_Q5T013	Q5T013	1	1p34.2	protein level	PE1
PTPRF	NX_P10586	P10586	1	1p34.2	protein level	PE1
KDM4A	NX_O75164	O75164	1	1p34.1	protein level	PE1
IPO13	NX_O94829	O94829	1	1p34.1	protein level	PE1
DPH2	NX_Q9BQC3	Q9BQC3	1	1p34.1	protein level	PE1
B4GALT2	NX_O60909	O60909	1	1p34.1	protein level	PE1
SLC6A9	NX_P48067	P48067	1	1p34.1	protein level	PE1
DMAP1	NX_Q9NPF5	Q9NPF5	1	1p34.1	protein level	PE1
ERI3	NX_O43414	O43414	1	1p34.1	protein level	PE1
RNF220	NX_Q5VTB9	Q5VTB9	1	1p34.1	protein level	PE1
TMEM53	NX_Q6P2H8	Q6P2H8	1	1p34.1	protein level	PE1
KIF2C	NX_Q99661	Q99661	1	1p34.1	protein level	PE1
RPS8	NX_P62241	P62241	1	1p34.1	protein level	PE1
BTBD19	NX_C9JJ37	C9JJ37	1	1p34.1	protein level	PE1
EIF2B3	NX_Q9NR50	Q9NR50	1	1p34.1	protein level	PE1
HECTD3	NX_Q5T447	Q5T447	1	1p34.1	protein level	PE1
UROD	NX_P06132	P06132	1	1p34.1	protein level	PE1
HPDL	NX_Q96IR7	Q96IR7	1	1p34.1	protein level	PE1
MUTYH	NX_Q9UIF7	Q9UIF7	1	1p34.1	protein level	PE1
TOE1	NX_Q96GM8	Q96GM8	1	1p34.1	protein level	PE1
TESK2	NX_Q96S53	Q96S53	1	1p34.1	protein level	PE1
MMACHC	NX_Q9Y4U1	Q9Y4U1	1	1p34.1	protein level	PE1
PRDX1	NX_Q06830	Q06830	1	1p34.1	protein level	PE1
AKR1A1	NX_P14550	P14550	1	1p34.1	protein level	PE1
NASP	NX_P49321	P49321	1	1p34.1	protein level	PE1
GPBP1L1	NX_Q9HC44	Q9HC44	1	1p34.1	protein level	PE1
TMEM69	NX_Q5SWH9	Q5SWH9	1	1p34.1	protein level	PE1
IPP	NX_Q9Y573	Q9Y573	1	1p34.1	protein level	PE1
MAST2	NX_Q6P0Q8	Q6P0Q8	1	1p34.1	protein level	PE1
PIK3R3	NX_Q92569	Q92569	1	1p34.1	protein level	PE1
TSPAN1	NX_O60635	O60635	1	1p34.1	protein level	PE1
POMGNT1	NX_Q8WZA1	Q8WZA1	1	1p34.1	protein level	PE1
LURAP1	NX_Q96LR2	Q96LR2	1	1p34.1	protein level	PE1
RAD54L	NX_Q92698	Q92698	1	1p34.1	protein level	PE1
LRRC41	NX_Q15345	Q15345	1	1p33	protein level	PE1
UQCRH	NX_P07919	P07919	1	1p33	protein level	PE1
NSUN4	NX_Q96CB9	Q96CB9	1	1p33	protein level	PE1
FAAH	NX_O00519	O00519	1	1p33	protein level	PE1
MKNK1	NX_Q9BUB5	Q9BUB5	1	1p33	protein level	PE1
MOB3C	NX_Q70IA8	Q70IA8	1	1p33	protein level	PE1
ATPAF1	NX_Q5TC12	Q5TC12	1	1p33	protein level	PE1
EFCAB14	NX_O75071	O75071	1	1p33	protein level	PE1
CYP4A11	NX_Q02928	Q02928	1	1p33	protein level	PE1
CYP4X1	NX_Q8N118	Q8N118	1	1p33	protein level	PE1
PDZK1IP1	NX_Q13113	Q13113	1	1p33	protein level	PE1
CMPK1	NX_P30085	P30085	1	1p33	protein level	PE1
FOXD2	NX_O60548	O60548	1	1p33	protein level	PE1
SLC5A9	NX_Q2M3M2	Q2M3M2	1	1p33	protein level	PE1
SPATA6	NX_Q9NWH7	Q9NWH7	1	1p33	protein level	PE1
ELAVL4	NX_P26378	P26378	1	1p32.3	protein level	PE1
FAF1	NX_Q9UNN5	Q9UNN5	1	1p32.3	protein level	PE1
CDKN2C	NX_P42773	P42773	1	1p32.3	protein level	PE1
RNF11	NX_Q9Y3C5	Q9Y3C5	1	1p32.3	protein level	PE1
TTC39A	NX_Q5SRH9	Q5SRH9	1	1p32.3	protein level	PE1
EPS15	NX_P42566	P42566	1	1p32.3	protein level	PE1
OSBPL9	NX_Q96SU4	Q96SU4	1	1p32.3	protein level	PE1
NRDC	NX_O43847	O43847	1	1p32.3	protein level	PE1
RAB3B	NX_P20337	P20337	1	1p32.3	protein level	PE1
TXNDC12	NX_O95881	O95881	1	1p32.3	protein level	PE1
KTI12	NX_Q96EK9	Q96EK9	1	1p32.3	protein level	PE1
BTF3L4	NX_Q96K17	Q96K17	1	1p32.3	protein level	PE1
ZFYVE9	NX_O95405	O95405	1	1p32.3	protein level	PE1
CC2D1B	NX_Q5T0F9	Q5T0F9	1	1p32.3	protein level	PE1
ORC1	NX_Q13415	Q13415	1	1p32.3	protein level	PE1
PRPF38A	NX_Q8NAV1	Q8NAV1	1	1p32.3	protein level	PE1
TUT4	NX_Q5TAX3	Q5TAX3	1	1p32.3	protein level	PE1
GPX7	NX_Q96SL4	Q96SL4	1	1p32.3	protein level	PE1
COA7	NX_Q96BR5	Q96BR5	1	1p32.3	protein level	PE1
ZYG11B	NX_Q9C0D3	Q9C0D3	1	1p32.3	protein level	PE1
ECHDC2	NX_Q86YB7	Q86YB7	1	1p32.3	protein level	PE1
SCP2	NX_P22307	P22307	1	1p32.3	protein level	PE1
PODN	NX_Q7Z5L7	Q7Z5L7	1	1p32.3	protein level	PE1
CPT2	NX_P23786	P23786	1	1p32.3	protein level	PE1
CZIB	NX_Q9NWV4	Q9NWV4	1	1p32.3	protein level	PE1
MAGOH	NX_P61326	P61326	1	1p32.3	protein level	PE1
LRP8	NX_Q14114	Q14114	1	1p32.3	protein level	PE1
NDC1	NX_Q9BTX1	Q9BTX1	1	1p32.3	protein level	PE1
YIPF1	NX_Q9Y548	Q9Y548	1	1p32.3	protein level	PE1
HSPB11	NX_Q9Y547	Q9Y547	1	1p32.3	protein level	PE1
LRRC42	NX_Q9Y546	Q9Y546	1	1p32.3	protein level	PE1
TMEM59	NX_Q9BXS4	Q9BXS4	1	1p32.3	protein level	PE1
TCEANC2	NX_Q96MN5	Q96MN5	1	1p32.3	protein level	PE1
MRPL37	NX_Q9BZE1	Q9BZE1	1	1p32.3	protein level	PE1
SSBP3	NX_Q9BWW4	Q9BWW4	1	1p32.3	protein level	PE1
ACOT11	NX_Q8WXI4	Q8WXI4	1	1p32.3	protein level	PE1
FAM151A	NX_Q8WW52	Q8WW52	1	1p32.3	protein level	PE1
TTC4	NX_O95801	O95801	1	1p32.3	protein level	PE1
PARS2	NX_Q7L3T8	Q7L3T8	1	1p32.3	protein level	PE1
DHCR24	NX_Q15392	Q15392	1	1p32.3	protein level	PE1
PCSK9	NX_Q8NBP7	Q8NBP7	1	1p32.3	protein level	PE1
USP24	NX_Q9UPU5	Q9UPU5	1	1p32.3	protein level	PE1
PLPP3	NX_O14495	O14495	1	1p32.2	protein level	PE1
PRKAA2	NX_P54646	P54646	1	1p32.2	protein level	PE1
C8A	NX_P07357	P07357	1	1p32.2	protein level	PE1
C8B	NX_P07358	P07358	1	1p32.2	protein level	PE1
DAB1	NX_O75553	O75553	1	1p32.1	protein level	PE1
OMA1	NX_Q96E52	Q96E52	1	1p32.1	protein level	PE1
TACSTD2	NX_P09758	P09758	1	1p32.1	protein level	PE1
MYSM1	NX_Q5VVJ2	Q5VVJ2	1	1p32.1	protein level	PE1
JUN	NX_P05412	P05412	1	1p32.1	protein level	PE1
FGGY	NX_Q96C11	Q96C11	1	1p32.1	protein level	PE1
HOOK1	NX_Q9UJC3	Q9UJC3	1	1p32.1	protein level	PE1
CYP2J2	NX_P51589	P51589	1	1p32.1	protein level	PE1
NFIA	NX_Q12857	Q12857	1	1p31.3	protein level	PE1
TM2D1	NX_Q9BX74	Q9BX74	1	1p31.3	protein level	PE1
PATJ	NX_Q8NI35	Q8NI35	1	1p31.3	protein level	PE1
L1TD1	NX_Q5T7N2	Q5T7N2	1	1p31.3	protein level	PE1
KANK4	NX_Q5T7N3	Q5T7N3	1	1p31.3	protein level	PE1
USP1	NX_O94782	O94782	1	1p31.3	protein level	PE1
DOCK7	NX_Q96N67	Q96N67	1	1p31.3	protein level	PE1
ATG4C	NX_Q96DT6	Q96DT6	1	1p31.3	protein level	PE1
FOXD3	NX_Q9UJU5	Q9UJU5	1	1p31.3	protein level	PE1
ALG6	NX_Q9Y672	Q9Y672	1	1p31.3	protein level	PE1
ITGB3BP	NX_Q13352	Q13352	1	1p31.3	protein level	PE1
EFCAB7	NX_A8K855	A8K855	1	1p31.3	protein level	PE1
PGM1	NX_P36871	P36871	1	1p31.3	protein level	PE1
ROR1	NX_Q01973	Q01973	1	1p31.3	protein level	PE1
CACHD1	NX_Q5VU97	Q5VU97	1	1p31.3	protein level	PE1
RAVER2	NX_Q9HCJ3	Q9HCJ3	1	1p31.3	protein level	PE1
JAK1	NX_P23458	P23458	1	1p31.3	protein level	PE1
AK4	NX_P27144	P27144	1	1p31.3	protein level	PE1
DNAJC6	NX_O75061	O75061	1	1p31.3	protein level	PE1
LEPROT	NX_O15243	O15243	1	1p31.3	protein level	PE1
LEPR	NX_P48357	P48357	1	1p31.3	protein level	PE1
PDE4B	NX_Q07343	Q07343	1	1p31.3	protein level	PE1
MIER1	NX_Q8N108	Q8N108	1	1p31.3	protein level	PE1
SLC35D1	NX_Q9NTN3	Q9NTN3	1	1p31.3	protein level	PE1
SERBP1	NX_Q8NC51	Q8NC51	1	1p31.3	protein level	PE1
GNG12	NX_Q9UBI6	Q9UBI6	1	1p31.3	protein level	PE1
WLS	NX_Q5T9L3	Q5T9L3	1	1p31.3	protein level	PE1
LRRC40	NX_Q9H9A6	Q9H9A6	1	1p31.1	protein level	PE1
SRSF11	NX_Q05519	Q05519	1	1p31.1	protein level	PE1
ANKRD13C	NX_Q8N6S4	Q8N6S4	1	1p31.1	protein level	PE1
CTH	NX_P32929	P32929	1	1p31.1	protein level	PE1
ZRANB2	NX_O95218	O95218	1	1p31.1	protein level	PE1
NEGR1	NX_Q7Z3B1	Q7Z3B1	1	1p31.1	protein level	PE1
FPGT	NX_O14772	O14772	1	1p31.1	protein level	PE1
TNNI3K	NX_Q59H18	Q59H18	1	1p31.1	protein level	PE1
CRYZ	NX_Q08257	Q08257	1	1p31.1	protein level	PE1
TYW3	NX_Q6IPR3	Q6IPR3	1	1p31.1	protein level	PE1
ACADM	NX_P11310	P11310	1	1p31.1	protein level	PE1
RABGGTB	NX_P53611	P53611	1	1p31.1	protein level	PE1
ST6GALNAC3	NX_Q8NDV1	Q8NDV1	1	1p31.1	protein level	PE1
PIGK	NX_Q92643	Q92643	1	1p31.1	protein level	PE1
AK5	NX_Q9Y6K8	Q9Y6K8	1	1p31.1	protein level	PE1
ZZZ3	NX_Q8IYH5	Q8IYH5	1	1p31.1	protein level	PE1
USP33	NX_Q8TEY7	Q8TEY7	1	1p31.1	protein level	PE1
MIGA1	NX_Q8NAN2	Q8NAN2	1	1p31.1	protein level	PE1
NEXN	NX_Q0ZGT2	Q0ZGT2	1	1p31.1	protein level	PE1
FUBP1	NX_Q96AE4	Q96AE4	1	1p31.1	protein level	PE1
DNAJB4	NX_Q9UDY4	Q9UDY4	1	1p31.1	protein level	PE1
GIPC2	NX_Q8TF65	Q8TF65	1	1p31.1	protein level	PE1
IFI44L	NX_Q53G44	Q53G44	1	1p31.1	protein level	PE1
IFI44	NX_Q8TCB0	Q8TCB0	1	1p31.1	protein level	PE1
ADGRL4	NX_Q9HBW9	Q9HBW9	1	1p31.1	protein level	PE1
ADGRL2	NX_O95490	O95490	1	1p31.1	protein level	PE1
PRKACB	NX_P22694	P22694	1	1p31.1	protein level	PE1
RPF1	NX_Q9H9Y2	Q9H9Y2	1	1p22.3	protein level	PE1
GNG5	NX_P63218	P63218	1	1p22.3	protein level	PE1
CTBS	NX_Q01459	Q01459	1	1p22.3	protein level	PE1
SSX2IP	NX_Q9Y2D8	Q9Y2D8	1	1p22.3	protein level	PE1
MCOLN2	NX_Q8IZK6	Q8IZK6	1	1p22.3	protein level	PE1
MCOLN3	NX_Q8TDD5	Q8TDD5	1	1p22.3	protein level	PE1
C1orf52	NX_Q8N6N3	Q8N6N3	1	1p22.3	protein level	PE1
BCL10	NX_O95999	O95999	1	1p22.3	protein level	PE1
DDAH1	NX_O94760	O94760	1	1p22.3	protein level	PE1
CCN1	NX_O00622	O00622	1	1p22.3	protein level	PE1
ZNHIT6	NX_Q9NWK9	Q9NWK9	1	1p22.3	protein level	PE1
COL24A1	NX_Q17RW2	Q17RW2	1	1p22.3	protein level	PE1
ODF2L	NX_Q9ULJ1	Q9ULJ1	1	1p22.3	protein level	PE1
CLCA2	NX_Q9UQC9	Q9UQC9	1	1p22.3	protein level	PE1
CLCA1	NX_A8K7I4	A8K7I4	1	1p22.3	protein level	PE1
CLCA4	NX_Q14CN2	Q14CN2	1	1p22.3	protein level	PE1
SH3GLB1	NX_Q9Y371	Q9Y371	1	1p22.3	protein level	PE1
SELENOF	NX_O60613	O60613	1	1p22.3	protein level	PE1
HS2ST1	NX_Q7LGA3	Q7LGA3	1	1p22.3	protein level	PE1
LMO4	NX_P61968	P61968	1	1p22.3	protein level	PE1
PKN2	NX_Q16513	Q16513	1	1p22.2	protein level	PE1
GTF2B	NX_Q00403	Q00403	1	1p22.2	protein level	PE1
KYAT3	NX_Q6YP21	Q6YP21	1	1p22.2	protein level	PE1
RBMXL1	NX_Q96E39	Q96E39	1	1p22.2	protein level	PE1
GBP3	NX_Q9H0R5	Q9H0R5	1	1p22.2	protein level	PE1
GBP1	NX_P32455	P32455	1	1p22.2	protein level	PE1
GBP2	NX_P32456	P32456	1	1p22.2	protein level	PE1
GBP7	NX_Q8N8V2	Q8N8V2	1	1p22.2	protein level	PE1
GBP4	NX_Q96PP9	Q96PP9	1	1p22.2	protein level	PE1
GBP5	NX_Q96PP8	Q96PP8	1	1p22.2	protein level	PE1
GBP6	NX_Q6ZN66	Q6ZN66	1	1p22.2	protein level	PE1
LRRC8B	NX_Q6P9F7	Q6P9F7	1	1p22.2	protein level	PE1
LRRC8C	NX_Q8TDW0	Q8TDW0	1	1p22.2	protein level	PE1
LRRC8D	NX_Q7L1W4	Q7L1W4	1	1p22.2	protein level	PE1
ZNF326	NX_Q5BKZ1	Q5BKZ1	1	1p22.2	protein level	PE1
ZNF644	NX_Q9H582	Q9H582	1	1p22.2	protein level	PE1
CDC7	NX_O00311	O00311	1	1p22.1	protein level	PE1
TGFBR3	NX_Q03167	Q03167	1	1p22.1	protein level	PE1
EPHX4	NX_Q8IUS5	Q8IUS5	1	1p22.1	protein level	PE1
BTBD8	NX_Q5XKL5	Q5XKL5	1	1p22.1	protein level	PE1
KIAA1107	NX_Q9UPP5	Q9UPP5	1	1p22.1	protein level	PE1
GLMN	NX_Q92990	Q92990	1	1p22.1	protein level	PE1
RPAP2	NX_Q8IXW5	Q8IXW5	1	1p22.1	protein level	PE1
EVI5	NX_O60447	O60447	1	1p22.1	protein level	PE1
RPL5	NX_P46777	P46777	1	1p22.1	protein level	PE1
DIPK1A	NX_Q5T7M9	Q5T7M9	1	1p22.1	protein level	PE1
MTF2	NX_Q9Y483	Q9Y483	1	1p22.1	protein level	PE1
TMED5	NX_Q9Y3A6	Q9Y3A6	1	1p22.1	protein level	PE1
CCDC18	NX_Q5T9S5	Q5T9S5	1	1p22.1	protein level	PE1
DR1	NX_Q01658	Q01658	1	1p22.1	protein level	PE1
FNBP1L	NX_Q5T0N5	Q5T0N5	1	1p22.1	protein level	PE1
BCAR3	NX_O75815	O75815	1	1p22.1	protein level	PE1
DNTTIP2	NX_Q5QJE6	Q5QJE6	1	1p22.1	protein level	PE1
GCLM	NX_P48507	P48507	1	1p22.1	protein level	PE1
ARHGAP29	NX_Q52LW3	Q52LW3	1	1p22.1	protein level	PE1
ABCD3	NX_P28288	P28288	1	1p21.3	protein level	PE1
F3	NX_P13726	P13726	1	1p21.3	protein level	PE1
CNN3	NX_Q15417	Q15417	1	1p21.3	protein level	PE1
ALG14	NX_Q96F25	Q96F25	1	1p21.3	protein level	PE1
TLCD4	NX_Q96MV1	Q96MV1	1	1p21.3	protein level	PE1
RWDD3	NX_Q9Y3V2	Q9Y3V2	1	1p21.3	protein level	PE1
PTBP2	NX_Q9UKA9	Q9UKA9	1	1p21.3	protein level	PE1
DPYD	NX_Q12882	Q12882	1	1p21.3	protein level	PE1
SNX7	NX_Q9UNH6	Q9UNH6	1	1p21.3	protein level	PE1
PLPPR4	NX_Q7Z2D5	Q7Z2D5	1	1p21.2	protein level	PE1
PALMD	NX_Q9NP74	Q9NP74	1	1p21.2	protein level	PE1
FRRS1	NX_Q6ZNA5	Q6ZNA5	1	1p21.2	protein level	PE1
AGL	NX_P35573	P35573	1	1p21.2	protein level	PE1
SLC35A3	NX_Q9Y2D2	Q9Y2D2	1	1p21.2	protein level	PE1
MFSD14A	NX_Q96MC6	Q96MC6	1	1p21.2	protein level	PE1
SASS6	NX_Q6UVJ0	Q6UVJ0	1	1p21.2	protein level	PE1
TRMT13	NX_Q9NUP7	Q9NUP7	1	1p21.2	protein level	PE1
DBT	NX_P11182	P11182	1	1p21.2	protein level	PE1
RTCA	NX_O00442	O00442	1	1p21.2	protein level	PE1
VCAM1	NX_P19320	P19320	1	1p21.2	protein level	PE1
EXTL2	NX_Q9UBQ6	Q9UBQ6	1	1p21.2	protein level	PE1
SLC30A7	NX_Q8NEW0	Q8NEW0	1	1p21.2	protein level	PE1
DPH5	NX_Q9H2P9	Q9H2P9	1	1p21.2	protein level	PE1
S1PR1	NX_P21453	P21453	1	1p21.2	protein level	PE1
COL11A1	NX_P12107	P12107	1	1p21.1	protein level	PE1
RNPC3	NX_Q96LT9	Q96LT9	1	1p21.1	protein level	PE1
AMY2B	NX_P19961	P19961	1	1p21.1	protein level	PE1
AMY2A	NX_P04746	P04746	1	1p21.1	protein level	PE1
AMY1A	NX_P04745	P04745	1	1p21.1	protein level	PE1
PRMT6	NX_Q96LA8	Q96LA8	1	1p13.3	protein level	PE1
NTNG1	NX_Q9Y2I2	Q9Y2I2	1	1p13.3	protein level	PE1
VAV3	NX_Q9UKW4	Q9UKW4	1	1p13.3	protein level	PE1
SLC25A24	NX_Q6NUK1	Q6NUK1	1	1p13.3	protein level	PE1
FAM102B	NX_Q5T8I3	Q5T8I3	1	1p13.3	protein level	PE1
HENMT1	NX_Q5T8I9	Q5T8I9	1	1p13.3	protein level	PE1
PRPF38B	NX_Q5VTL8	Q5VTL8	1	1p13.3	protein level	PE1
STXBP3	NX_O00186	O00186	1	1p13.3	protein level	PE1
GPSM2	NX_P81274	P81274	1	1p13.3	protein level	PE1
CLCC1	NX_Q96S66	Q96S66	1	1p13.3	protein level	PE1
WDR47	NX_O94967	O94967	1	1p13.3	protein level	PE1
TAF13	NX_Q15543	Q15543	1	1p13.3	protein level	PE1
TMEM167B	NX_Q9NRX6	Q9NRX6	1	1p13.3	protein level	PE1
KIAA1324	NX_Q6UXG2	Q6UXG2	1	1p13.3	protein level	PE1
SARS	NX_P49591	P49591	1	1p13.3	protein level	PE1
CELSR2	NX_Q9HCU4	Q9HCU4	1	1p13.3	protein level	PE1
PSRC1	NX_Q6PGN9	Q6PGN9	1	1p13.3	protein level	PE1
SORT1	NX_Q99523	Q99523	1	1p13.3	protein level	PE1
PSMA5	NX_P28066	P28066	1	1p13.3	protein level	PE1
SYPL2	NX_Q5VXT5	Q5VXT5	1	1p13.3	protein level	PE1
GNAI3	NX_P08754	P08754	1	1p13.3	protein level	PE1
GNAT2	NX_P19087	P19087	1	1p13.3	protein level	PE1
AMPD2	NX_Q01433	Q01433	1	1p13.3	protein level	PE1
GSTM4	NX_Q03013	Q03013	1	1p13.3	protein level	PE1
GSTM2	NX_P28161	P28161	1	1p13.3	protein level	PE1
GSTM1	NX_P09488	P09488	1	1p13.3	protein level	PE1
GSTM5	NX_P46439	P46439	1	1p13.3	protein level	PE1
GSTM3	NX_P21266	P21266	1	1p13.3	protein level	PE1
CSF1	NX_P09603	P09603	1	1p13.3	protein level	PE1
AHCYL1	NX_O43865	O43865	1	1p13.3	protein level	PE1
STRIP1	NX_Q5VSL9	Q5VSL9	1	1p13.3	protein level	PE1
SLC6A17	NX_Q9H1V8	Q9H1V8	1	1p13.3	protein level	PE1
KCNC4	NX_Q03721	Q03721	1	1p13.3	protein level	PE1
RBM15	NX_Q96T37	Q96T37	1	1p13.3	protein level	PE1
SLC16A4	NX_O15374	O15374	1	1p13.3	protein level	PE1
LAMTOR5	NX_O43504	O43504	1	1p13.3	protein level	PE1
KCNA3	NX_P22001	P22001	1	1p13.3	protein level	PE1
CD53	NX_P19397	P19397	1	1p13.3	protein level	PE1
LRIF1	NX_Q5T3J3	Q5T3J3	1	1p13.3	protein level	PE1
DRAM2	NX_Q6UX65	Q6UX65	1	1p13.3	protein level	PE1
CEPT1	NX_Q9Y6K0	Q9Y6K0	1	1p13.3	protein level	PE1
DENND2D	NX_Q9H6A0	Q9H6A0	1	1p13.2	protein level	PE1
CHI3L2	NX_Q15782	Q15782	1	1p13.2	protein level	PE1
WDR77	NX_Q9BQA1	Q9BQA1	1	1p13.2	protein level	PE1
ATP5PB	NX_P24539	P24539	1	1p13.2	protein level	PE1
RAP1A	NX_P62834	P62834	1	1p13.2	protein level	PE1
DDX20	NX_Q9UHI6	Q9UHI6	1	1p13.2	protein level	PE1
CTTNBP2NL	NX_Q9P2B4	Q9P2B4	1	1p13.2	protein level	PE1
WNT2B	NX_Q93097	Q93097	1	1p13.2	protein level	PE1
CAPZA1	NX_P52907	P52907	1	1p13.2	protein level	PE1
MOV10	NX_Q9HCE1	Q9HCE1	1	1p13.2	protein level	PE1
RHOC	NX_P08134	P08134	1	1p13.2	protein level	PE1
SLC16A1	NX_P53985	P53985	1	1p13.2	protein level	PE1
LRIG2	NX_O94898	O94898	1	1p13.2	protein level	PE1
MAGI3	NX_Q5TCQ9	Q5TCQ9	1	1p13.2	protein level	PE1
RSBN1	NX_Q5VWQ0	Q5VWQ0	1	1p13.2	protein level	PE1
PTPN22	NX_Q9Y2R2	Q9Y2R2	1	1p13.2	protein level	PE1
AP4B1	NX_Q9Y6B7	Q9Y6B7	1	1p13.2	protein level	PE1
HIPK1	NX_Q86Z02	Q86Z02	1	1p13.2	protein level	PE1
OLFML3	NX_Q9NRN5	Q9NRN5	1	1p13.2	protein level	PE1
SYT6	NX_Q5T7P8	Q5T7P8	1	1p13.2	protein level	PE1
TRIM33	NX_Q9UPN9	Q9UPN9	1	1p13.2	protein level	PE1
BCAS2	NX_O75934	O75934	1	1p13.2	protein level	PE1
DENND2C	NX_Q68D51	Q68D51	1	1p13.2	protein level	PE1
AMPD1	NX_P23109	P23109	1	1p13.2	protein level	PE1
NRAS	NX_P01111	P01111	1	1p13.2	protein level	PE1
CSDE1	NX_O75534	O75534	1	1p13.2	protein level	PE1
SIKE1	NX_Q9BRV8	Q9BRV8	1	1p13.2	protein level	PE1
VANGL1	NX_Q8TAA9	Q8TAA9	1	1p13.1	protein level	PE1
CASQ2	NX_O14958	O14958	1	1p13.1	protein level	PE1
SLC22A15	NX_Q8IZD6	Q8IZD6	1	1p13.1	protein level	PE1
ATP1A1	NX_P05023	P05023	1	1p13.1	protein level	PE1
CD58	NX_P19256	P19256	1	1p13.1	protein level	PE1
IGSF3	NX_O75054	O75054	1	1p13.1	protein level	PE1
CD2	NX_P06729	P06729	1	1p13.1	protein level	PE1
PTGFRN	NX_Q9P2B2	Q9P2B2	1	1p13.1	protein level	PE1
CD101	NX_Q93033	Q93033	1	1p13.1	protein level	PE1
TTF2	NX_Q9UNY4	Q9UNY4	1	1p13.1	protein level	PE1
MAN1A2	NX_O60476	O60476	1	1p12	protein level	PE1
TENT5C	NX_Q5VWP2	Q5VWP2	1	1p12	protein level	PE1
GDAP2	NX_Q9NXN4	Q9NXN4	1	1p12	protein level	PE1
WDR3	NX_Q9UNX4	Q9UNX4	1	1p12	protein level	PE1
SPAG17	NX_Q6Q759	Q6Q759	1	1p12	protein level	PE1
TBX15	NX_Q96SF7	Q96SF7	1	1p12	protein level	PE1
WARS2	NX_Q9UGM6	Q9UGM6	1	1p12	protein level	PE1
HAO2	NX_Q9NYQ3	Q9NYQ3	1	1p12	protein level	PE1
HSD3B2	NX_P26439	P26439	1	1p12	protein level	PE1
HSD3B1	NX_P14060	P14060	1	1p12	protein level	PE1
ZNF697	NX_Q5TEC3	Q5TEC3	1	1p12	protein level	PE1
PHGDH	NX_O43175	O43175	1	1p12	protein level	PE1
HMGCS2	NX_P54868	P54868	1	1p12	protein level	PE1
NOTCH2	NX_Q04721	Q04721	1	1p12	protein level	PE1
SEC22B	NX_O75396	O75396	1	1p12	protein level	PE1
SRGAP2C	NX_P0DJJ0	P0DJJ0	1	1p11.2	protein level	PE1
PDZK1	NX_Q5T2W1	Q5T2W1	1	1q21.1	protein level	PE1
RNF115	NX_Q9Y4L5	Q9Y4L5	1	1q21.1	protein level	PE1
POLR3C	NX_Q9BUI4	Q9BUI4	1	1q21.1	protein level	PE1
PIAS3	NX_Q9Y6X2	Q9Y6X2	1	1q21.1	protein level	PE1
ANKRD35	NX_Q8N283	Q8N283	1	1q21.1	protein level	PE1
ITGA10	NX_O75578	O75578	1	1q21.1	protein level	PE1
PEX11B	NX_O96011	O96011	1	1q21.1	protein level	PE1
RBM8A	NX_Q9Y5S9	Q9Y5S9	1	1q21.1	protein level	PE1
LIX1L	NX_Q8IVB5	Q8IVB5	1	1q21.1	protein level	PE1
POLR3GL	NX_Q9BT43	Q9BT43	1	1q21.1	protein level	PE1
TXNIP	NX_Q9H3M7	Q9H3M7	1	1q21.1	protein level	PE1
NBPF10	NX_Q6P3W6	Q6P3W6	1	1q21.1	protein level	PE1
PRKAB2	NX_O43741	O43741	1	1q21.1	protein level	PE1
FMO5	NX_P49326	P49326	1	1q21.1	protein level	PE1
CHD1L	NX_Q86WJ1	Q86WJ1	1	1q21.1	protein level	PE1
BCL9	NX_O00512	O00512	1	1q21.2	protein level	PE1
ACP6	NX_Q9NPH0	Q9NPH0	1	1q21.2	protein level	PE1
GJA5	NX_P36382	P36382	1	1q21.2	protein level	PE1
GJA8	NX_P48165	P48165	1	1q21.2	protein level	PE1
GPR89B	NX_P0CG08	P0CG08	1	1q21.2	protein level	PE1
NOTCH2NLB	NX_P0DPK3	P0DPK3	1	1q21.2	protein level	PE1
PDE4DIP	NX_Q5VU43	Q5VU43	1	1q21.2	protein level	PE1
FCGR1A	NX_P12314	P12314	1	1q21.2	protein level	PE1
HIST2H2BF	NX_Q5QNW6	Q5QNW6	1	1q21.2	protein level	PE1
HIST2H3D	NX_Q71DI3	Q71DI3	1	1q21.2	protein level	PE1
H4-16	NX_P62805	P62805	1	1q21.2	protein level	PE1
HIST2H2AA3	NX_Q6FI13	Q6FI13	1	1q21.2	protein level	PE1
HIST2H2BE	NX_Q16778	Q16778	1	1q21.2	protein level	PE1
HIST2H2AC	NX_Q16777	Q16777	1	1q21.2	protein level	PE1
HIST2H2AB	NX_Q8IUE6	Q8IUE6	1	1q21.2	protein level	PE1
BOLA1	NX_Q9Y3E2	Q9Y3E2	1	1q21.2	protein level	PE1
SV2A	NX_Q7L0J3	Q7L0J3	1	1q21.2	protein level	PE1
SF3B4	NX_Q15427	Q15427	1	1q21.2	protein level	PE1
MTMR11	NX_A4FU01	A4FU01	1	1q21.2	protein level	PE1
OTUD7B	NX_Q6GQQ9	Q6GQQ9	1	1q21.2	protein level	PE1
VPS45	NX_Q9NRW7	Q9NRW7	1	1q21.2	protein level	PE1
PLEKHO1	NX_Q53GL0	Q53GL0	1	1q21.2	protein level	PE1
ANP32E	NX_Q9BTT0	Q9BTT0	1	1q21.2	protein level	PE1
CA14	NX_Q9ULX7	Q9ULX7	1	1q21.2	protein level	PE1
APH1A	NX_Q96BI3	Q96BI3	1	1q21.2	protein level	PE1
MRPS21	NX_P82921	P82921	1	1q21.2	protein level	PE1
PRPF3	NX_O43395	O43395	1	1q21.2	protein level	PE1
RPRD2	NX_Q5VT52	Q5VT52	1	1q21.2	protein level	PE1
TARS2	NX_Q9BW92	Q9BW92	1	1q21.2	protein level	PE1
ECM1	NX_Q16610	Q16610	1	1q21.2	protein level	PE1
ADAMTSL4	NX_Q6UY14	Q6UY14	1	1q21.2	protein level	PE1
MCL1	NX_Q07820	Q07820	1	1q21.2	protein level	PE1
ENSA	NX_O43768	O43768	1	1q21.3	protein level	PE1
GOLPH3L	NX_Q9H4A5	Q9H4A5	1	1q21.3	protein level	PE1
CTSS	NX_P25774	P25774	1	1q21.3	protein level	PE1
CTSK	NX_P43235	P43235	1	1q21.3	protein level	PE1
ARNT	NX_P27540	P27540	1	1q21.3	protein level	PE1
SETDB1	NX_Q15047	Q15047	1	1q21.3	protein level	PE1
CERS2	NX_Q96G23	Q96G23	1	1q21.3	protein level	PE1
ANXA9	NX_O76027	O76027	1	1q21.3	protein level	PE1
MINDY1	NX_Q8N5J2	Q8N5J2	1	1q21.3	protein level	PE1
PRUNE1	NX_Q86TP1	Q86TP1	1	1q21.3	protein level	PE1
BNIPL	NX_Q7Z465	Q7Z465	1	1q21.3	protein level	PE1
CDC42SE1	NX_Q9NRR8	Q9NRR8	1	1q21.3	protein level	PE1
MLLT11	NX_Q13015	Q13015	1	1q21.3	protein level	PE1
GABPB2	NX_Q8TAK5	Q8TAK5	1	1q21.3	protein level	PE1
SEMA6C	NX_Q9H3T2	Q9H3T2	1	1q21.3	protein level	PE1
TNFAIP8L2	NX_Q6P589	Q6P589	1	1q21.3	protein level	PE1
SCNM1	NX_Q9BWG6	Q9BWG6	1	1q21.3	protein level	PE1
LYSMD1	NX_Q96S90	Q96S90	1	1q21.3	protein level	PE1
TMOD4	NX_Q9NZQ9	Q9NZQ9	1	1q21.3	protein level	PE1
VPS72	NX_Q15906	Q15906	1	1q21.3	protein level	PE1
PIP5K1A	NX_Q99755	Q99755	1	1q21.3	protein level	PE1
PSMD4	NX_P55036	P55036	1	1q21.3	protein level	PE1
ZNF687	NX_Q8N1G0	Q8N1G0	1	1q21.3	protein level	PE1
PI4KB	NX_Q9UBF8	Q9UBF8	1	1q21.3	protein level	PE1
RFX5	NX_P48382	P48382	1	1q21.3	protein level	PE1
SELENBP1	NX_Q13228	Q13228	1	1q21.3	protein level	PE1
PSMB4	NX_P28070	P28070	1	1q21.3	protein level	PE1
POGZ	NX_Q7Z3K3	Q7Z3K3	1	1q21.3	protein level	PE1
CGN	NX_Q9P2M7	Q9P2M7	1	1q21.3	protein level	PE1
TUFT1	NX_Q9NNX1	Q9NNX1	1	1q21.3	protein level	PE1
SNX27	NX_Q96L92	Q96L92	1	1q21.3	protein level	PE1
MRPL9	NX_Q9BYD2	Q9BYD2	1	1q21.3	protein level	PE1
TDRKH	NX_Q9Y2W6	Q9Y2W6	1	1q21.3	protein level	PE1
THEM5	NX_Q8N1Q8	Q8N1Q8	1	1q21.3	protein level	PE1
THEM4	NX_Q5T1C6	Q5T1C6	1	1q21.3	protein level	PE1
S100A10	NX_P60903	P60903	1	1q21.3	protein level	PE1
S100A11	NX_P31949	P31949	1	1q21.3	protein level	PE1
TCHH	NX_Q07283	Q07283	1	1q21.3	protein level	PE1
RPTN	NX_Q6XPR3	Q6XPR3	1	1q21.3	protein level	PE1
HRNR	NX_Q86YZ3	Q86YZ3	1	1q21.3	protein level	PE1
FLG	NX_P20930	P20930	1	1q21.3	protein level	PE1
FLG2	NX_Q5D862	Q5D862	1	1q21.3	protein level	PE1
CRNN	NX_Q9UBG3	Q9UBG3	1	1q21.3	protein level	PE1
CRCT1	NX_Q9UGL9	Q9UGL9	1	1q21.3	protein level	PE1
LCE3E	NX_Q5T5B0	Q5T5B0	1	1q21.3	protein level	PE1
LCE3D	NX_Q9BYE3	Q9BYE3	1	1q21.3	protein level	PE1
LCE3A	NX_Q5TA76	Q5TA76	1	1q21.3	protein level	PE1
LCE2D	NX_Q5TA82	Q5TA82	1	1q21.3	protein level	PE1
LCE2B	NX_O14633	O14633	1	1q21.3	protein level	PE1
LCE2A	NX_Q5TA79	Q5TA79	1	1q21.3	protein level	PE1
XP32	NX_Q5T750	Q5T750	1	1q21.3	protein level	PE1
KPRP	NX_Q5T749	Q5T749	1	1q21.3	protein level	PE1
LCE1F	NX_Q5T754	Q5T754	1	1q21.3	protein level	PE1
LCE1E	NX_Q5T753	Q5T753	1	1q21.3	protein level	PE1
LCE1D	NX_Q5T752	Q5T752	1	1q21.3	protein level	PE1
LCE1A	NX_Q5T7P2	Q5T7P2	1	1q21.3	protein level	PE1
IVL	NX_P07476	P07476	1	1q21.3	protein level	PE1
SPRR1A	NX_P35321	P35321	1	1q21.3	protein level	PE1
SPRR3	NX_Q9UBC9	Q9UBC9	1	1q21.3	protein level	PE1
SPRR1B	NX_P22528	P22528	1	1q21.3	protein level	PE1
SPRR2D	NX_P22532	P22532	1	1q21.3	protein level	PE1
SPRR2A	NX_P35326	P35326	1	1q21.3	protein level	PE1
SPRR2F	NX_Q96RM1	Q96RM1	1	1q21.3	protein level	PE1
SPRR2G	NX_Q9BYE4	Q9BYE4	1	1q21.3	protein level	PE1
PRR9	NX_Q5T870	Q5T870	1	1q21.3	protein level	PE1
LOR	NX_P23490	P23490	1	1q21.3	protein level	PE1
S100A9	NX_P06702	P06702	1	1q21.3	protein level	PE1
S100A12	NX_P80511	P80511	1	1q21.3	protein level	PE1
S100A8	NX_P05109	P05109	1	1q21.3	protein level	PE1
S100A7A	NX_Q86SG5	Q86SG5	1	1q21.3	protein level	PE1
S100A7L2	NX_Q5SY68	Q5SY68	1	1q21.3	protein level	PE1
S100A7	NX_P31151	P31151	1	1q21.3	protein level	PE1
S100A6	NX_P06703	P06703	1	1q21.3	protein level	PE1
S100A4	NX_P26447	P26447	1	1q21.3	protein level	PE1
S100A3	NX_P33764	P33764	1	1q21.3	protein level	PE1
S100A2	NX_P29034	P29034	1	1q21.3	protein level	PE1
S100A16	NX_Q96FQ6	Q96FQ6	1	1q21.3	protein level	PE1
S100A14	NX_Q9HCY8	Q9HCY8	1	1q21.3	protein level	PE1
S100A13	NX_Q99584	Q99584	1	1q21.3	protein level	PE1
S100A1	NX_P23297	P23297	1	1q21.3	protein level	PE1
CHTOP	NX_Q9Y3Y2	Q9Y3Y2	1	1q21.3	protein level	PE1
SNAPIN	NX_O95295	O95295	1	1q21.3	protein level	PE1
ILF2	NX_Q12905	Q12905	1	1q21.3	protein level	PE1
NPR1	NX_P16066	P16066	1	1q21.3	protein level	PE1
INTS3	NX_Q68E01	Q68E01	1	1q21.3	protein level	PE1
SLC27A3	NX_Q5K4L6	Q5K4L6	1	1q21.3	protein level	PE1
GATAD2B	NX_Q8WXI9	Q8WXI9	1	1q21.3	protein level	PE1
DENND4B	NX_O75064	O75064	1	1q21.3	protein level	PE1
CRTC2	NX_Q53ET0	Q53ET0	1	1q21.3	protein level	PE1
SLC39A1	NX_Q9NY26	Q9NY26	1	1q21.3	protein level	PE1
CREB3L4	NX_Q8TEY5	Q8TEY5	1	1q21.3	protein level	PE1
JTB	NX_O76095	O76095	1	1q21.3	protein level	PE1
RAB13	NX_P51153	P51153	1	1q21.3	protein level	PE1
RPS27	NX_P42677	P42677	1	1q21.3	protein level	PE1
TPM3	NX_P06753	P06753	1	1q21.3	protein level	PE1
C1orf43	NX_Q9BWL3	Q9BWL3	1	1q21.3	protein level	PE1
UBAP2L	NX_Q14157	Q14157	1	1q21.3	protein level	PE1
HAX1	NX_O00165	O00165	1	1q21.3	protein level	PE1
ATP8B2	NX_P98198	P98198	1	1q21.3	protein level	PE1
IL6R	NX_P08887	P08887	1	1q21.3	protein level	PE1
SHE	NX_Q5VZ18	Q5VZ18	1	1q21.3	protein level	PE1
UBE2Q1	NX_Q7Z7E8	Q7Z7E8	1	1q21.3	protein level	PE1
ADAR	NX_P55265	P55265	1	1q21.3	protein level	PE1
PMVK	NX_Q15126	Q15126	1	1q21.3	protein level	PE1
PBXIP1	NX_Q96AQ6	Q96AQ6	1	1q21.3	protein level	PE1
PYGO2	NX_Q9BRQ0	Q9BRQ0	1	1q21.3	protein level	PE1
SHC1	NX_P29353	P29353	1	1q21.3	protein level	PE1
CKS1B	NX_P61024	P61024	1	1q21.3	protein level	PE1
FLAD1	NX_Q8NFF5	Q8NFF5	1	1q21.3	protein level	PE1
ZBTB7B	NX_O15156	O15156	1	1q21.3	protein level	PE1
ADAM15	NX_Q13444	Q13444	1	1q21.3	protein level	PE1
EFNA1	NX_P20827	P20827	1	1q22	protein level	PE1
SLC50A1	NX_Q9BRV3	Q9BRV3	1	1q22	protein level	PE1
DPM3	NX_Q9P2X0	Q9P2X0	1	1q22	protein level	PE1
KRTCAP2	NX_Q8N6L1	Q8N6L1	1	1q22	protein level	PE1
MUC1	NX_P15941	P15941	1	1q22	protein level	PE1
THBS3	NX_P49746	P49746	1	1q22	protein level	PE1
MTX1	NX_Q13505	Q13505	1	1q22	protein level	PE1
GBA	NX_P04062	P04062	1	1q22	protein level	PE1
SCAMP3	NX_O14828	O14828	1	1q22	protein level	PE1
CLK2	NX_P49760	P49760	1	1q22	protein level	PE1
PKLR	NX_P30613	P30613	1	1q22	protein level	PE1
FDPS	NX_P14324	P14324	1	1q22	protein level	PE1
RUSC1	NX_Q9BVN2	Q9BVN2	1	1q22	protein level	PE1
ASH1L	NX_Q9NR48	Q9NR48	1	1q22	protein level	PE1
MSTO1	NX_Q9BUK6	Q9BUK6	1	1q22	protein level	PE1
YY1AP1	NX_Q9H869	Q9H869	1	1q22	protein level	PE1
DAP3	NX_P51398	P51398	1	1q22	protein level	PE1
GON4L	NX_Q3T8J9	Q3T8J9	1	1q22	protein level	PE1
SYT11	NX_Q9BT88	Q9BT88	1	1q22	protein level	PE1
RIT1	NX_Q92963	Q92963	1	1q22	protein level	PE1
KHDC4	NX_Q7Z7F0	Q7Z7F0	1	1q22	protein level	PE1
ARHGEF2	NX_Q92974	Q92974	1	1q22	protein level	PE1
SSR2	NX_P43308	P43308	1	1q22	protein level	PE1
UBQLN4	NX_Q9NRR5	Q9NRR5	1	1q22	protein level	PE1
LAMTOR2	NX_Q9Y2Q5	Q9Y2Q5	1	1q22	protein level	PE1
RAB25	NX_P57735	P57735	1	1q22	protein level	PE1
MEX3A	NX_A1L020	A1L020	1	1q22	protein level	PE1
LMNA	NX_P02545	P02545	1	1q22	protein level	PE1
SEMA4A	NX_Q9H3S1	Q9H3S1	1	1q22	protein level	PE1
SLC25A44	NX_Q96H78	Q96H78	1	1q22	protein level	PE1
PMF1	NX_Q6P1K2	Q6P1K2	1	1q22	protein level	PE1
SMG5	NX_Q9UPR3	Q9UPR3	1	1q22	protein level	PE1
GLMP	NX_Q8WWB7	Q8WWB7	1	1q22	protein level	PE1
CCT3	NX_P49368	P49368	1	1q22	protein level	PE1
MEF2D	NX_Q14814	Q14814	1	1q22	protein level	PE1
IQGAP3	NX_Q86VI3	Q86VI3	1	1q22	protein level	PE1
NAXE	NX_Q8NCW5	Q8NCW5	1	1q22	protein level	PE1
GPATCH4	NX_Q5T3I0	Q5T3I0	1	1q22	protein level	PE1
HAPLN2	NX_Q9GZV7	Q9GZV7	1	1q23.1	protein level	PE1
BCAN	NX_Q96GW7	Q96GW7	1	1q23.1	protein level	PE1
NES	NX_P48681	P48681	1	1q23.1	protein level	PE1
CRABP2	NX_P29373	P29373	1	1q23.1	protein level	PE1
ISG20L2	NX_Q9H9L3	Q9H9L3	1	1q23.1	protein level	PE1
RRNAD1	NX_Q96FB5	Q96FB5	1	1q23.1	protein level	PE1
MRPL24	NX_Q96A35	Q96A35	1	1q23.1	protein level	PE1
HDGF	NX_P51858	P51858	1	1q23.1	protein level	PE1
PRCC	NX_Q92733	Q92733	1	1q23.1	protein level	PE1
SH2D2A	NX_Q9NP31	Q9NP31	1	1q23.1	protein level	PE1
PEAR1	NX_Q5VY43	Q5VY43	1	1q23.1	protein level	PE1
ARHGEF11	NX_O15085	O15085	1	1q23.1	protein level	PE1
ETV3	NX_P41162	P41162	1	1q23.1	protein level	PE1
FCRL5	NX_Q96RD9	Q96RD9	1	1q23.1	protein level	PE1
FCRL1	NX_Q96LA6	Q96LA6	1	1q23.1	protein level	PE1
CD5L	NX_O43866	O43866	1	1q23.1	protein level	PE1
KIRREL1	NX_Q96J84	Q96J84	1	1q23.1	protein level	PE1
CD1A	NX_P06126	P06126	1	1q23.1	protein level	PE1
CD1C	NX_P29017	P29017	1	1q23.1	protein level	PE1
CD1B	NX_P29016	P29016	1	1q23.1	protein level	PE1
SPTA1	NX_P02549	P02549	1	1q23.1	protein level	PE1
MNDA	NX_P41218	P41218	1	1q23.1	protein level	PE1
PYHIN1	NX_Q6K0P9	Q6K0P9	1	1q23.1	protein level	PE1
IFI16	NX_Q16666	Q16666	1	1q23.1	protein level	PE1
AIM2	NX_O14862	O14862	1	1q23.1	protein level	PE1
CADM3	NX_Q8N126	Q8N126	1	1q23.2	protein level	PE1
ACKR1	NX_Q16570	Q16570	1	1q23.2	protein level	PE1
APCS	NX_P02743	P02743	1	1q23.2	protein level	PE1
CRP	NX_P02741	P02741	1	1q23.2	protein level	PE1
DUSP23	NX_Q9BVJ7	Q9BVJ7	1	1q23.2	protein level	PE1
SLAMF8	NX_Q9P0V8	Q9P0V8	1	1q23.2	protein level	PE1
VSIG8	NX_P0DPA2	P0DPA2	1	1q23.2	protein level	PE1
CFAP45	NX_Q9UL16	Q9UL16	1	1q23.2	protein level	PE1
TAGLN2	NX_P37802	P37802	1	1q23.2	protein level	PE1
KCNJ10	NX_P78508	P78508	1	1q23.2	protein level	PE1
PIGM	NX_Q9H3S5	Q9H3S5	1	1q23.2	protein level	PE1
IGSF8	NX_Q969P0	Q969P0	1	1q23.2	protein level	PE1
ATP1A2	NX_P50993	P50993	1	1q23.2	protein level	PE1
CASQ1	NX_P31415	P31415	1	1q23.2	protein level	PE1
PEA15	NX_Q15121	Q15121	1	1q23.2	protein level	PE1
DCAF8	NX_Q5TAQ9	Q5TAQ9	1	1q23.2	protein level	PE1
PEX19	NX_P40855	P40855	1	1q23.2	protein level	PE1
COPA	NX_P53621	P53621	1	1q23.2	protein level	PE1
NCSTN	NX_Q92542	Q92542	1	1q23.2	protein level	PE1
VANGL2	NX_Q9ULK5	Q9ULK5	1	1q23.2	protein level	PE1
SLAMF6	NX_Q96DU3	Q96DU3	1	1q23.2	protein level	PE1
CD84	NX_Q9UIB8	Q9UIB8	1	1q23.3	protein level	PE1
SLAMF1	NX_Q13291	Q13291	1	1q23.3	protein level	PE1
CD48	NX_P09326	P09326	1	1q23.3	protein level	PE1
SLAMF7	NX_Q9NQ25	Q9NQ25	1	1q23.3	protein level	PE1
LY9	NX_Q9HBG7	Q9HBG7	1	1q23.3	protein level	PE1
ITLN1	NX_Q8WWA0	Q8WWA0	1	1q23.3	protein level	PE1
ITLN2	NX_Q8WWU7	Q8WWU7	1	1q23.3	protein level	PE1
F11R	NX_Q9Y624	Q9Y624	1	1q23.3	protein level	PE1
TSTD1	NX_Q8NFU3	Q8NFU3	1	1q23.3	protein level	PE1
USF1	NX_P22415	P22415	1	1q23.3	protein level	PE1
ARHGAP30	NX_Q7Z6I6	Q7Z6I6	1	1q23.3	protein level	PE1
NECTIN4	NX_Q96NY8	Q96NY8	1	1q23.3	protein level	PE1
PFDN2	NX_Q9UHV9	Q9UHV9	1	1q23.3	protein level	PE1
NIT1	NX_Q86X76	Q86X76	1	1q23.3	protein level	PE1
DEDD	NX_O75618	O75618	1	1q23.3	protein level	PE1
UFC1	NX_Q9Y3C8	Q9Y3C8	1	1q23.3	protein level	PE1
USP21	NX_Q9UK80	Q9UK80	1	1q23.3	protein level	PE1
PPOX	NX_P50336	P50336	1	1q23.3	protein level	PE1
B4GALT3	NX_O60512	O60512	1	1q23.3	protein level	PE1
ADAMTS4	NX_O75173	O75173	1	1q23.3	protein level	PE1
NDUFS2	NX_O75306	O75306	1	1q23.3	protein level	PE1
FCER1G	NX_P30273	P30273	1	1q23.3	protein level	PE1
APOA2	NX_P02652	P02652	1	1q23.3	protein level	PE1
TOMM40L	NX_Q969M1	Q969M1	1	1q23.3	protein level	PE1
PCP4L1	NX_A6NKN8	A6NKN8	1	1q23.3	protein level	PE1
MPZ	NX_P25189	P25189	1	1q23.3	protein level	PE1
SDHC	NX_Q99643	Q99643	1	1q23.3	protein level	PE1
FCGR2A	NX_P12318	P12318	1	1q23.3	protein level	PE1
HSPA6	NX_P17066	P17066	1	1q23.3	protein level	PE1
FCGR3A	NX_P08637	P08637	1	1q23.3	protein level	PE1
FCGR2C	NX_P31995	P31995	1	1q23.3	protein level	PE1
FCGR3B	NX_O75015	O75015	1	1q23.3	protein level	PE1
FCGR2B	NX_P31994	P31994	1	1q23.3	protein level	PE1
FCRLA	NX_Q7L513	Q7L513	1	1q23.3	protein level	PE1
DUSP12	NX_Q9UNI6	Q9UNI6	1	1q23.3	protein level	PE1
ATF6	NX_P18850	P18850	1	1q23.3	protein level	PE1
OLFML2B	NX_Q68BL8	Q68BL8	1	1q23.3	protein level	PE1
NOS1AP	NX_O75052	O75052	1	1q23.3	protein level	PE1
C1orf226	NX_A1L170	A1L170	1	1q23.3	protein level	PE1
UHMK1	NX_Q8TAS1	Q8TAS1	1	1q23.3	protein level	PE1
UAP1	NX_Q16222	Q16222	1	1q23.3	protein level	PE1
DDR2	NX_Q16832	Q16832	1	1q23.3	protein level	PE1
HSD17B7	NX_P56937	P56937	1	1q23.3	protein level	PE1
NUF2	NX_Q9BZD4	Q9BZD4	1	1q23.3	protein level	PE1
PBX1	NX_P40424	P40424	1	1q23.3	protein level	PE1
RXRG	NX_P48443	P48443	1	1q23.3	protein level	PE1
MGST3	NX_O14880	O14880	1	1q24.1	protein level	PE1
ALDH9A1	NX_P49189	P49189	1	1q24.1	protein level	PE1
TMCO1	NX_Q9UM00	Q9UM00	1	1q24.1	protein level	PE1
UCK2	NX_Q9BZX2	Q9BZX2	1	1q24.1	protein level	PE1
POGK	NX_Q9P215	Q9P215	1	1q24.1	protein level	PE1
TADA1	NX_Q96BN2	Q96BN2	1	1q24.1	protein level	PE1
MAEL	NX_Q96JY0	Q96JY0	1	1q24.1	protein level	PE1
GPA33	NX_Q99795	Q99795	1	1q24.1	protein level	PE1
DUSP27	NX_Q5VZP5	Q5VZP5	1	1q24.1	protein level	PE1
POU2F1	NX_P14859	P14859	1	1q24.2	protein level	PE1
CD247	NX_P20963	P20963	1	1q24.2	protein level	PE1
CREG1	NX_O75629	O75629	1	1q24.2	protein level	PE1
RCSD1	NX_Q6JBY9	Q6JBY9	1	1q24.2	protein level	PE1
MPZL1	NX_O95297	O95297	1	1q24.2	protein level	PE1
MPC2	NX_O95563	O95563	1	1q24.2	protein level	PE1
DCAF6	NX_Q58WW2	Q58WW2	1	1q24.2	protein level	PE1
GPR161	NX_Q8N6U8	Q8N6U8	1	1q24.2	protein level	PE1
TIPRL	NX_O75663	O75663	1	1q24.2	protein level	PE1
SFT2D2	NX_O95562	O95562	1	1q24.2	protein level	PE1
XCL2	NX_Q9UBD3	Q9UBD3	1	1q24.2	protein level	PE1
DPT	NX_Q07507	Q07507	1	1q24.2	protein level	PE1
ATP1B1	NX_P05026	P05026	1	1q24.2	protein level	PE1
NME7	NX_Q9Y5B8	Q9Y5B8	1	1q24.2	protein level	PE1
BLZF1	NX_Q9H2G9	Q9H2G9	1	1q24.2	protein level	PE1
SLC19A2	NX_O60779	O60779	1	1q24.2	protein level	PE1
F5	NX_P12259	P12259	1	1q24.2	protein level	PE1
SELP	NX_P16109	P16109	1	1q24.2	protein level	PE1
C1orf112	NX_Q9NSG2	Q9NSG2	1	1q24.2	protein level	PE1
SELL	NX_P14151	P14151	1	1q24.2	protein level	PE1
METTL18	NX_O95568	O95568	1	1q24.2	protein level	PE1
SCYL3	NX_Q8IZE3	Q8IZE3	1	1q24.2	protein level	PE1
KIFAP3	NX_Q92845	Q92845	1	1q24.2	protein level	PE1
GORAB	NX_Q5T7V8	Q5T7V8	1	1q24.2	protein level	PE1
PRRX1	NX_P54821	P54821	1	1q24.2	protein level	PE1
FMO3	NX_P31513	P31513	1	1q24.3	protein level	PE1
FMO1	NX_Q01740	Q01740	1	1q24.3	protein level	PE1
FMO4	NX_P31512	P31512	1	1q24.3	protein level	PE1
PRRC2C	NX_Q9Y520	Q9Y520	1	1q24.3	protein level	PE1
MYOC	NX_Q99972	Q99972	1	1q24.3	protein level	PE1
VAMP4	NX_O75379	O75379	1	1q24.3	protein level	PE1
EEF1AKNMT	NX_Q8N6R0	Q8N6R0	1	1q24.3	protein level	PE1
DNM3	NX_Q9UQ16	Q9UQ16	1	1q24.3	protein level	PE1
PIGC	NX_Q92535	Q92535	1	1q24.3	protein level	PE1
SUCO	NX_Q9UBS9	Q9UBS9	1	1q24.3	protein level	PE1
TNFSF4	NX_P23510	P23510	1	1q25.1	protein level	PE1
PRDX6	NX_P30041	P30041	1	1q25.1	protein level	PE1
ANKRD45	NX_Q5TZF3	Q5TZF3	1	1q25.1	protein level	PE1
KLHL20	NX_Q9Y2M5	Q9Y2M5	1	1q25.1	protein level	PE1
CENPL	NX_Q8N0S6	Q8N0S6	1	1q25.1	protein level	PE1
DARS2	NX_Q6PI48	Q6PI48	1	1q25.1	protein level	PE1
ZBTB37	NX_Q5TC79	Q5TC79	1	1q25.1	protein level	PE1
SERPINC1	NX_P01008	P01008	1	1q25.1	protein level	PE1
RC3H1	NX_Q5TC82	Q5TC82	1	1q25.1	protein level	PE1
RABGAP1L	NX_B7ZAP0	B7ZAP0	1	1q25.1	protein level	PE1
RABGAP1L	NX_Q5R372	Q5R372	1	1q25.1	protein level	PE1
CACYBP	NX_Q9HB71	Q9HB71	1	1q25.1	protein level	PE1
MRPS14	NX_O60783	O60783	1	1q25.1	protein level	PE1
TNN	NX_Q9UQP3	Q9UQP3	1	1q25.1	protein level	PE1
KIAA0040	NX_Q15053	Q15053	1	1q25.1	protein level	PE1
TNR	NX_Q92752	Q92752	1	1q25.1	protein level	PE1
COP1	NX_Q8NHY2	Q8NHY2	1	1q25.1	protein level	PE1
PAPPA2	NX_Q9BXP8	Q9BXP8	1	1q25.2	protein level	PE1
SEC16B	NX_Q96JE7	Q96JE7	1	1q25.2	protein level	PE1
RASAL2	NX_Q9UJF2	Q9UJF2	1	1q25.2	protein level	PE1
RALGPS2	NX_Q86X27	Q86X27	1	1q25.2	protein level	PE1
ANGPTL1	NX_O95841	O95841	1	1q25.2	protein level	PE1
FAM20B	NX_O75063	O75063	1	1q25.2	protein level	PE1
TOR3A	NX_Q9H497	Q9H497	1	1q25.2	protein level	PE1
ABL2	NX_P42684	P42684	1	1q25.2	protein level	PE1
SOAT1	NX_P35610	P35610	1	1q25.2	protein level	PE1
TOR1AIP2	NX_Q8NFQ8	Q8NFQ8	1	1q25.2	protein level	PE1
TOR1AIP2	NX_Q9H496	Q9H496	1	1q25.2	protein level	PE1
TOR1AIP1	NX_Q5JTV8	Q5JTV8	1	1q25.2	protein level	PE1
CEP350	NX_Q5VT06	Q5VT06	1	1q25.2	protein level	PE1
QSOX1	NX_O00391	O00391	1	1q25.2	protein level	PE1
ACBD6	NX_Q9BR61	Q9BR61	1	1q25.2	protein level	PE1
XPR1	NX_Q9UBH6	Q9UBH6	1	1q25.3	protein level	PE1
KIAA1614	NX_Q5VZ46	Q5VZ46	1	1q25.3	protein level	PE1
STX6	NX_O43752	O43752	1	1q25.3	protein level	PE1
MR1	NX_Q95460	Q95460	1	1q25.3	protein level	PE1
IER5	NX_Q5VY09	Q5VY09	1	1q25.3	protein level	PE1
GLUL	NX_P15104	P15104	1	1q25.3	protein level	PE1
RNASEL	NX_Q05823	Q05823	1	1q25.3	protein level	PE1
NPL	NX_Q9BXD5	Q9BXD5	1	1q25.3	protein level	PE1
DHX9	NX_Q08211	Q08211	1	1q25.3	protein level	PE1
LAMC1	NX_P11047	P11047	1	1q25.3	protein level	PE1
LAMC2	NX_Q13753	Q13753	1	1q25.3	protein level	PE1
SMG7	NX_Q92540	Q92540	1	1q25.3	protein level	PE1
NCF2	NX_P19878	P19878	1	1q25.3	protein level	PE1
ARPC5	NX_O15511	O15511	1	1q25.3	protein level	PE1
RGL1	NX_Q9NZL6	Q9NZL6	1	1q25.3	protein level	PE1
COLGALT2	NX_Q8IYK4	Q8IYK4	1	1q25.3	protein level	PE1
TSEN15	NX_Q8WW01	Q8WW01	1	1q25.3	protein level	PE1
C1orf21	NX_Q9H246	Q9H246	1	1q25.3	protein level	PE1
EDEM3	NX_Q9BZQ6	Q9BZQ6	1	1q25.3	protein level	PE1
NIBAN1	NX_Q9BZQ8	Q9BZQ8	1	1q25.3	protein level	PE1
RNF2	NX_Q99496	Q99496	1	1q25.3	protein level	PE1
TRMT1L	NX_Q7Z2T5	Q7Z2T5	1	1q25.3	protein level	PE1
IVNS1ABP	NX_Q9Y6Y0	Q9Y6Y0	1	1q25.3	protein level	PE1
HMCN1	NX_Q96RW7	Q96RW7	1	1q25.3	protein level	PE1
PRG4	NX_Q92954	Q92954	1	1q31.1	protein level	PE1
TPR	NX_P12270	P12270	1	1q31.1	protein level	PE1
ODR4	NX_Q5SWX8	Q5SWX8	1	1q31.1	protein level	PE1
PTGS2	NX_P35354	P35354	1	1q31.1	protein level	PE1
PLA2G4A	NX_P47712	P47712	1	1q31.1	protein level	PE1
RGS18	NX_Q9NS28	Q9NS28	1	1q31.2	protein level	PE1
RGS1	NX_Q08116	Q08116	1	1q31.2	protein level	PE1
UCHL5	NX_Q9Y5K5	Q9Y5K5	1	1q31.2	protein level	PE1
RO60	NX_P10155	P10155	1	1q31.2	protein level	PE1
GLRX2	NX_Q9NS18	Q9NS18	1	1q31.2	protein level	PE1
CDC73	NX_Q6P1J9	Q6P1J9	1	1q31.2	protein level	PE1
CFH	NX_P08603	P08603	1	1q31.3	protein level	PE1
CFHR3	NX_Q02985	Q02985	1	1q31.3	protein level	PE1
CFHR1	NX_Q03591	Q03591	1	1q31.3	protein level	PE1
CFHR4	NX_Q92496	Q92496	1	1q31.3	protein level	PE1
CFHR2	NX_P36980	P36980	1	1q31.3	protein level	PE1
CFHR5	NX_Q9BXR6	Q9BXR6	1	1q31.3	protein level	PE1
F13B	NX_P05160	P05160	1	1q31.3	protein level	PE1
ASPM	NX_Q8IZT6	Q8IZT6	1	1q31.3	protein level	PE1
ZBTB41	NX_Q5SVQ8	Q5SVQ8	1	1q31.3	protein level	PE1
DENND1B	NX_Q6P3S1	Q6P3S1	1	1q31.3	protein level	PE1
C1orf53	NX_Q5VUE5	Q5VUE5	1	1q31.3	protein level	PE1
NEK7	NX_Q8TDX7	Q8TDX7	1	1q31.3	protein level	PE1
PTPRC	NX_P08575	P08575	1	1q31.3	protein level	PE1
ZNF281	NX_Q9Y2X9	Q9Y2X9	1	1q32.1	protein level	PE1
KIF14	NX_Q15058	Q15058	1	1q32.1	protein level	PE1
DDX59	NX_Q5T1V6	Q5T1V6	1	1q32.1	protein level	PE1
CAMSAP2	NX_Q08AD1	Q08AD1	1	1q32.1	protein level	PE1
KIF21B	NX_O75037	O75037	1	1q32.1	protein level	PE1
CACNA1S	NX_Q13698	Q13698	1	1q32.1	protein level	PE1
TMEM9	NX_Q9P0T7	Q9P0T7	1	1q32.1	protein level	PE1
IGFN1	NX_Q86VF2	Q86VF2	1	1q32.1	protein level	PE1
PKP1	NX_Q13835	Q13835	1	1q32.1	protein level	PE1
TNNT2	NX_P45379	P45379	1	1q32.1	protein level	PE1
LAD1	NX_O00515	O00515	1	1q32.1	protein level	PE1
TNNI1	NX_P19237	P19237	1	1q32.1	protein level	PE1
PHLDA3	NX_Q9Y5J5	Q9Y5J5	1	1q32.1	protein level	PE1
CSRP1	NX_P21291	P21291	1	1q32.1	protein level	PE1
NAV1	NX_Q8NEY1	Q8NEY1	1	1q32.1	protein level	PE1
IPO9	NX_Q96P70	Q96P70	1	1q32.1	protein level	PE1
SHISA4	NX_Q96DD7	Q96DD7	1	1q32.1	protein level	PE1
LMOD1	NX_P29536	P29536	1	1q32.1	protein level	PE1
TIMM17A	NX_Q99595	Q99595	1	1q32.1	protein level	PE1
RNPEP	NX_Q9H4A4	Q9H4A4	1	1q32.1	protein level	PE1
ARL8A	NX_Q96BM9	Q96BM9	1	1q32.1	protein level	PE1
PTPN7	NX_P35236	P35236	1	1q32.1	protein level	PE1
LGR6	NX_Q9HBX8	Q9HBX8	1	1q32.1	protein level	PE1
UBE2T	NX_Q9NPD8	Q9NPD8	1	1q32.1	protein level	PE1
PPP1R12B	NX_O60237	O60237	1	1q32.1	protein level	PE1
KDM5B	NX_Q9UGL1	Q9UGL1	1	1q32.1	protein level	PE1
RABIF	NX_P47224	P47224	1	1q32.1	protein level	PE1
KLHL12	NX_Q53G59	Q53G59	1	1q32.1	protein level	PE1
ADIPOR1	NX_Q96A54	Q96A54	1	1q32.1	protein level	PE1
CYB5R1	NX_Q9UHQ9	Q9UHQ9	1	1q32.1	protein level	PE1
MYBPH	NX_Q13203	Q13203	1	1q32.1	protein level	PE1
CHI3L1	NX_P36222	P36222	1	1q32.1	protein level	PE1
CHIT1	NX_Q13231	Q13231	1	1q32.1	protein level	PE1
FMOD	NX_Q06828	Q06828	1	1q32.1	protein level	PE1
PRELP	NX_P51888	P51888	1	1q32.1	protein level	PE1
ATP2B4	NX_P23634	P23634	1	1q32.1	protein level	PE1
LAX1	NX_Q8IWV1	Q8IWV1	1	1q32.1	protein level	PE1
ZC3H11A	NX_O75152	O75152	1	1q32.1	protein level	PE1
ZBED6	NX_P86452	P86452	1	1q32.1	protein level	PE1
SNRPE	NX_P62304	P62304	1	1q32.1	protein level	PE1
SOX13	NX_Q9UN79	Q9UN79	1	1q32.1	protein level	PE1
ETNK2	NX_Q9NVF9	Q9NVF9	1	1q32.1	protein level	PE1
PLEKHA6	NX_Q9Y2H5	Q9Y2H5	1	1q32.1	protein level	PE1
PPP1R15B	NX_Q5SWA1	Q5SWA1	1	1q32.1	protein level	PE1
PIK3C2B	NX_O00750	O00750	1	1q32.1	protein level	PE1
MDM4	NX_O15151	O15151	1	1q32.1	protein level	PE1
NFASC	NX_O94856	O94856	1	1q32.1	protein level	PE1
CNTN2	NX_Q02246	Q02246	1	1q32.1	protein level	PE1
RBBP5	NX_Q15291	Q15291	1	1q32.1	protein level	PE1
DSTYK	NX_Q6XUX3	Q6XUX3	1	1q32.1	protein level	PE1
TMCC2	NX_O75069	O75069	1	1q32.1	protein level	PE1
CDK18	NX_Q07002	Q07002	1	1q32.1	protein level	PE1
ELK4	NX_P28324	P28324	1	1q32.1	protein level	PE1
NUCKS1	NX_Q9H1E3	Q9H1E3	1	1q32.1	protein level	PE1
RAB29	NX_O14966	O14966	1	1q32.1	protein level	PE1
SLC41A1	NX_Q8IVJ1	Q8IVJ1	1	1q32.1	protein level	PE1
PM20D1	NX_Q6GTS8	Q6GTS8	1	1q32.1	protein level	PE1
RAB7B	NX_Q96AH8	Q96AH8	1	1q32.1	protein level	PE1
CTSE	NX_P14091	P14091	1	1q32.1	protein level	PE1
SRGAP2	NX_O75044	O75044	1	1q32.1	protein level	PE1
IKBKE	NX_Q14164	Q14164	1	1q32.1	protein level	PE1
RASSF5	NX_Q8WWW0	Q8WWW0	1	1q32.1	protein level	PE1
EIF2D	NX_P41214	P41214	1	1q32.1	protein level	PE1
MAPKAPK2	NX_P49137	P49137	1	1q32.1	protein level	PE1
IL10	NX_P22301	P22301	1	1q32.1	protein level	PE1
FCMR	NX_O60667	O60667	1	1q32.1	protein level	PE1
PIGR	NX_P01833	P01833	1	1q32.1	protein level	PE1
FCAMR	NX_Q8WWV6	Q8WWV6	1	1q32.1	protein level	PE1
SARG	NX_Q9BW04	Q9BW04	1	1q32.1	protein level	PE1
PFKFB2	NX_O60825	O60825	1	1q32.1	protein level	PE1
YOD1	NX_Q5VVQ6	Q5VVQ6	1	1q32.1	protein level	PE1
C4BPB	NX_P20851	P20851	1	1q32.1	protein level	PE1
C4BPA	NX_P04003	P04003	1	1q32.2	protein level	PE1
CD55	NX_P08174	P08174	1	1q32.2	protein level	PE1
CR2	NX_P20023	P20023	1	1q32.2	protein level	PE1
CR1	NX_P17927	P17927	1	1q32.2	protein level	PE1
CD46	NX_P15529	P15529	1	1q32.2	protein level	PE1
CD34	NX_P28906	P28906	1	1q32.2	protein level	PE1
PLXNA2	NX_O75051	O75051	1	1q32.2	protein level	PE1
LAMB3	NX_Q13751	Q13751	1	1q32.2	protein level	PE1
G0S2	NX_P27469	P27469	1	1q32.2	protein level	PE1
HSD11B1	NX_P28845	P28845	1	1q32.2	protein level	PE1
TRAF3IP3	NX_Q9Y228	Q9Y228	1	1q32.2	protein level	PE1
IRF6	NX_O14896	O14896	1	1q32.2	protein level	PE1
DIEXF	NX_Q68CQ4	Q68CQ4	1	1q32.2	protein level	PE1
SYT14	NX_Q8NB59	Q8NB59	1	1q32.2	protein level	PE1
HHAT	NX_Q5VTY9	Q5VTY9	1	1q32.2	protein level	PE1
RCOR3	NX_Q9P2K3	Q9P2K3	1	1q32.2	protein level	PE1
TRAF5	NX_O00463	O00463	1	1q32.3	protein level	PE1
SLC30A1	NX_Q9Y6M5	Q9Y6M5	1	1q32.3	protein level	PE1
LPGAT1	NX_Q92604	Q92604	1	1q32.3	protein level	PE1
INTS7	NX_Q9NVH2	Q9NVH2	1	1q32.3	protein level	PE1
DTL	NX_Q9NZJ0	Q9NZJ0	1	1q32.3	protein level	PE1
PPP2R5A	NX_Q15172	Q15172	1	1q32.3	protein level	PE1
PACC1	NX_Q9H813	Q9H813	1	1q32.3	protein level	PE1
NENF	NX_Q9UMX5	Q9UMX5	1	1q32.3	protein level	PE1
NSL1	NX_Q96IY1	Q96IY1	1	1q32.3	protein level	PE1
TATDN3	NX_Q17R31	Q17R31	1	1q32.3	protein level	PE1
FLVCR1	NX_Q9Y5Y0	Q9Y5Y0	1	1q32.3	protein level	PE1
ANGEL2	NX_Q5VTE6	Q5VTE6	1	1q32.3	protein level	PE1
RPS6KC1	NX_Q96S38	Q96S38	1	1q32.3	protein level	PE1
PROX1	NX_Q92786	Q92786	1	1q32.3	protein level	PE1
SMYD2	NX_Q9NRG4	Q9NRG4	1	1q32.3	protein level	PE1
PTPN14	NX_Q15678	Q15678	1	1q32.3	protein level	PE1
CENPF	NX_P49454	P49454	1	1q41	protein level	PE1
KCTD3	NX_Q9Y597	Q9Y597	1	1q41	protein level	PE1
GPATCH2	NX_Q9NW75	Q9NW75	1	1q41	protein level	PE1
RRP15	NX_Q9Y3B9	Q9Y3B9	1	1q41	protein level	PE1
TGFB2	NX_P61812	P61812	1	1q41	protein level	PE1
LYPLAL1	NX_Q5VWZ2	Q5VWZ2	1	1q41	protein level	PE1
ZC3H11B	NX_A0A1B0GTU1	A0A1B0GTU1	1	1q41	protein level	PE1
EPRS	NX_P07814	P07814	1	1q41	protein level	PE1
BPNT1	NX_O95861	O95861	1	1q41	protein level	PE1
IARS2	NX_Q9NSE4	Q9NSE4	1	1q41	protein level	PE1
RAB3GAP2	NX_Q9H2M9	Q9H2M9	1	1q41	protein level	PE1
MARK1	NX_Q9P0L2	Q9P0L2	1	1q41	protein level	PE1
MARC2	NX_Q969Z3	Q969Z3	1	1q41	protein level	PE1
MARC1	NX_Q5VT66	Q5VT66	1	1q41	protein level	PE1
DUSP10	NX_Q9Y6W6	Q9Y6W6	1	1q41	protein level	PE1
TAF1A	NX_Q15573	Q15573	1	1q41	protein level	PE1
MIA3	NX_Q5JRA6	Q5JRA6	1	1q41	protein level	PE1
AIDA	NX_Q96BJ3	Q96BJ3	1	1q41	protein level	PE1
BROX	NX_Q5VW32	Q5VW32	1	1q41	protein level	PE1
DISP1	NX_Q96F81	Q96F81	1	1q41	protein level	PE1
TLR5	NX_O60602	O60602	1	1q41	protein level	PE1
CAPN2	NX_P17655	P17655	1	1q41	protein level	PE1
TP53BP2	NX_Q13625	Q13625	1	1q41	protein level	PE1
FBXO28	NX_Q9NVF7	Q9NVF7	1	1q42.11	protein level	PE1
DEGS1	NX_O15121	O15121	1	1q42.11	protein level	PE1
NVL	NX_O15381	O15381	1	1q42.11	protein level	PE1
CNIH4	NX_Q9P003	Q9P003	1	1q42.11	protein level	PE1
WDR26	NX_Q9H7D7	Q9H7D7	1	1q42.11	protein level	PE1
LBR	NX_Q14739	Q14739	1	1q42.12	protein level	PE1
ENAH	NX_Q8N8S7	Q8N8S7	1	1q42.12	protein level	PE1
SRP9	NX_P49458	P49458	1	1q42.12	protein level	PE1
EPHX1	NX_P07099	P07099	1	1q42.12	protein level	PE1
TMEM63A	NX_O94886	O94886	1	1q42.12	protein level	PE1
PYCR2	NX_Q96C36	Q96C36	1	1q42.12	protein level	PE1
SDE2	NX_Q6IQ49	Q6IQ49	1	1q42.12	protein level	PE1
H3-3A	NX_P84243	P84243	1	1q42.12	protein level	PE1
ACBD3	NX_Q9H3P7	Q9H3P7	1	1q42.12	protein level	PE1
LIN9	NX_Q5TKA1	Q5TKA1	1	1q42.12	protein level	PE1
PARP1	NX_P09874	P09874	1	1q42.12	protein level	PE1
STUM	NX_Q69YW2	Q69YW2	1	1q42.12	protein level	PE1
ITPKB	NX_P27987	P27987	1	1q42.12	protein level	PE1
PSEN2	NX_P49810	P49810	1	1q42.13	protein level	PE1
COQ8A	NX_Q8NI60	Q8NI60	1	1q42.13	protein level	PE1
CDC42BPA	NX_Q5VT25	Q5VT25	1	1q42.13	protein level	PE1
SNAP47	NX_Q5SQN1	Q5SQN1	1	1q42.13	protein level	PE1
JMJD4	NX_Q9H9V9	Q9H9V9	1	1q42.13	protein level	PE1
ARF1	NX_P84077	P84077	1	1q42.13	protein level	PE1
MMTAG2	NX_Q9BU76	Q9BU76	1	1q42.13	protein level	PE1
MRPL55	NX_Q7Z7F7	Q7Z7F7	1	1q42.13	protein level	PE1
GUK1	NX_Q16774	Q16774	1	1q42.13	protein level	PE1
IBA57	NX_Q5T440	Q5T440	1	1q42.13	protein level	PE1
OBSCN	NX_Q5VST9	Q5VST9	1	1q42.13	protein level	PE1
TRIM11	NX_Q96F44	Q96F44	1	1q42.13	protein level	PE1
HIST3H3	NX_Q16695	Q16695	1	1q42.13	protein level	PE1
HIST3H2A	NX_Q7L7L0	Q7L7L0	1	1q42.13	protein level	PE1
HIST3H2BB	NX_Q8N257	Q8N257	1	1q42.13	protein level	PE1
RNF187	NX_Q5TA31	Q5TA31	1	1q42.13	protein level	PE1
RAB4A	NX_P20338	P20338	1	1q42.13	protein level	PE1
CCSAP	NX_Q6IQ19	Q6IQ19	1	1q42.13	protein level	PE1
ACTA1	NX_P68133	P68133	1	1q42.13	protein level	PE1
NUP133	NX_Q8WUM0	Q8WUM0	1	1q42.13	protein level	PE1
ABCB10	NX_Q9NRK6	Q9NRK6	1	1q42.13	protein level	PE1
TAF5L	NX_O75529	O75529	1	1q42.13	protein level	PE1
URB2	NX_Q14146	Q14146	1	1q42.13	protein level	PE1
GALNT2	NX_Q10471	Q10471	1	1q42.13	protein level	PE1
PGBD5	NX_Q8N414	Q8N414	1	1q42.13	protein level	PE1
COG2	NX_Q14746	Q14746	1	1q42.2	protein level	PE1
AGT	NX_P01019	P01019	1	1q42.2	protein level	PE1
C1orf198	NX_Q9H425	Q9H425	1	1q42.2	protein level	PE1
TTC13	NX_Q8NBP0	Q8NBP0	1	1q42.2	protein level	PE1
ARV1	NX_Q9H2C2	Q9H2C2	1	1q42.2	protein level	PE1
FAM89A	NX_Q96GI7	Q96GI7	1	1q42.2	protein level	PE1
TRIM67	NX_Q6ZTA4	Q6ZTA4	1	1q42.2	protein level	PE1
C1orf131	NX_Q8NDD1	Q8NDD1	1	1q42.2	protein level	PE1
GNPAT	NX_O15228	O15228	1	1q42.2	protein level	PE1
EXOC8	NX_Q8IYI6	Q8IYI6	1	1q42.2	protein level	PE1
EGLN1	NX_Q9GZT9	Q9GZT9	1	1q42.2	protein level	PE1
TSNAX	NX_Q99598	Q99598	1	1q42.2	protein level	PE1
DISC1	NX_Q9NRI5	Q9NRI5	1	1q42.2	protein level	PE1
SIPA1L2	NX_Q9P2F8	Q9P2F8	1	1q42.2	protein level	PE1
NTPCR	NX_Q9BSD7	Q9BSD7	1	1q42.2	protein level	PE1
COA6	NX_Q5JTJ3	Q5JTJ3	1	1q42.2	protein level	PE1
TARBP1	NX_Q13395	Q13395	1	1q42.2	protein level	PE1
IRF2BP2	NX_Q7Z5L9	Q7Z5L9	1	1q42.3	protein level	PE1
TOMM20	NX_Q15388	Q15388	1	1q42.3	protein level	PE1
RBM34	NX_P42696	P42696	1	1q42.3	protein level	PE1
ARID4B	NX_Q4LE39	Q4LE39	1	1q42.3	protein level	PE1
GGPS1	NX_O95749	O95749	1	1q42.3	protein level	PE1
TBCE	NX_Q15813	Q15813	1	1q42.3	protein level	PE1
B3GALNT2	NX_Q8NCR0	Q8NCR0	1	1q42.3	protein level	PE1
GNG4	NX_P50150	P50150	1	1q42.3	protein level	PE1
LYST	NX_Q99698	Q99698	1	1q42.3	protein level	PE1
NID1	NX_P14543	P14543	1	1q42.3	protein level	PE1
GPR137B	NX_O60478	O60478	1	1q42.3	protein level	PE1
ERO1B	NX_Q86YB8	Q86YB8	1	1q42.3	protein level	PE1
EDARADD	NX_Q8WWZ3	Q8WWZ3	1	1q42.3	protein level	PE1
LGALS8	NX_O00214	O00214	1	1q43	protein level	PE1
HEATR1	NX_Q9H583	Q9H583	1	1q43	protein level	PE1
ACTN2	NX_P35609	P35609	1	1q43	protein level	PE1
MTR	NX_Q99707	Q99707	1	1q43	protein level	PE1
CHRM3	NX_P20309	P20309	1	1q43	protein level	PE1
FMN2	NX_Q9NZ56	Q9NZ56	1	1q43	protein level	PE1
GREM2	NX_Q9H772	Q9H772	1	1q43	protein level	PE1
FH	NX_P07954	P07954	1	1q43	protein level	PE1
KMO	NX_O15229	O15229	1	1q43	protein level	PE1
CHML	NX_P26374	P26374	1	1q43	protein level	PE1
WDR64	NX_B1ANS9	B1ANS9	1	1q43	protein level	PE1
EXO1	NX_Q9UQ84	Q9UQ84	1	1q43	protein level	PE1
CEP170	NX_Q5SW79	Q5SW79	1	1q43	protein level	PE1
SDCCAG8	NX_Q86SQ7	Q86SQ7	1	1q43	protein level	PE1
AKT3	NX_Q9Y243	Q9Y243	1	1q43	protein level	PE1
ADSS2	NX_P30520	P30520	1	1q44	protein level	PE1
DESI2	NX_Q9BSY9	Q9BSY9	1	1q44	protein level	PE1
COX20	NX_Q5RI15	Q5RI15	1	1q44	protein level	PE1
HNRNPU	NX_Q00839	Q00839	1	1q44	protein level	PE1
KIF26B	NX_Q2KJY2	Q2KJY2	1	1q44	protein level	PE1
SMYD3	NX_Q9H7B4	Q9H7B4	1	1q44	protein level	PE1
TFB2M	NX_Q9H5Q4	Q9H5Q4	1	1q44	protein level	PE1
CNST	NX_Q6PJW8	Q6PJW8	1	1q44	protein level	PE1
SCCPDH	NX_Q8NBX0	Q8NBX0	1	1q44	protein level	PE1
AHCTF1	NX_Q8WYP5	Q8WYP5	1	1q44	protein level	PE1
ZNF124	NX_Q15973	Q15973	1	1q44	protein level	PE1
ZNF496	NX_Q96IT1	Q96IT1	1	1q44	protein level	PE1
TRIM58	NX_Q8NG06	Q8NG06	1	1q44	protein level	PE1
SH3BP5L	NX_Q7L8J4	Q7L8J4	1	1q44	protein level	PE1
ZNF672	NX_Q499Z4	Q499Z4	1	1q44	protein level	PE1
ZNF692	NX_Q9BU19	Q9BU19	1	1q44	protein level	PE1
IGKV2D-30	NX_A0A075B6S6	A0A075B6S6	2	2p11.2	protein level	PE1
IGKV6D-21	NX_A0A0A0MT36	A0A0A0MT36	2	2p11.2	homology	PE3
IGKV6-21	NX_A0A0C4DH24	A0A0C4DH24	2	2p11.2	homology	PE3
ZNF804A	NX_Q7Z570	Q7Z570	2	2q32.1	transcript level	PE2
ACP1	NX_P24666	P24666	2	2p25.3	protein level	PE1
TMEM18	NX_Q96B42	Q96B42	2	2p25.3	protein level	PE1
TPO	NX_P07202	P07202	2	2p25.3	protein level	PE1
PXDN	NX_Q92626	Q92626	2	2p25.3	protein level	PE1
EIPR1	NX_Q53HC9	Q53HC9	2	2p25.3	protein level	PE1
TRAPPC12	NX_Q8WVT3	Q8WVT3	2	2p25.3	protein level	PE1
ADI1	NX_Q9BV57	Q9BV57	2	2p25.3	protein level	PE1
RNASEH1	NX_O60930	O60930	2	2p25.3	protein level	PE1
RPS7	NX_P62081	P62081	2	2p25.3	protein level	PE1
COLEC11	NX_Q9BWP8	Q9BWP8	2	2p25.3	protein level	PE1
CMPK2	NX_Q5EBM0	Q5EBM0	2	2p25.2	protein level	PE1
RSAD2	NX_Q8WXG1	Q8WXG1	2	2p25.2	protein level	PE1
KIDINS220	NX_Q9ULH0	Q9ULH0	2	2p25.1	protein level	PE1
MBOAT2	NX_Q6ZWT7	Q6ZWT7	2	2p25.1	protein level	PE1
ASAP2	NX_O43150	O43150	2	2p25.1	protein level	PE1
ITGB1BP1	NX_O14713	O14713	2	2p25.1	protein level	PE1
CPSF3	NX_Q9UKF6	Q9UKF6	2	2p25.1	protein level	PE1
IAH1	NX_Q2TAA2	Q2TAA2	2	2p25.1	protein level	PE1
ADAM17	NX_P78536	P78536	2	2p25.1	protein level	PE1
YWHAQ	NX_P27348	P27348	2	2p25.1	protein level	PE1
TAF1B	NX_Q53T94	Q53T94	2	2p25.1	protein level	PE1
RRM2	NX_P31350	P31350	2	2p25.1	protein level	PE1
HPCAL1	NX_P37235	P37235	2	2p25.1	protein level	PE1
NOL10	NX_Q9BSC4	Q9BSC4	2	2p25.1	protein level	PE1
ATP6V1C2	NX_Q8NEY4	Q8NEY4	2	2p25.1	protein level	PE1
PDIA6	NX_Q15084	Q15084	2	2p25.1	protein level	PE1
SLC66A3	NX_Q8N755	Q8N755	2	2p25.1	protein level	PE1
ROCK2	NX_O75116	O75116	2	2p25.1	protein level	PE1
E2F6	NX_O75461	O75461	2	2p25.1	protein level	PE1
GREB1	NX_Q4ZG55	Q4ZG55	2	2p25.1	protein level	PE1
LPIN1	NX_Q14693	Q14693	2	2p25.1	protein level	PE1
TRIB2	NX_Q92519	Q92519	2	2p24.3	protein level	PE1
NBAS	NX_A2RRP1	A2RRP1	2	2p24.3	protein level	PE1
DDX1	NX_Q92499	Q92499	2	2p24.3	protein level	PE1
FAM49A	NX_Q9H0Q0	Q9H0Q0	2	2p24.2	protein level	PE1
VSNL1	NX_P62760	P62760	2	2p24.2	protein level	PE1
SMC6	NX_Q96SB8	Q96SB8	2	2p24.2	protein level	PE1
GEN1	NX_Q17RS7	Q17RS7	2	2p24.2	protein level	PE1
RDH14	NX_Q9HBH5	Q9HBH5	2	2p24.2	protein level	PE1
WDR35	NX_Q9P2L0	Q9P2L0	2	2p24.1	protein level	PE1
MATN3	NX_O15232	O15232	2	2p24.1	protein level	PE1
LAPTM4A	NX_Q15012	Q15012	2	2p24.1	protein level	PE1
SDC1	NX_P18827	P18827	2	2p24.1	protein level	PE1
PUM2	NX_Q8TB72	Q8TB72	2	2p24.1	protein level	PE1
RHOB	NX_P62745	P62745	2	2p24.1	protein level	PE1
HS1BP3	NX_Q53T59	Q53T59	2	2p24.1	protein level	PE1
LDAH	NX_Q9H6V9	Q9H6V9	2	2p24.1	protein level	PE1
APOB	NX_P04114	P04114	2	2p24.1	protein level	PE1
KLHL29	NX_Q96CT2	Q96CT2	2	2p24.1	protein level	PE1
ATAD2B	NX_Q9ULI0	Q9ULI0	2	2p23.3	protein level	PE1
UBXN2A	NX_P68543	P68543	2	2p23.3	protein level	PE1
WDCP	NX_Q9H6R7	Q9H6R7	2	2p23.3	protein level	PE1
SF3B6	NX_Q9Y3B4	Q9Y3B4	2	2p23.3	protein level	PE1
TP53I3	NX_Q53FA7	Q53FA7	2	2p23.3	protein level	PE1
ITSN2	NX_Q9NZM3	Q9NZM3	2	2p23.3	protein level	PE1
NCOA1	NX_Q15788	Q15788	2	2p23.3	protein level	PE1
PTRHD1	NX_Q6GMV3	Q6GMV3	2	2p23.3	protein level	PE1
CENPO	NX_Q9BU64	Q9BU64	2	2p23.3	protein level	PE1
ADCY3	NX_O60266	O60266	2	2p23.3	protein level	PE1
EFR3B	NX_Q9Y2G0	Q9Y2G0	2	2p23.3	protein level	PE1
POMC	NX_P01189	P01189	2	2p23.3	protein level	PE1
DNMT3A	NX_Q9Y6K1	Q9Y6K1	2	2p23.3	protein level	PE1
DTNB	NX_O60941	O60941	2	2p23.3	protein level	PE1
ASXL2	NX_Q76L83	Q76L83	2	2p23.3	protein level	PE1
KIF3C	NX_O14782	O14782	2	2p23.3	protein level	PE1
RAB10	NX_P61026	P61026	2	2p23.3	protein level	PE1
HADHA	NX_P40939	P40939	2	2p23.3	protein level	PE1
HADHB	NX_P55084	P55084	2	2p23.3	protein level	PE1
SELENOI	NX_Q9C0D9	Q9C0D9	2	2p23.3	protein level	PE1
SLC35F6	NX_Q8N357	Q8N357	2	2p23.3	protein level	PE1
CENPA	NX_P49450	P49450	2	2p23.3	protein level	PE1
DPYSL5	NX_Q9BPU6	Q9BPU6	2	2p23.3	protein level	PE1
MAPRE3	NX_Q9UPY8	Q9UPY8	2	2p23.3	protein level	PE1
TMEM214	NX_Q6NUQ4	Q6NUQ4	2	2p23.3	protein level	PE1
OST4	NX_P0C6T2	P0C6T2	2	2p23.3	protein level	PE1
EMILIN1	NX_Q9Y6C2	Q9Y6C2	2	2p23.3	protein level	PE1
KHK	NX_P50053	P50053	2	2p23.3	protein level	PE1
CGREF1	NX_Q99674	Q99674	2	2p23.3	protein level	PE1
PREB	NX_Q9HCU5	Q9HCU5	2	2p23.3	protein level	PE1
SLC5A6	NX_Q9Y289	Q9Y289	2	2p23.3	protein level	PE1
ATRAID	NX_Q6UW56	Q6UW56	2	2p23.3	protein level	PE1
CAD	NX_P27708	P27708	2	2p23.3	protein level	PE1
TRIM54	NX_Q9BYV2	Q9BYV2	2	2p23.3	protein level	PE1
MPV17	NX_P39210	P39210	2	2p23.3	protein level	PE1
GTF3C2	NX_Q8WUA4	Q8WUA4	2	2p23.3	protein level	PE1
EIF2B4	NX_Q9UI10	Q9UI10	2	2p23.3	protein level	PE1
SNX17	NX_Q15036	Q15036	2	2p23.3	protein level	PE1
ZNF513	NX_Q8N8E2	Q8N8E2	2	2p23.3	protein level	PE1
PPM1G	NX_O15355	O15355	2	2p23.3	protein level	PE1
NRBP1	NX_Q9UHY1	Q9UHY1	2	2p23.3	protein level	PE1
IFT172	NX_Q9UG01	Q9UG01	2	2p23.3	protein level	PE1
GCKR	NX_Q14397	Q14397	2	2p23.3	protein level	PE1
ZNF512	NX_Q96ME7	Q96ME7	2	2p23.3	protein level	PE1
GPN1	NX_Q9HCN4	Q9HCN4	2	2p23.3	protein level	PE1
SUPT7L	NX_O94864	O94864	2	2p23.3	protein level	PE1
SLC4A1AP	NX_Q9BWU0	Q9BWU0	2	2p23.3	protein level	PE1
MRPL33	NX_O75394	O75394	2	2p23.2	protein level	PE1
RBKS	NX_Q9H477	Q9H477	2	2p23.2	protein level	PE1
BABAM2	NX_Q9NXR7	Q9NXR7	2	2p23.2	protein level	PE1
FOSL2	NX_P15408	P15408	2	2p23.2	protein level	PE1
PPP1CB	NX_P62140	P62140	2	2p23.2	protein level	PE1
TRMT61B	NX_Q9BVS5	Q9BVS5	2	2p23.2	protein level	PE1
WDR43	NX_Q15061	Q15061	2	2p23.2	protein level	PE1
CLIP4	NX_Q8N3C7	Q8N3C7	2	2p23.2	protein level	PE1
ALK	NX_Q9UM73	Q9UM73	2	2p23.1	protein level	PE1
YPEL5	NX_P62699	P62699	2	2p23.1	protein level	PE1
LBH	NX_Q53QV2	Q53QV2	2	2p23.1	protein level	PE1
LCLAT1	NX_Q6UWP7	Q6UWP7	2	2p23.1	protein level	PE1
GALNT14	NX_Q96FL9	Q96FL9	2	2p23.1	protein level	PE1
EHD3	NX_Q9NZN3	Q9NZN3	2	2p23.1	protein level	PE1
XDH	NX_P47989	P47989	2	2p23.1	protein level	PE1
MEMO1	NX_Q9Y316	Q9Y316	2	2p22.3	protein level	PE1
DPY30	NX_Q9C005	Q9C005	2	2p22.3	protein level	PE1
SPAST	NX_Q9UBP0	Q9UBP0	2	2p22.3	protein level	PE1
SLC30A6	NX_Q6NXT4	Q6NXT4	2	2p22.3	protein level	PE1
NLRC4	NX_Q9NPP4	Q9NPP4	2	2p22.3	protein level	PE1
YIPF4	NX_Q9BSR8	Q9BSR8	2	2p22.3	protein level	PE1
BIRC6	NX_Q9NR09	Q9NR09	2	2p22.3	protein level	PE1
TTC27	NX_Q6P3X3	Q6P3X3	2	2p22.3	protein level	PE1
LTBP1	NX_Q14766	Q14766	2	2p22.3	protein level	PE1
RASGRP3	NX_Q8IV61	Q8IV61	2	2p22.3	protein level	PE1
FAM98A	NX_Q8NCA5	Q8NCA5	2	2p22.3	protein level	PE1
CRIM1	NX_Q9NZV1	Q9NZV1	2	2p22.2	protein level	PE1
FEZ2	NX_Q9UHY8	Q9UHY8	2	2p22.2	protein level	PE1
VIT	NX_Q6UXI7	Q6UXI7	2	2p22.2	protein level	PE1
STRN	NX_O43815	O43815	2	2p22.2	protein level	PE1
HEATR5B	NX_Q9P2D3	Q9P2D3	2	2p22.2	protein level	PE1
GPATCH11	NX_Q8N954	Q8N954	2	2p22.2	protein level	PE1
EIF2AK2	NX_P19525	P19525	2	2p22.2	protein level	PE1
CEBPZOS	NX_A8MTT3	A8MTT3	2	2p22.2	protein level	PE1
CEBPZ	NX_Q03701	Q03701	2	2p22.2	protein level	PE1
NDUFAF7	NX_Q7L592	Q7L592	2	2p22.2	protein level	PE1
PRKD3	NX_O94806	O94806	2	2p22.2	protein level	PE1
QPCT	NX_Q16769	Q16769	2	2p22.2	protein level	PE1
CDC42EP3	NX_Q9UKI2	Q9UKI2	2	2p22.2	protein level	PE1
RMDN2	NX_Q96LZ7	Q96LZ7	2	2p22.2	protein level	PE1
CYP1B1	NX_Q16678	Q16678	2	2p22.2	protein level	PE1
ATL2	NX_Q8NHH9	Q8NHH9	2	2p22.1	protein level	PE1
HNRNPLL	NX_Q8WVV9	Q8WVV9	2	2p22.1	protein level	PE1
GALM	NX_Q96C23	Q96C23	2	2p22.1	protein level	PE1
SRSF7	NX_Q16629	Q16629	2	2p22.1	protein level	PE1
GEMIN6	NX_Q8WXD5	Q8WXD5	2	2p22.1	protein level	PE1
DHX57	NX_Q6P158	Q6P158	2	2p22.1	protein level	PE1
ARHGEF33	NX_A8MVX0	A8MVX0	2	2p22.1	protein level	PE1
SOS1	NX_Q07889	Q07889	2	2p22.1	protein level	PE1
MAP4K3	NX_Q8IVH8	Q8IVH8	2	2p22.1	protein level	PE1
THUMPD2	NX_Q9BTF0	Q9BTF0	2	2p22.1	protein level	PE1
SLC8A1	NX_P32418	P32418	2	2p22.1	protein level	PE1
EML4	NX_Q9HC35	Q9HC35	2	2p21	protein level	PE1
COX7A2L	NX_O14548	O14548	2	2p21	protein level	PE1
MTA3	NX_Q9BTC8	Q9BTC8	2	2p21	protein level	PE1
HAAO	NX_P46952	P46952	2	2p21	protein level	PE1
ZFP36L2	NX_P47974	P47974	2	2p21	protein level	PE1
THADA	NX_Q6YHU6	Q6YHU6	2	2p21	protein level	PE1
PLEKHH2	NX_Q8IVE3	Q8IVE3	2	2p21	protein level	PE1
DYNC2LI1	NX_Q8TCX1	Q8TCX1	2	2p21	protein level	PE1
LRPPRC	NX_P42704	P42704	2	2p21	protein level	PE1
PPM1B	NX_O75688	O75688	2	2p21	protein level	PE1
PREPL	NX_Q4J6C6	Q4J6C6	2	2p21	protein level	PE1
CAMKMT	NX_Q7Z624	Q7Z624	2	2p21	protein level	PE1
SRBD1	NX_Q8N5C6	Q8N5C6	2	2p21	protein level	PE1
PRKCE	NX_Q02156	Q02156	2	2p21	protein level	PE1
ATP6V1E2	NX_Q96A05	Q96A05	2	2p21	protein level	PE1
RHOQ	NX_P17081	P17081	2	2p21	protein level	PE1
CRIPT	NX_Q9P021	Q9P021	2	2p21	protein level	PE1
MCFD2	NX_Q8NI22	Q8NI22	2	2p21	protein level	PE1
TTC7A	NX_Q9ULT0	Q9ULT0	2	2p21	protein level	PE1
EPCAM	NX_P16422	P16422	2	2p21	protein level	PE1
MSH2	NX_P43246	P43246	2	2p16.3	protein level	PE1
MSH6	NX_P52701	P52701	2	2p16.3	protein level	PE1
FBXO11	NX_Q86XK2	Q86XK2	2	2p16.3	protein level	PE1
PPP1R21	NX_Q6ZMI0	Q6ZMI0	2	2p16.3	protein level	PE1
STON1	NX_Q9Y6Q2	Q9Y6Q2	2	2p16.3	protein level	PE1
NRXN1	NX_Q9ULB1	Q9ULB1	2	2p16.3	protein level	PE1
ASB3	NX_Q9Y575	Q9Y575	2	2p16.2	protein level	PE1
CHAC2	NX_Q8WUX2	Q8WUX2	2	2p16.2	protein level	PE1
ERLEC1	NX_Q96DZ1	Q96DZ1	2	2p16.2	protein level	PE1
PSME4	NX_Q14997	Q14997	2	2p16.2	protein level	PE1
ACYP2	NX_P14621	P14621	2	2p16.2	protein level	PE1
SPTBN1	NX_Q01082	Q01082	2	2p16.2	protein level	PE1
EML6	NX_Q6ZMW3	Q6ZMW3	2	2p16.1	protein level	PE1
RTN4	NX_Q9NQC3	Q9NQC3	2	2p16.1	protein level	PE1
RPS27A	NX_P62979	P62979	2	2p16.1	protein level	PE1
MTIF2	NX_P46199	P46199	2	2p16.1	protein level	PE1
CCDC88A	NX_Q3V6T2	Q3V6T2	2	2p16.1	protein level	PE1
CFAP36	NX_Q96G28	Q96G28	2	2p16.1	protein level	PE1
PPP4R3B	NX_Q5MIZ7	Q5MIZ7	2	2p16.1	protein level	PE1
PNPT1	NX_Q8TCS8	Q8TCS8	2	2p16.1	protein level	PE1
EFEMP1	NX_Q12805	Q12805	2	2p16.1	protein level	PE1
VRK2	NX_Q86Y07	Q86Y07	2	2p16.1	protein level	PE1
FANCL	NX_Q9NW38	Q9NW38	2	2p16.1	protein level	PE1
BCL11A	NX_Q9H165	Q9H165	2	2p16.1	protein level	PE1
PAPOLG	NX_Q9BWT3	Q9BWT3	2	2p16.1	protein level	PE1
REL	NX_Q04864	Q04864	2	2p16.1	protein level	PE1
PUS10	NX_Q3MIT2	Q3MIT2	2	2p15	protein level	PE1
PEX13	NX_Q92968	Q92968	2	2p15	protein level	PE1
USP34	NX_Q70CQ2	Q70CQ2	2	2p15	protein level	PE1
XPO1	NX_O14980	O14980	2	2p15	protein level	PE1
FAM161A	NX_Q3B820	Q3B820	2	2p15	protein level	PE1
CCT4	NX_P50991	P50991	2	2p15	protein level	PE1
COMMD1	NX_Q8N668	Q8N668	2	2p15	protein level	PE1
B3GNT2	NX_Q9NY97	Q9NY97	2	2p15	protein level	PE1
TMEM17	NX_Q86X19	Q86X19	2	2p15	protein level	PE1
EHBP1	NX_Q8NDI1	Q8NDI1	2	2p15	protein level	PE1
OTX1	NX_P32242	P32242	2	2p15	protein level	PE1
MDH1	NX_P40925	P40925	2	2p15	protein level	PE1
UGP2	NX_Q16851	Q16851	2	2p15	protein level	PE1
VPS54	NX_Q9P1Q0	Q9P1Q0	2	2p14	protein level	PE1
PELI1	NX_Q96FA3	Q96FA3	2	2p14	protein level	PE1
LGALSL	NX_Q3ZCW2	Q3ZCW2	2	2p14	protein level	PE1
AFTPH	NX_Q6ULP2	Q6ULP2	2	2p14	protein level	PE1
SLC1A4	NX_P43007	P43007	2	2p14	protein level	PE1
CEP68	NX_Q76N32	Q76N32	2	2p14	protein level	PE1
RAB1A	NX_P62820	P62820	2	2p14	protein level	PE1
ACTR2	NX_P61160	P61160	2	2p14	protein level	PE1
SPRED2	NX_Q7Z698	Q7Z698	2	2p14	protein level	PE1
MEIS1	NX_O00470	O00470	2	2p14	protein level	PE1
C1D	NX_Q13901	Q13901	2	2p14	protein level	PE1
WDR92	NX_Q96MX6	Q96MX6	2	2p14	protein level	PE1
PNO1	NX_Q9NRX1	Q9NRX1	2	2p14	protein level	PE1
PPP3R1	NX_P63098	P63098	2	2p14	protein level	PE1
CNRIP1	NX_Q96F85	Q96F85	2	2p14	protein level	PE1
PLEK	NX_P08567	P08567	2	2p14	protein level	PE1
APLF	NX_Q8IW19	Q8IW19	2	2p13.3	protein level	PE1
ARHGAP25	NX_P42331	P42331	2	2p13.3	protein level	PE1
GKN1	NX_Q9NS71	Q9NS71	2	2p13.3	protein level	PE1
ANTXR1	NX_Q9H6X2	Q9H6X2	2	2p13.3	protein level	PE1
GFPT1	NX_Q06210	Q06210	2	2p13.3	protein level	PE1
NFU1	NX_Q9UMS0	Q9UMS0	2	2p13.3	protein level	PE1
AAK1	NX_Q2M2I8	Q2M2I8	2	2p13.3	protein level	PE1
-	NX_Q6ZSR9	Q6ZSR9	2	2p13.3	protein level	PE1
ANXA4	NX_P09525	P09525	2	2p13.3	protein level	PE1
GMCL1	NX_Q96IK5	Q96IK5	2	2p13.3	protein level	PE1
SNRNP27	NX_Q8WVK2	Q8WVK2	2	2p13.3	protein level	PE1
ASPRV1	NX_Q53RT3	Q53RT3	2	2p13.3	protein level	PE1
PCBP1	NX_Q15365	Q15365	2	2p13.3	protein level	PE1
C2orf42	NX_Q9NWW7	Q9NWW7	2	2p13.3	protein level	PE1
TIA1	NX_P31483	P31483	2	2p13.3	protein level	PE1
PCYOX1	NX_Q9UHG3	Q9UHG3	2	2p13.3	protein level	PE1
SNRPG	NX_P62308	P62308	2	2p13.3	protein level	PE1
FAM136A	NX_Q96C01	Q96C01	2	2p13.3	protein level	PE1
TGFA	NX_P01135	P01135	2	2p13.3	protein level	PE1
ADD2	NX_P35612	P35612	2	2p13.3	protein level	PE1
CD207	NX_Q9UJ71	Q9UJ71	2	2p13.3	protein level	PE1
ATP6V1B1	NX_P15313	P15313	2	2p13.3	protein level	PE1
NAGK	NX_Q9UJ70	Q9UJ70	2	2p13.3	protein level	PE1
MCEE	NX_Q96PE7	Q96PE7	2	2p13.3	protein level	PE1
MPHOSPH10	NX_O00566	O00566	2	2p13.3	protein level	PE1
PAIP2B	NX_Q9ULR5	Q9ULR5	2	2p13.3	protein level	PE1
ZNF638	NX_Q14966	Q14966	2	2p13.2	protein level	PE1
DYSF	NX_O75923	O75923	2	2p13.2	protein level	PE1
EXOC6B	NX_Q9Y2D4	Q9Y2D4	2	2p13.2	protein level	PE1
SPR	NX_P35270	P35270	2	2p13.2	protein level	PE1
SFXN5	NX_Q8TD22	Q8TD22	2	2p13.2	protein level	PE1
RAB11FIP5	NX_Q9BXF6	Q9BXF6	2	2p13.2	protein level	PE1
SMYD5	NX_Q6GMV2	Q6GMV2	2	2p13.2	protein level	PE1
CCT7	NX_Q99832	Q99832	2	2p13.2	protein level	PE1
FBXO41	NX_Q8TF61	Q8TF61	2	2p13.2	protein level	PE1
ALMS1	NX_Q8TCU4	Q8TCU4	2	2p13.1	protein level	PE1
NAT8	NX_Q9UHE5	Q9UHE5	2	2p13.1	protein level	PE1
TPRKB	NX_Q9Y3C4	Q9Y3C4	2	2p13.1	protein level	PE1
DUSP11	NX_O75319	O75319	2	2p13.1	protein level	PE1
STAMBP	NX_O95630	O95630	2	2p13.1	protein level	PE1
ACTG2	NX_P63267	P63267	2	2p13.1	protein level	PE1
DGUOK	NX_Q16854	Q16854	2	2p13.1	protein level	PE1
BOLA3	NX_Q53S33	Q53S33	2	2p13.1	protein level	PE1
MOB1A	NX_Q9H8S9	Q9H8S9	2	2p13.1	protein level	PE1
MTHFD2	NX_P13995	P13995	2	2p13.1	protein level	PE1
DCTN1	NX_Q14203	Q14203	2	2p13.1	protein level	PE1
WDR54	NX_Q9H977	Q9H977	2	2p13.1	protein level	PE1
RTKN	NX_Q9BST9	Q9BST9	2	2p13.1	protein level	PE1
INO80B	NX_Q9C086	Q9C086	2	2p13.1	protein level	PE1
MOGS	NX_Q13724	Q13724	2	2p13.1	protein level	PE1
MRPL53	NX_Q96EL3	Q96EL3	2	2p13.1	protein level	PE1
TTC31	NX_Q49AM3	Q49AM3	2	2p13.1	protein level	PE1
PCGF1	NX_Q9BSM1	Q9BSM1	2	2p13.1	protein level	PE1
AUP1	NX_Q9Y679	Q9Y679	2	2p13.1	protein level	PE1
HTRA2	NX_O43464	O43464	2	2p13.1	protein level	PE1
LOXL3	NX_P58215	P58215	2	2p13.1	protein level	PE1
DOK1	NX_Q99704	Q99704	2	2p13.1	protein level	PE1
HK2	NX_P52789	P52789	2	2p12	protein level	PE1
POLE4	NX_Q9NR33	Q9NR33	2	2p12	protein level	PE1
EVA1A	NX_Q9H8M9	Q9H8M9	2	2p12	protein level	PE1
MRPL19	NX_P49406	P49406	2	2p12	protein level	PE1
GCFC2	NX_P16383	P16383	2	2p12	protein level	PE1
LRRTM4	NX_Q86VH4	Q86VH4	2	2p12	protein level	PE1
REG3G	NX_Q6UW15	Q6UW15	2	2p12	protein level	PE1
REG1B	NX_P48304	P48304	2	2p12	protein level	PE1
REG1A	NX_P05451	P05451	2	2p12	protein level	PE1
REG3A	NX_Q06141	Q06141	2	2p12	protein level	PE1
CTNNA2	NX_P26232	P26232	2	2p12	protein level	PE1
SUCLG1	NX_P53597	P53597	2	2p11.2	protein level	PE1
TMSB10	NX_P63313	P63313	2	2p11.2	protein level	PE1
KCMF1	NX_Q9P0J7	Q9P0J7	2	2p11.2	protein level	PE1
TCF7L1	NX_Q9HCS4	Q9HCS4	2	2p11.2	protein level	PE1
TGOLN2	NX_O43493	O43493	2	2p11.2	protein level	PE1
RETSAT	NX_Q6NUM9	Q6NUM9	2	2p11.2	protein level	PE1
CAPG	NX_P40121	P40121	2	2p11.2	protein level	PE1
MAT2A	NX_P31153	P31153	2	2p11.2	protein level	PE1
GGCX	NX_P38435	P38435	2	2p11.2	protein level	PE1
VAMP8	NX_Q9BV40	Q9BV40	2	2p11.2	protein level	PE1
VAMP5	NX_O95183	O95183	2	2p11.2	protein level	PE1
RNF181	NX_Q9P0P0	Q9P0P0	2	2p11.2	protein level	PE1
USP39	NX_Q53GS9	Q53GS9	2	2p11.2	protein level	PE1
C2orf68	NX_Q2NKX9	Q2NKX9	2	2p11.2	protein level	PE1
SFTPB	NX_P07988	P07988	2	2p11.2	protein level	PE1
GNLY	NX_P22749	P22749	2	2p11.2	protein level	PE1
ST3GAL5	NX_Q9UNP4	Q9UNP4	2	2p11.2	protein level	PE1
POLR1A	NX_O95602	O95602	2	2p11.2	protein level	PE1
PTCD3	NX_Q96EY7	Q96EY7	2	2p11.2	protein level	PE1
IMMT	NX_Q16891	Q16891	2	2p11.2	protein level	PE1
MRPL35	NX_Q9NZE8	Q9NZE8	2	2p11.2	protein level	PE1
KDM3A	NX_Q9Y4C1	Q9Y4C1	2	2p11.2	protein level	PE1
CHMP3	NX_Q9Y3E7	Q9Y3E7	2	2p11.2	protein level	PE1
RMND5A	NX_Q9H871	Q9H871	2	2p11.2	protein level	PE1
CD8A	NX_P01732	P01732	2	2p11.2	protein level	PE1
CD8B	NX_P10966	P10966	2	2p11.2	protein level	PE1
RGPD2	NX_P0DJD1	P0DJD1	2	2p11.2	protein level	PE1
KRCC1	NX_Q9NPI7	Q9NPI7	2	2p11.2	protein level	PE1
SMYD1	NX_Q8NB12	Q8NB12	2	2p11.2	protein level	PE1
FABP1	NX_P07148	P07148	2	2p11.2	protein level	PE1
THNSL2	NX_Q86YJ6	Q86YJ6	2	2p11.2	protein level	PE1
EIF2AK3	NX_Q9NZJ5	Q9NZJ5	2	2p11.2	protein level	PE1
RPIA	NX_P49247	P49247	2	2p11.2	protein level	PE1
IGKC	NX_P01834	P01834	2	2p11.2	protein level	PE1
IGKV4-1	NX_P06312	P06312	2	2p11.2	protein level	PE1
IGKV1-5	NX_P01602	P01602	2	2p11.2	protein level	PE1
IGKV1-6	NX_A0A0C4DH72	A0A0C4DH72	2	2p11.2	protein level	PE1
IGKV1-8	NX_A0A0C4DH67	A0A0C4DH67	2	2p11.2	protein level	PE1
IGKV1-9	NX_A0A0C4DH69	A0A0C4DH69	2	2p11.2	protein level	PE1
IGKV3-11	NX_P04433	P04433	2	2p11.2	protein level	PE1
IGKV3-15	NX_P01624	P01624	2	2p11.2	protein level	PE1
IGKV1-16	NX_P04430	P04430	2	2p11.2	protein level	PE1
IGKV1-17	NX_P01599	P01599	2	2p11.2	protein level	PE1
IGKV3-20	NX_P01619	P01619	2	2p11.2	protein level	PE1
IGKV2-24	NX_A0A0C4DH68	A0A0C4DH68	2	2p11.2	protein level	PE1
IGKV1-27	NX_A0A075B6S5	A0A075B6S5	2	2p11.2	protein level	PE1
IGKV2-28	NX_A0A075B6P5	A0A075B6P5	2	2p11.2	protein level	PE1
IGKV2-30	NX_P06310	P06310	2	2p11.2	protein level	PE1
IGKV1-33	NX_P01594	P01594	2	2p11.2	protein level	PE1
IGKV1-39	NX_P01597	P01597	2	2p11.2	protein level	PE1
IGKV2-40	NX_A0A087WW87	A0A087WW87	2	2p11.2	protein level	PE1
IGKV1D-39	NX_P04432	P04432	2	2p11.2	protein level	PE1
IGKV1D-33	NX_P01593	P01593	2	2p11.2	protein level	PE1
IGKV2D-29	NX_A0A075B6S2	A0A075B6S2	2	2p11.2	protein level	PE1
IGKV3D-20	NX_A0A0C4DH25	A0A0C4DH25	2	2p11.2	protein level	PE1
IGKV1D-16	NX_P01601	P01601	2	2p11.2	protein level	PE1
IGKV3D-15	NX_A0A087WSY6	A0A087WSY6	2	2p11.2	protein level	PE1
IGKV1D-13	NX_A0A0B4J2D9	A0A0B4J2D9	2	2p11.2	protein level	PE1
IGKV1D-12	NX_P01611	P01611	2	2p11.2	protein level	PE1
IGKV1D-8	NX_A0A087WSZ0	A0A087WSZ0	2	2p11.2	protein level	PE1
IGKV3D-7	NX_A0A0C4DH55	A0A0C4DH55	2	2p11.2	protein level	PE1
MRPS5	NX_P82675	P82675	2	2q11.1	protein level	PE1
PROM2	NX_Q8N271	Q8N271	2	2q11.1	protein level	PE1
FAHD2A	NX_Q96GK7	Q96GK7	2	2q11.1	protein level	PE1
ANKRD36C	NX_Q5JPF3	Q5JPF3	2	2q11.1	protein level	PE1
STARD7	NX_Q9NQZ5	Q9NQZ5	2	2q11.2	protein level	PE1
TMEM127	NX_O75204	O75204	2	2q11.2	protein level	PE1
CIAO1	NX_O76071	O76071	2	2q11.2	protein level	PE1
SNRNP200	NX_O75643	O75643	2	2q11.2	protein level	PE1
ITPRIPL1	NX_Q6GPH6	Q6GPH6	2	2q11.2	protein level	PE1
NCAPH	NX_Q15003	Q15003	2	2q11.2	protein level	PE1
KANSL3	NX_Q9P2N6	Q9P2N6	2	2q11.2	protein level	PE1
LMAN2L	NX_Q9H0V9	Q9H0V9	2	2q11.2	protein level	PE1
CNNM4	NX_Q6P4Q7	Q6P4Q7	2	2q11.2	protein level	PE1
CNNM3	NX_Q8NE01	Q8NE01	2	2q11.2	protein level	PE1
ANKRD39	NX_Q53RE8	Q53RE8	2	2q11.2	protein level	PE1
SEMA4C	NX_Q9C0C4	Q9C0C4	2	2q11.2	protein level	PE1
FAM178B	NX_Q8IXR5	Q8IXR5	2	2q11.2	protein level	PE1
FAHD2B	NX_Q6P2I3	Q6P2I3	2	2q11.2	protein level	PE1
ANKRD36	NX_A6QL64	A6QL64	2	2q11.2	protein level	PE1
COX5B	NX_P10606	P10606	2	2q11.2	protein level	PE1
ACTR1B	NX_P42025	P42025	2	2q11.2	protein level	PE1
ZAP70	NX_P43403	P43403	2	2q11.2	protein level	PE1
TMEM131	NX_Q92545	Q92545	2	2q11.2	protein level	PE1
VWA3B	NX_Q502W6	Q502W6	2	2q11.2	protein level	PE1
INPP4A	NX_Q96PE3	Q96PE3	2	2q11.2	protein level	PE1
COA5	NX_Q86WW8	Q86WW8	2	2q11.2	protein level	PE1
UNC50	NX_Q53HI1	Q53HI1	2	2q11.2	protein level	PE1
MGAT4A	NX_Q9UM21	Q9UM21	2	2q11.2	protein level	PE1
LIPT1	NX_Q9Y234	Q9Y234	2	2q11.2	protein level	PE1
MITD1	NX_Q8WV92	Q8WV92	2	2q11.2	protein level	PE1
MRPL30	NX_Q8TCC3	Q8TCC3	2	2q11.2	protein level	PE1
TXNDC9	NX_O14530	O14530	2	2q11.2	protein level	PE1
EIF5B	NX_O60841	O60841	2	2q11.2	protein level	PE1
REV1	NX_Q9UBZ9	Q9UBZ9	2	2q11.2	protein level	PE1
AFF3	NX_P51826	P51826	2	2q11.2	protein level	PE1
LONRF2	NX_Q1L5Z9	Q1L5Z9	2	2q11.2	protein level	PE1
CHST10	NX_O43529	O43529	2	2q11.2	protein level	PE1
PDCL3	NX_Q9H2J4	Q9H2J4	2	2q11.2	protein level	PE1
NPAS2	NX_Q99743	Q99743	2	2q11.2	protein level	PE1
RPL31	NX_P62899	P62899	2	2q11.2	protein level	PE1
TBC1D8	NX_O95759	O95759	2	2q11.2	protein level	PE1
CNOT11	NX_Q9UKZ1	Q9UKZ1	2	2q11.2	protein level	PE1
RNF149	NX_Q8NC42	Q8NC42	2	2q11.2	protein level	PE1
MAP4K4	NX_O95819	O95819	2	2q11.2	protein level	PE1
IL1R1	NX_P14778	P14778	2	2q11.2	protein level	PE1
IL1RL1	NX_Q01638	Q01638	2	2q12.1	protein level	PE1
IL18R1	NX_Q13478	Q13478	2	2q12.1	protein level	PE1
MFSD9	NX_Q8NBP5	Q8NBP5	2	2q12.1	protein level	PE1
POU3F3	NX_P20264	P20264	2	2q12.1	protein level	PE1
MRPS9	NX_P82933	P82933	2	2q12.1	protein level	PE1
TGFBRAP1	NX_Q8WUH2	Q8WUH2	2	2q12.1	protein level	PE1
C2orf49	NX_Q9BVC5	Q9BVC5	2	2q12.2	protein level	PE1
FHL2	NX_Q14192	Q14192	2	2q12.2	protein level	PE1
NCK2	NX_O43639	O43639	2	2q12.2	protein level	PE1
ECRG4	NX_Q9H1Z8	Q9H1Z8	2	2q12.2	protein level	PE1
UXS1	NX_Q8NBZ7	Q8NBZ7	2	2q12.2	protein level	PE1
RGPD3	NX_A6NKT7	A6NKT7	2	2q12.2	protein level	PE1
RGPD4	NX_Q7Z3J3	Q7Z3J3	2	2q12.3	protein level	PE1
SULT1C2	NX_O00338	O00338	2	2q12.3	protein level	PE1
GCC2	NX_Q8IWJ2	Q8IWJ2	2	2q12.3	protein level	PE1
LIMS1	NX_P48059	P48059	2	2q12.3	protein level	PE1
RANBP2	NX_P49792	P49792	2	2q13	protein level	PE1
CCDC138	NX_Q96M89	Q96M89	2	2q13	protein level	PE1
SH3RF3	NX_Q8TEJ3	Q8TEJ3	2	2q13	protein level	PE1
SEPTIN10	NX_Q9P0V9	Q9P0V9	2	2q13	protein level	PE1
SOWAHC	NX_Q53LP3	Q53LP3	2	2q13	protein level	PE1
RGPD5	NX_Q99666	Q99666	2	2q13	protein level	PE1
MALL	NX_Q13021	Q13021	2	2q13	protein level	PE1
NPHP1	NX_O15259	O15259	2	2q13	protein level	PE1
MTLN	NX_Q8NCU8	Q8NCU8	2	2q13	protein level	PE1
BUB1	NX_O43683	O43683	2	2q13	protein level	PE1
BCL2L11	NX_O43521	O43521	2	2q13	protein level	PE1
ANAPC1	NX_Q9H1A4	Q9H1A4	2	2q13	protein level	PE1
MERTK	NX_Q12866	Q12866	2	2q13	protein level	PE1
TMEM87B	NX_Q96K49	Q96K49	2	2q13	protein level	PE1
FBLN7	NX_Q53RD9	Q53RD9	2	2q13	protein level	PE1
ZC3H8	NX_Q8N5P1	Q8N5P1	2	2q14.1	protein level	PE1
ZC3H6	NX_P61129	P61129	2	2q14.1	protein level	PE1
RGPD8	NX_O14715	O14715	2	2q14.1	protein level	PE1
TTL	NX_Q8NG68	Q8NG68	2	2q14.1	protein level	PE1
POLR1B	NX_Q9H9Y6	Q9H9Y6	2	2q14.1	protein level	PE1
CHCHD5	NX_Q9BSY4	Q9BSY4	2	2q14.1	protein level	PE1
SLC20A1	NX_Q8WUM9	Q8WUM9	2	2q14.1	protein level	PE1
CKAP2L	NX_Q8IYA6	Q8IYA6	2	2q14.1	protein level	PE1
IL1B	NX_P01584	P01584	2	2q14.1	protein level	PE1
IL37	NX_Q9NZH6	Q9NZH6	2	2q14.1	protein level	PE1
IL36G	NX_Q9NZH8	Q9NZH8	2	2q14.1	protein level	PE1
IL36RN	NX_Q9UBH0	Q9UBH0	2	2q14.1	protein level	PE1
IL1RN	NX_P18510	P18510	2	2q14.1	protein level	PE1
PSD4	NX_Q8NDX1	Q8NDX1	2	2q14.1	protein level	PE1
CBWD2	NX_Q8IUF1	Q8IUF1	2	2q14.1	protein level	PE1
RABL2A	NX_Q9UBK7	Q9UBK7	2	2q14.1	protein level	PE1
SLC35F5	NX_Q8WV83	Q8WV83	2	2q14.1	protein level	PE1
ACTR3	NX_P61158	P61158	2	2q14.1	protein level	PE1
DPP10	NX_Q8N608	Q8N608	2	2q14.1	protein level	PE1
DDX18	NX_Q9NVP1	Q9NVP1	2	2q14.1	protein level	PE1
CCDC93	NX_Q567U6	Q567U6	2	2q14.1	protein level	PE1
INSIG2	NX_Q9Y5U4	Q9Y5U4	2	2q14.1	protein level	PE1
MARCO	NX_Q9UEW3	Q9UEW3	2	2q14.2	protein level	PE1
STEAP3	NX_Q658P3	Q658P3	2	2q14.2	protein level	PE1
C2orf76	NX_Q3KRA6	Q3KRA6	2	2q14.2	protein level	PE1
DBI	NX_P07108	P07108	2	2q14.2	protein level	PE1
TMEM177	NX_Q53S58	Q53S58	2	2q14.2	protein level	PE1
EPB41L5	NX_Q9HCM4	Q9HCM4	2	2q14.2	protein level	PE1
TMEM185B	NX_Q9H7F4	Q9H7F4	2	2q14.2	protein level	PE1
RALB	NX_P11234	P11234	2	2q14.2	protein level	PE1
GLI2	NX_P10070	P10070	2	2q14.2	protein level	PE1
CLASP1	NX_Q7Z460	Q7Z460	2	2q14.2	protein level	PE1
NIFK	NX_Q9BYG3	Q9BYG3	2	2q14.3	protein level	PE1
TSN	NX_Q15631	Q15631	2	2q14.3	protein level	PE1
GYPC	NX_P04921	P04921	2	2q14.3	protein level	PE1
BIN1	NX_O00499	O00499	2	2q14.3	protein level	PE1
ERCC3	NX_P19447	P19447	2	2q14.3	protein level	PE1
MAP3K2	NX_Q9Y2U5	Q9Y2U5	2	2q14.3	protein level	PE1
PROC	NX_P04070	P04070	2	2q14.3	protein level	PE1
IWS1	NX_Q96ST2	Q96ST2	2	2q14.3	protein level	PE1
MYO7B	NX_Q6PIF6	Q6PIF6	2	2q14.3	protein level	PE1
LIMS2	NX_Q7Z4I7	Q7Z4I7	2	2q14.3	protein level	PE1
WDR33	NX_Q9C0J8	Q9C0J8	2	2q14.3	protein level	PE1
SFT2D3	NX_Q587I9	Q587I9	2	2q14.3	protein level	PE1
POLR2D	NX_O15514	O15514	2	2q14.3	protein level	PE1
AMMECR1L	NX_Q6DCA0	Q6DCA0	2	2q14.3	protein level	PE1
SAP130	NX_Q9H0E3	Q9H0E3	2	2q14.3	protein level	PE1
UGGT1	NX_Q9NYU2	Q9NYU2	2	2q14.3	protein level	PE1
HS6ST1	NX_O60243	O60243	2	2q14.3	protein level	PE1
RAB6C	NX_Q9H0N0	Q9H0N0	2	2q21.1	protein level	PE1
POTEF	NX_A5A3E0	A5A3E0	2	2q21.1	protein level	PE1
SMPD4	NX_Q9NXE4	Q9NXE4	2	2q21.1	protein level	PE1
MZT2B	NX_Q6NZ67	Q6NZ67	2	2q21.1	protein level	PE1
CCDC115	NX_Q96NT0	Q96NT0	2	2q21.1	protein level	PE1
IMP4	NX_Q96G21	Q96G21	2	2q21.1	protein level	PE1
PTPN18	NX_Q99952	Q99952	2	2q21.1	protein level	PE1
POTEI	NX_P0CG38	P0CG38	2	2q21.1	protein level	PE1
POTEJ	NX_P0CG39	P0CG39	2	2q21.1	protein level	PE1
ARHGEF4	NX_Q9NR80	Q9NR80	2	2q21.1	protein level	PE1
FAM168B	NX_A1KXE4	A1KXE4	2	2q21.1	protein level	PE1
PLEKHB2	NX_Q96CS7	Q96CS7	2	2q21.1	protein level	PE1
POTEE	NX_Q6S8J3	Q6S8J3	2	2q21.1	protein level	PE1
MZT2A	NX_Q6P582	Q6P582	2	2q21.1	protein level	PE1
TUBA3D	NX_P0DPH8	P0DPH8	2	2q21.1	protein level	PE1
CCDC74A	NX_Q96AQ1	Q96AQ1	2	2q21.1	protein level	PE1
NCKAP5	NX_O14513	O14513	2	2q21.2	protein level	PE1
MGAT5	NX_Q09328	Q09328	2	2q21.2	protein level	PE1
TMEM163	NX_Q8TC26	Q8TC26	2	2q21.3	protein level	PE1
ACMSD	NX_Q8TDX5	Q8TDX5	2	2q21.3	protein level	PE1
CCNT2	NX_O60583	O60583	2	2q21.3	protein level	PE1
RAB3GAP1	NX_Q15042	Q15042	2	2q21.3	protein level	PE1
ZRANB3	NX_Q5FWF4	Q5FWF4	2	2q21.3	protein level	PE1
R3HDM1	NX_Q15032	Q15032	2	2q21.3	protein level	PE1
UBXN4	NX_Q92575	Q92575	2	2q21.3	protein level	PE1
MCM6	NX_Q14566	Q14566	2	2q21.3	protein level	PE1
DARS	NX_P14868	P14868	2	2q21.3	protein level	PE1
CXCR4	NX_P61073	P61073	2	2q22.1	protein level	PE1
HNMT	NX_P50135	P50135	2	2q22.1	protein level	PE1
LRP1B	NX_Q9NZR2	Q9NZR2	2	2q22.1	protein level	PE1
KYNU	NX_Q16719	Q16719	2	2q22.2	protein level	PE1
ARHGAP15	NX_Q53QZ3	Q53QZ3	2	2q22.2	protein level	PE1
GTDC1	NX_Q4AE62	Q4AE62	2	2q22.3	protein level	PE1
ZEB2	NX_O60315	O60315	2	2q22.3	protein level	PE1
ACVR2A	NX_P27037	P27037	2	2q22.3	protein level	PE1
ORC4	NX_O43929	O43929	2	2q23.1	protein level	PE1
EPC2	NX_Q52LR7	Q52LR7	2	2q23.1	protein level	PE1
KIF5C	NX_O60282	O60282	2	2q23.1	protein level	PE1
MMADHC	NX_Q9H3L0	Q9H3L0	2	2q23.2	protein level	PE1
RND3	NX_P61587	P61587	2	2q23.3	protein level	PE1
RBM43	NX_Q6ZSC3	Q6ZSC3	2	2q23.3	protein level	PE1
NMI	NX_Q13287	Q13287	2	2q23.3	protein level	PE1
TNFAIP6	NX_P98066	P98066	2	2q23.3	protein level	PE1
RIF1	NX_Q5UIP0	Q5UIP0	2	2q23.3	protein level	PE1
NEB	NX_P20929	P20929	2	2q23.3	protein level	PE1
ARL5A	NX_Q9Y689	Q9Y689	2	2q23.3	protein level	PE1
STAM2	NX_O75886	O75886	2	2q23.3	protein level	PE1
FMNL2	NX_Q96PY5	Q96PY5	2	2q23.3	protein level	PE1
PRPF40A	NX_O75400	O75400	2	2q23.3	protein level	PE1
ARL6IP6	NX_Q8N6S5	Q8N6S5	2	2q23.3	protein level	PE1
GALNT13	NX_Q8IUC8	Q8IUC8	2	2q23.3	protein level	PE1
NR4A2	NX_P43354	P43354	2	2q24.1	protein level	PE1
GPD2	NX_P43304	P43304	2	2q24.1	protein level	PE1
GALNT5	NX_Q7Z7M9	Q7Z7M9	2	2q24.1	protein level	PE1
CYTIP	NX_O60759	O60759	2	2q24.1	protein level	PE1
ACVR1C	NX_Q8NER5	Q8NER5	2	2q24.1	protein level	PE1
ACVR1	NX_Q04771	Q04771	2	2q24.1	protein level	PE1
PKP4	NX_Q99569	Q99569	2	2q24.1	protein level	PE1
DAPL1	NX_A0PJW8	A0PJW8	2	2q24.1	protein level	PE1
TANC1	NX_Q9C0D5	Q9C0D5	2	2q24.2	protein level	PE1
WDSUB1	NX_Q8N9V3	Q8N9V3	2	2q24.2	protein level	PE1
BAZ2B	NX_Q9UIF8	Q9UIF8	2	2q24.2	protein level	PE1
MARCH7	NX_Q9H992	Q9H992	2	2q24.2	protein level	PE1
LY75	NX_O60449	O60449	2	2q24.2	protein level	PE1
PLA2R1	NX_Q13018	Q13018	2	2q24.2	protein level	PE1
ITGB6	NX_P18564	P18564	2	2q24.2	protein level	PE1
RBMS1	NX_P29558	P29558	2	2q24.2	protein level	PE1
TANK	NX_Q92844	Q92844	2	2q24.2	protein level	PE1
PSMD14	NX_O00487	O00487	2	2q24.2	protein level	PE1
TBR1	NX_Q16650	Q16650	2	2q24.2	protein level	PE1
SLC4A10	NX_Q6U841	Q6U841	2	2q24.2	protein level	PE1
DPP4	NX_P27487	P27487	2	2q24.2	protein level	PE1
GCG	NX_P01275	P01275	2	2q24.2	protein level	PE1
FAP	NX_Q12884	Q12884	2	2q24.2	protein level	PE1
IFIH1	NX_Q9BYX4	Q9BYX4	2	2q24.2	protein level	PE1
GCA	NX_P28676	P28676	2	2q24.2	protein level	PE1
GRB14	NX_Q14449	Q14449	2	2q24.3	protein level	PE1
COBLL1	NX_Q53SF7	Q53SF7	2	2q24.3	protein level	PE1
SCN3A	NX_Q9NY46	Q9NY46	2	2q24.3	protein level	PE1
GALNT3	NX_Q14435	Q14435	2	2q24.3	protein level	PE1
TTC21B	NX_Q7Z4L5	Q7Z4L5	2	2q24.3	protein level	PE1
SCN7A	NX_Q01118	Q01118	2	2q24.3	protein level	PE1
XIRP2	NX_A4UGR9	A4UGR9	2	2q24.3	protein level	PE1
STK39	NX_Q9UEW8	Q9UEW8	2	2q24.3	protein level	PE1
CERS6	NX_Q6ZMG9	Q6ZMG9	2	2q24.3	protein level	PE1
NOSTRIN	NX_Q8IVI9	Q8IVI9	2	2q24.3	protein level	PE1
SPC25	NX_Q9HBM1	Q9HBM1	2	2q24.3	protein level	PE1
ABCB11	NX_O95342	O95342	2	2q31.1	protein level	PE1
DHRS9	NX_Q9BPW9	Q9BPW9	2	2q31.1	protein level	PE1
LRP2	NX_P98164	P98164	2	2q31.1	protein level	PE1
BBS5	NX_Q8N3I7	Q8N3I7	2	2q31.1	protein level	PE1
KLHL41	NX_O60662	O60662	2	2q31.1	protein level	PE1
FASTKD1	NX_Q53R41	Q53R41	2	2q31.1	protein level	PE1
PPIG	NX_Q13427	Q13427	2	2q31.1	protein level	PE1
CCDC173	NX_Q0VFZ6	Q0VFZ6	2	2q31.1	protein level	PE1
SSB	NX_P05455	P05455	2	2q31.1	protein level	PE1
METTL5	NX_Q9NRN9	Q9NRN9	2	2q31.1	protein level	PE1
UBR3	NX_Q6ZT12	Q6ZT12	2	2q31.1	protein level	PE1
MYO3B	NX_Q8WXR4	Q8WXR4	2	2q31.1	protein level	PE1
GORASP2	NX_Q9H8Y8	Q9H8Y8	2	2q31.1	protein level	PE1
TLK1	NX_Q9UKI8	Q9UKI8	2	2q31.1	protein level	PE1
METTL8	NX_Q9H825	Q9H825	2	2q31.1	protein level	PE1
DCAF17	NX_Q5H9S7	Q5H9S7	2	2q31.1	protein level	PE1
CYBRD1	NX_Q53TN4	Q53TN4	2	2q31.1	protein level	PE1
DYNC1I2	NX_Q13409	Q13409	2	2q31.1	protein level	PE1
SLC25A12	NX_O75746	O75746	2	2q31.1	protein level	PE1
HAT1	NX_O14929	O14929	2	2q31.1	protein level	PE1
METAP1D	NX_Q6UB28	Q6UB28	2	2q31.1	protein level	PE1
DLX1	NX_P56177	P56177	2	2q31.1	protein level	PE1
ITGA6	NX_P23229	P23229	2	2q31.1	protein level	PE1
PDK1	NX_Q15118	Q15118	2	2q31.1	protein level	PE1
RAPGEF4	NX_Q8WZA2	Q8WZA2	2	2q31.1	protein level	PE1
MAP3K20	NX_Q9NYL2	Q9NYL2	2	2q31.1	protein level	PE1
CDCA7	NX_Q9BWT1	Q9BWT1	2	2q31.1	protein level	PE1
SP3	NX_Q02447	Q02447	2	2q31.1	protein level	PE1
OLA1	NX_Q9NTK5	Q9NTK5	2	2q31.1	protein level	PE1
CIR1	NX_Q86X95	Q86X95	2	2q31.1	protein level	PE1
SCRN3	NX_Q0VDG4	Q0VDG4	2	2q31.1	protein level	PE1
GPR155	NX_Q7Z3F1	Q7Z3F1	2	2q31.1	protein level	PE1
WIPF1	NX_O43516	O43516	2	2q31.1	protein level	PE1
CHN1	NX_P15882	P15882	2	2q31.1	protein level	PE1
ATF2	NX_P15336	P15336	2	2q31.1	protein level	PE1
LNPK	NX_Q9C0E8	Q9C0E8	2	2q31.1	protein level	PE1
HOXD13	NX_P35453	P35453	2	2q31.1	protein level	PE1
HOXD11	NX_P31277	P31277	2	2q31.1	protein level	PE1
HOXD9	NX_P28356	P28356	2	2q31.1	protein level	PE1
HOXD8	NX_P13378	P13378	2	2q31.1	protein level	PE1
MTX2	NX_O75431	O75431	2	2q31.1	protein level	PE1
HNRNPA3	NX_P51991	P51991	2	2q31.2	protein level	PE1
NFE2L2	NX_Q16236	Q16236	2	2q31.2	protein level	PE1
AGPS	NX_O00116	O00116	2	2q31.2	protein level	PE1
TTC30B	NX_Q8N4P2	Q8N4P2	2	2q31.2	protein level	PE1
TTC30A	NX_Q86WT1	Q86WT1	2	2q31.2	protein level	PE1
RBM45	NX_Q8IUH3	Q8IUH3	2	2q31.2	protein level	PE1
OSBPL6	NX_Q9BZF3	Q9BZF3	2	2q31.2	protein level	PE1
PRKRA	NX_O75569	O75569	2	2q31.2	protein level	PE1
FKBP7	NX_Q9Y680	Q9Y680	2	2q31.2	protein level	PE1
PLEKHA3	NX_Q9HB20	Q9HB20	2	2q31.2	protein level	PE1
TTN	NX_Q8WZ42	Q8WZ42	2	2q31.2	protein level	PE1
CCDC141	NX_Q6ZP82	Q6ZP82	2	2q31.2	protein level	PE1
SESTD1	NX_Q86VW0	Q86VW0	2	2q31.2	protein level	PE1
CWC22	NX_Q9HCG8	Q9HCG8	2	2q31.3	protein level	PE1
UBE2E3	NX_Q969T4	Q969T4	2	2q31.3	protein level	PE1
ITGA4	NX_P13612	P13612	2	2q31.3	protein level	PE1
ITPRID2	NX_P28290	P28290	2	2q31.3	protein level	PE1
PPP1R1C	NX_Q8WVI7	Q8WVI7	2	2q31.3	protein level	PE1
PDE1A	NX_P54750	P54750	2	2q32.1	protein level	PE1
DNAJC10	NX_Q8IXB1	Q8IXB1	2	2q32.1	protein level	PE1
FRZB	NX_Q92765	Q92765	2	2q32.1	protein level	PE1
NCKAP1	NX_Q9Y2A7	Q9Y2A7	2	2q32.1	protein level	PE1
DUSP19	NX_Q8WTR2	Q8WTR2	2	2q32.1	protein level	PE1
NUP35	NX_Q8NFH5	Q8NFH5	2	2q32.1	protein level	PE1
FSIP2	NX_Q5CZC0	Q5CZC0	2	2q32.1	protein level	PE1
ZC3H15	NX_Q8WU90	Q8WU90	2	2q32.1	protein level	PE1
ITGAV	NX_P06756	P06756	2	2q32.1	protein level	PE1
FAM171B	NX_Q6P995	Q6P995	2	2q32.1	protein level	PE1
CALCRL	NX_Q16602	Q16602	2	2q32.1	protein level	PE1
TFPI	NX_P10646	P10646	2	2q32.1	protein level	PE1
GULP1	NX_Q9UBP9	Q9UBP9	2	2q32.1	protein level	PE1
COL3A1	NX_P02461	P02461	2	2q32.2	protein level	PE1
COL5A2	NX_P05997	P05997	2	2q32.2	protein level	PE1
WDR75	NX_Q8IWA0	Q8IWA0	2	2q32.2	protein level	PE1
SLC40A1	NX_Q9NP59	Q9NP59	2	2q32.2	protein level	PE1
ASNSD1	NX_Q9NWL6	Q9NWL6	2	2q32.2	protein level	PE1
ASDURF	NX_L0R819	L0R819	2	2q32.2	protein level	PE1
OSGEPL1	NX_Q9H4B0	Q9H4B0	2	2q32.2	protein level	PE1
ORMDL1	NX_Q9P0S3	Q9P0S3	2	2q32.2	protein level	PE1
[truncated: 10,880 more rows]

## Sheet: Tab3 Protein coding genes Cells
				Table 3. List of protein-coding-genes identified in cultured cell lines
Chromosome	name	Nextprot AC	Accession	Chromosomal location	Start position	Stop position	Coding strand	Protein evidence	NextProt Classfication	Samples	# of samples detected	MM500-1-C101	MM500-1-C102	MM500-1-C103	MM500-2-C104	MM500-2-C105	MM500-2-C106	MM500-3-C107	MM500-3-C108	MM500-3-C109	MM500-4-C110	MM500-4-C111	MM500-4-C112	MM500-4-C113
X	FAM47DP	NX_A6NHR8	A6NHR8	Xp21.1	37541077	37545262	reverse	uncertain	PE5	1	1	NaN	NaN	NaN	NaN	NaN	NaN	NaN	NaN	NaN	NaN	NaN	NaN	15.0276
2	ZNF804A	NX_Q7Z570	Q7Z570	2q32.1	184598529	184939492	forward	transcript level	PE2	75	3	NaN	NaN	NaN	NaN	NaN	NaN	NaN	NaN	NaN	29.8614	30.5816	30.3308	NaN
12	MANSC4	NX_A6NHS7	A6NHS7	12p11.22	27762738	27771276	reverse	transcript level	PE2	3	3	NaN	NaN	NaN	NaN	NaN	NaN	19.9538	20.335	20.5325	NaN	NaN	NaN	NaN
6	TCF21	NX_O43680	O43680	6q23.2	133889138	133895553	forward	transcript level	PE2	10	1	NaN	NaN	NaN	NaN	NaN	NaN	NaN	NaN	NaN	NaN	NaN	NaN	18.1566
1	ISG15	NX_P05161	P05161	1p36.33	1001138	1014540	forward	protein level	PE1	463	13	19.3547	18.8605	20.8969	20.0671	19.6279	20.9746	21.1716	20.1473	22.0435	22.3249	21.7118	21.8975	14.937
1	SDF4	NX_Q9BRK5	Q9BRK5	1p36.33	1216908	1232067	reverse	protein level	PE1	460	13	21.2548	22.2195	21.8912	21.307	22.1957	22.0538	21.2883	22.167	21.8577	22.0064	22.2465	22.2767	21.7684
1	INTS11	NX_Q5TA45	Q5TA45	1p36.33	1311585	1324691	reverse	protein level	PE1	395	13	19.3238	19.0995	19.2553	21.4686	21.0705	21.4223	20.3959	19.7106	20.2024	20.9107	19.8543	20.3715	11.6794
1	SSU72	NX_Q9NP77	Q9NP77	1p36.33	1541673	1574863	reverse	protein level	PE1	404	13	20.5549	20.3744	20.0073	20.9289	20.8277	20.8049	21.1418	20.8331	20.9272	21.6413	21.6582	21.7007	17.3855
1	GNB1	NX_P62873	P62873	1p36.33	1785285	1891117	reverse	protein level	PE1	517	13	22.1262	22.8883	22.4231	22.1681	23.1376	22.6976	22.9771	23.9109	23.1549	21.4672	22.5059	22.3529	23.2977
1	RER1	NX_O15258	O15258	1p36.32	2391775	2405442	forward	protein level	PE1	382	13	20.9165	21.5408	21.1836	20.6424	21.4821	20.9016	22.6819	23.4769	23.3855	21.1585	21.9936	21.7595	14.7471
1	PANK4	NX_Q9NVE7	Q9NVE7	1p36.32	2508531	2526628	reverse	protein level	PE1	413	13	19.0967	20.7554	20.7875	19.9848	21.1511	21.154	19.6334	20.5805	20.3479	19.4542	20.2939	20.4654	15.3028
1	LRRC47	NX_Q8N1G4	Q8N1G4	1p36.32	3778559	3796498	reverse	protein level	PE1	490	13	23.4103	23.4461	23.2208	24.2672	24.1727	24.1051	22.7468	22.9332	22.671	23.4773	23.3856	23.2248	20.5121
1	RPL22	NX_P35268	P35268	1p36.31	6185020	6209389	reverse	protein level	PE1	508	13	23.7879	24.7006	24.4531	24.2122	24.8854	24.8148	25.346	26.1827	26.0248	25.2169	25.9889	25.8668	24.7515
1	NOL9	NX_Q5SY16	Q5SY16	1p36.31	6521347	6554513	reverse	protein level	PE1	384	13	20.4016	20.5472	20.2472	21.2195	21.2487	21.0372	20.7042	20.6075	20.2444	20.9404	21.1471	20.8967	13.2486
1	VAMP3	NX_Q15836	Q15836	1p36.23	7771296	7781432	forward	protein level	PE1	448	13	18.7503	20.6792	19.9445	18.4607	21.3203	20.6281	23.136	24.3392	24.0333	22.5095	25.2947	24.6791	20.4535
1	PARK7	NX_Q99497	Q99497	1p36.23	7954291	7985505	forward	protein level	PE1	518	13	25.1465	26.0296	25.6781	23.7052	24.5115	23.6679	25.2057	25.9214	25.5133	24.94	25.8888	25.0934	25.5738
1	ENO1	NX_P06733	P06733	1p36.23	8861000	8879190	reverse	protein level	PE1	518	13	29.0379	29.7607	29.4397	28.5565	29.0864	28.8642	28.5104	29.2075	28.8323	28.3612	28.9712	28.6506	29.4301
1	H6PD	NX_O95479	O95479	1p36.22	9234775	9271337	forward	protein level	PE1	415	13	21.6251	22.2812	22.1001	21.7565	22.5442	22.3193	22.0658	21.643	21.7267	20.3171	21.4288	21.2205	15.2356
1	CTNNBIP1	NX_Q9NSA3	Q9NSA3	1p36.22	9848276	9910336	reverse	protein level	PE1	267	13	16.8384	17.4336	17.5229	14.6802	18.178	17.4286	20.7657	20.9657	21.5071	18.1925	19.9767	19.5601	13.671
1	LZIC	NX_Q8WZA0	Q8WZA0	1p36.22	9922113	9943407	reverse	protein level	PE1	472	13	21.5173	21.6688	21.9831	21.0146	21.7447	21.8437	23.9044	24.1915	23.3873	21.5009	21.8019	21.751	20.6562
1	NMNAT1	NX_Q9HAN9	Q9HAN9	1p36.22	9943428	9985501	forward	protein level	PE1	389	13	16.922	21.0767	19.7815	16.2489	21.1707	19.8152	19.8736	21.5632	20.8619	18.744	21.3787	20.4688	14.0229
1	UBE4B	NX_O95155	O95155	1p36.22	10032832	10181239	forward	protein level	PE1	364	13	20.3964	20.9565	20.9324	20.3932	21.1507	21.5043	21.5186	21.6652	22.0235	21.0543	20.8631	21.357	16.8002
1	PGD	NX_P52209	P52209	1p36.22	10398592	10420511	forward	protein level	PE1	517	13	24.5512	24.5189	24.5606	22.942	22.8836	22.9943	23.9707	24.1166	24.0613	22.7499	22.7722	22.7145	23.8355
1	DFFA	NX_O00273	O00273	1p36.22	10456522	10472529	reverse	protein level	PE1	457	13	22.4833	22.7355	22.0375	22.2243	22.7143	21.9309	23.267	22.9203	22.8903	20.9558	21.0709	20.4218	21.4752
1	PEX14	NX_O75381	O75381	1p36.22	10472288	10630758	forward	protein level	PE1	326	13	22.5969	23.6283	23.6456	19.6827	20.5406	20.404	20.6821	21.1724	21.4442	20.9647	22.0333	21.8756	14.1527
1	TARDBP	NX_Q13148	Q13148	1p36.22	11012344	11026420	forward	protein level	PE1	508	13	23.0246	22.8311	22.8677	22.9696	22.7166	22.8654	24.0896	23.6678	23.8124	23.036	22.7475	22.7868	23.1745
1	SRM	NX_P19623	P19623	1p36.22	11054584	11060020	reverse	protein level	PE1	495	13	23.1642	23.4026	23.0206	23.7086	23.8208	23.6103	24.3434	24.4223	24.0361	23.6851	23.9226	23.5094	22.4792
1	EXOSC10	NX_Q01780	Q01780	1p36.22	11066618	11099869	reverse	protein level	PE1	396	13	22.051	21.9976	21.7659	21.5386	21.5869	21.2797	21.012	20.8024	20.6323	21.2586	20.9523	21.139	12.8203
1	MTOR	NX_P42345	P42345	1p36.22	11106535	11262507	reverse	protein level	PE1	404	13	20.8052	20.9945	21.6753	22.1786	22.3328	22.8776	20.5223	20.5911	20.7819	21.4479	20.9541	21.3234	14.4044
1	EFHD2	NX_Q96C19	Q96C19	1p36.21	15409888	15430339	forward	protein level	PE1	511	13	22.0216	22.4539	22.5116	20.9874	22.5061	22.703	23.509	23.7721	23.6521	21.2235	22.664	22.9143	23.1867
1	DDI2	NX_Q5TDH0	Q5TDH0	1p36.21	15617458	15669044	forward	protein level	PE1	432	13	19.7146	21.2155	20.9259	20.248	21.5368	21.4678	20.7314	21.6094	21.2167	21.607	22.3236	22.3973	15.3883
1	NECAP2	NX_Q9NVZ3	Q9NVZ3	1p36.13	16440721	16460078	forward	protein level	PE1	465	13	20.1031	19.9388	19.2705	20.1695	19.2234	18.8179	21.2914	21.6751	21.1351	21.6875	21.546	21.0817	19.0393
1	SDHB	NX_P21912	P21912	1p36.13	17018722	17054170	reverse	protein level	PE1	483	13	20.4354	21.6604	21.4661	20.7549	22.0295	22.015	22.9699	23.1392	23.2634	20.9508	22.4404	22.1253	14.9628
1	RCC2	NX_Q9P258	Q9P258	1p36.13	17406760	17439677	reverse	protein level	PE1	489	13	23.9272	23.7248	23.7285	24.7218	24.3972	24.5832	23.5372	23.2957	23.3396	23.8067	23.5577	23.815	22.9171
1	UBR4	NX_Q5T4S7	Q5T4S7	1p36.13	19074510	19210266	reverse	protein level	PE1	433	13	24.9481	24.4301	24.5399	24.7509	23.8914	24.0916	22.9646	22.9378	22.557	22.6536	21.9055	22.3224	21.3478
1	EMC1	NX_Q8N766	Q8N766	1p36.13	19215660	19251527	reverse	protein level	PE1	405	13	22.677	22.8618	22.7182	22.8888	22.8643	22.8524	22.5588	21.8519	22.2108	23.1663	23.3191	23.1752	16.1023
1	MRTO4	NX_Q9UKD2	Q9UKD2	1p36.13	19251805	19260128	forward	protein level	PE1	418	13	23.0367	23.0792	23.0025	23.3677	23.2151	23.0984	23.3003	23.007	22.7721	23.8676	23.7791	23.773	21.362
1	AKR7A2	NX_O43488	O43488	1p36.13	19303965	19312146	reverse	protein level	PE1	503	13	22.3917	23.4023	23.0568	23.2895	24.2554	24.0779	23.137	23.7801	23.4488	23.7378	24.6083	24.4122	20.7161
1	CAPZB	NX_P47756	P47756	1p36.13	19338775	19485539	reverse	protein level	PE1	516	13	24.4611	24.9568	24.8541	22.6451	22.7538	22.7776	24.1527	24.5781	24.556	24.7455	24.9401	25.232	25.025
1	DDOST	NX_P39656	P39656	1p36.12	20651767	20661544	reverse	protein level	PE1	471	13	24.0503	23.9549	24.3542	23.2713	22.9275	23.5233	24.5654	24.4742	24.939	24.0052	23.6718	25.1715	16.7178
1	HP1BP3	NX_Q5SSJ5	Q5SSJ5	1p36.12	20742679	20787323	reverse	protein level	PE1	504	13	23.7318	24.2892	24.8347	23.8942	24.3738	25.2514	23.5736	24.2859	24.4817	23.1287	23.7522	24.5616	20.4919
1	ECE1	NX_P42892	P42892	1p36.12	21217247	21345572	reverse	protein level	PE1	373	13	21.1506	19.5993	20.9652	21.3266	19.2093	20.9846	20.7972	20.4861	20.7243	21.4578	19.88	22.6443	18.9852
1	USP48	NX_Q86UV5	Q86UV5	1p36.12	21678298	21783606	reverse	protein level	PE1	369	13	21.1047	21.7002	20.7585	20.8483	21.0703	20.4769	21.5292	21.4204	21.1293	20.6384	20.6848	20.5805	12.9222
1	CDC42	NX_P60953	P60953	1p36.12	22025511	22101360	forward	protein level	PE1	497	13	23.5299	24.0685	23.8412	22.2179	22.678	22.4166	24.7256	25.2334	24.8733	23.3331	23.7363	23.3701	21.0792
1	KDM1A	NX_O60341	O60341	1p36.12	23019443	23083689	forward	protein level	PE1	375	13	20.8104	20.3151	20.1119	20.8863	20.3328	20.2755	20.9307	20.4412	20.2725	20.6054	22.5383	20.9206	17.9811
1	LUZP1	NX_Q86V48	Q86V48	1p36.12	23084023	23177808	reverse	protein level	PE1	397	13	20.4646	21.6767	20.9819	21.7669	22.654	22.2308	20.7021	21.9991	21.4317	21.8088	22.2541	22.0265	18.8642
1	HNRNPR	NX_O43390	O43390	1p36.12	23303771	23344336	reverse	protein level	PE1	515	13	25.2889	25.3548	25.269	24.9706	24.8985	25.0631	25.4212	25.4757	25.6238	23.6992	23.9348	23.8313	24.064
1	RPL11	NX_P62913	P62913	1p36.11	23691742	23696835	forward	protein level	PE1	500	13	24.0544	24.0934	23.7581	25.7821	25.7407	25.6019	25.417	25.3546	25.1875	26.3942	26.3874	26.2642	23.5509
1	PITHD1	NX_Q9GZP4	Q9GZP4	1p36.11	23778418	23788232	forward	protein level	PE1	446	13	20.544	21.513	21.5869	22.0009	22.6678	22.6217	21.6353	22.0094	22.3407	21.4769	22.3562	22.2968	14.7874
1	LYPLA2	NX_O95372	O95372	1p36.11	23791145	23795539	forward	protein level	PE1	462	13	22.5379	22.1942	21.9082	22.6394	22.4042	22.0669	25.3063	24.3138	25.1372	24.1112	24.0238	23.4894	19.5932
1	GALE	NX_Q14376	Q14376	1p36.11	23795599	23800781	reverse	protein level	PE1	455	13	23.5921	23.2936	22.4612	24.0148	24.1852	23.0306	23.119	23.2522	22.0633	23.718	23.7585	22.5048	18.8276
1	HMGCL	NX_P35914	P35914	1p36.11	23801885	23838620	reverse	protein level	PE1	438	13	20.8577	22.1798	21.5574	19.441	21.3121	20.6527	21.9119	22.3294	21.7934	21.2219	23.1103	22.3624	14.278
1	FUCA1	NX_P04066	P04066	1p36.11	23845077	23868294	reverse	protein level	PE1	472	13	19.2957	22.0548	21.0068	19.3268	21.6963	20.647	20.6866	23.2657	22.48	21.6766	23.0038	22.1555	13.5572
1	SRRM1	NX_Q8IYB3	Q8IYB3	1p36.11	24631716	24673281	forward	protein level	PE1	501	13	21.5825	21.5809	21.1788	20.1192	19.9106	19.4977	21.9304	21.8366	21.4571	19.8785	19.8896	19.4343	20.796
1	CLIC4	NX_Q9Y696	Q9Y696	1p36.11	24745382	24844321	forward	protein level	PE1	515	13	23.6036	24.3483	24.1145	21.3642	22.5717	21.8515	23.3987	24.1332	23.6025	21.9353	23.0472	22.3107	26.4428
1	RUNX3	NX_Q13761	Q13761	1p36.11	24899511	24965121	reverse	protein level	PE1	298	13	18.1135	20.4088	20.0044	19.3401	21.9238	21.4078	20.027	21.4418	20.9481	19.3925	21.3728	20.7961	15.366
1	SYF2	NX_O95926	O95926	1p36.11	25222276	25232502	reverse	protein level	PE1	287	13	18.1179	17.7814	17.6987	18.1976	17.67	18.4509	19.8967	19.336	19.8109	19.5105	18.9661	20.1883	16.3249
1	STMN1	NX_P16949	P16949	1p36.11	25884181	25906991	reverse	protein level	PE1	515	13	25.757	24.8254	25.2613	23.9176	24.4897	24.3507	26.2363	25.2613	25.3959	23.9078	24.4647	24.2475	24.8358
1	SH3BGRL3	NX_Q9H299	Q9H299	1p36.11	26280086	26281522	forward	protein level	PE1	516	13	22.4111	23.0009	24.3763	24.0936	24.8648	26.1599	24.04	24.7522	26.2781	23.8816	24.6399	25.855	25.1799
1	ARID1A	NX_O14497	O14497	1p36.11	26693236	26782104	forward	protein level	PE1	378	13	20.6413	20.4318	20.6626	20.5374	20.5555	20.6984	20.586	20.7043	20.7777	19.5689	19.2857	19.7041	18.3852
1	NUDC	NX_Q9Y266	Q9Y266	1p36.11	26900238	26946871	forward	protein level	PE1	513	13	24.7748	24.6384	24.8047	23.6667	23.5421	23.8788	24.4874	24.2251	24.3655	24.1489	23.8683	24.3509	24.5825
1	WASF2	NX_Q9Y6W5	Q9Y6W5	1p36.11	27404230	27490167	reverse	protein level	PE1	493	13	20.9289	20.6511	20.4397	22.1537	22.039	21.2266	22.6855	22.419	22.2401	22.6749	22.5083	21.4858	19.1321
1	STX12	NX_Q86Y82	Q86Y82	1p35.3	27773219	27824443	forward	protein level	PE1	474	13	20.6529	21.1833	22.2088	20.76	21.6963	22.5951	22.0154	22.4352	22.9975	21.3992	22.0003	23.1692	16.1167
1	PPP1R8	NX_Q12972	Q12972	1p35.3	27830782	27851676	forward	protein level	PE1	412	13	20.7847	20.823	20.8886	21.1582	20.8988	21.2793	22.2119	21.943	22.1357	21.4577	21.2727	21.4508	19.3235
1	EYA3	NX_Q99504	Q99504	1p35.3	27970344	28088637	reverse	protein level	PE1	326	13	18.1831	18.9082	18.2873	18.8075	19.0512	18.4038	21.3611	21.3412	21.2184	20.1375	20.5294	19.9119	13.8632
1	DNAJC8	NX_O75937	O75937	1p35.3	28199456	28233029	reverse	protein level	PE1	501	13	22.5068	22.9181	23.0954	23.0196	23.9048	24.0876	22.879	23.3529	23.5156	22.5508	23.6792	23.2969	21.1752
1	ATP5IF1	NX_Q9UII2	Q9UII2	1p35.3	28236109	28246906	forward	protein level	PE1	414	13	21.6643	22.2819	21.7707	22.2847	24.0296	23.361	22.218	22.5806	22.1954	22.6751	24.4302	23.8052	16.4556
1	MED18	NX_Q9BUE0	Q9BUE0	1p35.3	28329002	28335965	forward	protein level	PE1	266	13	17.7437	17.6585	17.9056	16.5635	17.1748	17.7886	19.945	20.1962	20.1082	19.0424	19.7898	20.1138	15.8025
1	RCC1	NX_P18754	P18754	1p35.3	28505943	28539300	forward	protein level	PE1	221	13	23.2917	22.8761	23.5653	22.852	22.4059	22.9258	24.5051	23.11	24.5899	23.4949	23.1291	23.7157	21.7426
1	YTHDF2	NX_Q9Y5A9	Q9Y5A9	1p35.3	28736621	28769775	forward	protein level	PE1	452	13	21.292	21.3717	21.2357	21.6849	21.7175	21.7975	22.8604	22.8348	22.9034	21.3543	21.4195	21.472	18.9647
1	SRSF4	NX_Q08170	Q08170	1p35.3	29147743	29181900	reverse	protein level	PE1	502	13	19.371	19.9385	20.8907	23.9815	24.2353	24.4681	21.1675	21.0739	21.9151	22.099	22.7823	23.4935	17.4992
1	PUM1	NX_Q14671	Q14671	1p35.2	30931506	31065991	reverse	protein level	PE1	369	13	20.3964	20.303	20.9559	20.8968	20.9955	21.3773	20.5152	20.6798	21.0095	19.9549	20.3145	20.4437	18.7652
1	SNRNP40	NX_Q96DI7	Q96DI7	1p35.2	31259568	31296788	reverse	protein level	PE1	417	13	21.9136	21.9673	22.2668	21.9215	21.9932	22.3113	21.9944	22.0297	22.2388	21.5178	21.5418	21.8857	20.5437
1	PEF1	NX_Q9UBV8	Q9UBV8	1p35.2	31629866	31644896	reverse	protein level	PE1	447	13	20.6228	20.4963	20.6337	21.0791	21.1226	21.634	22.0058	21.81	22.29	21.438	21.5815	22.0986	19.7367
1	KHDRBS1	NX_Q07666	Q07666	1p35.2	32013868	32060850	forward	protein level	PE1	503	13	24.0991	23.8664	23.6822	23.9718	23.7058	23.5342	24.7324	24.487	24.4948	25.7029	25.4093	25.4124	22.9182
1	KPNA6	NX_O60684	O60684	1p35.2	32108056	32176563	forward	protein level	PE1	443	13	19.7031	19.5406	19.8674	22.5844	22.5146	22.6485	22.6909	23.15	23.1342	21.7614	21.7238	22.0719	22.2171
1	TXLNA	NX_P40222	P40222	1p35.2	32179675	32198285	forward	protein level	PE1	472	13	22.1905	22.4029	22.302	22.5518	23.163	23.0241	23.0539	22.9033	22.8835	21.8611	22.3141	22.2719	22.9322
1	EIF3I	NX_Q13347	Q13347	1p35.2	32221928	32231604	forward	protein level	PE1	513	13	24.2029	23.7746	23.6601	24.3989	23.8512	23.8166	24.3003	23.9857	23.7684	24.8336	24.3181	24.3304	23.419
1	HDAC1	NX_Q13547	Q13547	1p35.1	32292083	32333635	forward	protein level	PE1	490	13	21.1873	21.3853	21.5355	23.3048	23.0721	23.3971	22.2176	22.2847	22.446	22.3214	22.2963	22.4666	20.5942
1	BSDC1	NX_Q9NW68	Q9NW68	1p35.1	32365103	32394731	reverse	protein level	PE1	334	13	19.439	19.3424	19.919	17.9898	18.7121	18.9807	19.9169	21.5056	21.5964	19.1065	19.4824	19.7605	15.7326
1	ZBTB8OS	NX_Q8IWT0	Q8IWT0	1p35.1	32600172	32650903	reverse	protein level	PE1	376	13	17.1357	18.0455	18.1978	18.0257	18.8786	18.9139	20.7376	21.3634	21.3308	20.9347	21.6458	21.5727	15.696
1	YARS	NX_P54577	P54577	1p35.1	32775237	32818153	reverse	protein level	PE1	493	13	24.1526	24.1721	25.177	21.3968	20.9698	22.4543	23.5591	24.3356	25.5123	22.1878	21.862	23.3271	23.5244
1	SFPQ	NX_P23246	P23246	1p34.3	35176378	35193145	reverse	protein level	PE1	516	13	25.7729	25.7254	25.6791	26.5336	26.3974	26.497	24.9416	24.7735	24.8105	25.2892	25.3333	25.268	25.2683
1	ZMYM4	NX_Q5VZL5	Q5VZL5	1p34.3	35268967	35422058	forward	protein level	PE1	299	13	18.1898	17.3401	18.2044	19.8252	18.8152	19.9566	20.8457	17.3759	20.0817	20.5171	19.0769	20.0905	12.3311
1	NCDN	NX_Q9UBB6	Q9UBB6	1p34.3	35557473	35567274	forward	protein level	PE1	397	13	20.4665	20.3646	20.6431	21.2783	20.9509	21.3082	20.3376	20.154	20.2283	21.041	20.6326	20.8295	17.8045
1	PSMB2	NX_P49721	P49721	1p34.3	35599541	35641526	reverse	protein level	PE1	496	13	23.276	22.9386	23.1349	23.7196	23.4043	23.4245	24.5468	24.251	24.2903	25.2045	24.4947	25.2244	22.6023
1	ADPRHL2	NX_Q9NX46	Q9NX46	1p34.3	36088892	36093932	forward	protein level	PE1	448	13	21.8681	20.9403	21.442	22.35	21.1884	22.09	22.7549	21.9448	22.4842	22.6886	21.2685	21.8749	17.4615
1	TRAPPC3	NX_O43617	O43617	1p34.3	36136570	36156053	reverse	protein level	PE1	459	13	20.9367	21.3965	20.9523	19.877	20.6041	20.2235	21.6765	21.8577	21.6761	21.7003	22.4119	22.1032	19.5569
1	THRAP3	NX_Q9Y2W1	Q9Y2W1	1p34.3	36224432	36305357	forward	protein level	PE1	511	13	23.6182	23.5357	23.6474	23.9448	23.8069	23.9337	23.935	23.8328	24.104	23.7307	23.567	23.7358	22.1905
1	GNL2	NX_Q13823	Q13823	1p34.3	37566816	37595937	reverse	protein level	PE1	365	13	21.5166	21.0024	20.8498	22.8477	22.4909	22.3764	21.6873	21.0732	20.8931	21.5704	21.3784	21.3143	14.4148
1	CDCA8	NX_Q53HL2	Q53HL2	1p34.3	37692481	37709719	forward	protein level	PE1	197	13	17.6063	16.643	17.5132	21.4602	19.1802	21.0176	21.3618	22.3932	21.8462	21.2068	21.1193	21.1643	13.8735
1	YRDC	NX_Q86U90	Q86U90	1p34.3	37802945	37808208	reverse	protein level	PE1	310	13	19.0989	18.2049	18.6427	20.334	19.1916	20.1418	20.9097	20.1344	20.9885	20.5251	19.8519	20.2932	13.4239
1	SF3A3	NX_Q12874	Q12874	1p34.3	37956975	37990075	reverse	protein level	PE1	501	13	22.8469	22.722	22.6972	23.6991	23.5912	23.7328	24.5007	24.1006	25.0702	23.4699	23.3497	23.4698	22.7173
1	FHL3	NX_Q13643	Q13643	1p34.3	37996770	38005606	reverse	protein level	PE1	426	13	17.6048	18.1217	18.7019	18.5053	18.5564	19.07	19.6738	20.2587	19.5992	19.2163	19.0408	19.6329	11.5342
1	RRAGC	NX_Q9HB90	Q9HB90	1p34.3	38838198	38859772	reverse	protein level	PE1	467	13	20.913	21.6841	21.8765	16.6459	18.0514	18.1407	19.7565	20.6167	20.8384	20.4	21.216	21.3569	12.1946
1	CAP1	NX_Q01518	Q01518	1p34.2	40040233	40072649	forward	protein level	PE1	511	13	21.724	22.5269	22.3735	23.9353	24.4292	24.4551	25.541	26.1228	26.2116	24.7664	25.3893	25.3084	22.1798
1	PPT1	NX_P50897	P50897	1p34.2	40071461	40097727	reverse	protein level	PE1	492	13	22.1602	22.3282	22.5681	22.6128	22.6842	23.2089	22.3367	22.2917	22.0821	23.1817	23.3679	23.6579	21.1369
1	SMAP2	NX_Q8WU79	Q8WU79	1p34.2	40344850	40423326	forward	protein level	PE1	413	13	18.3892	19.4789	18.8888	24.5521	24.7208	25.452	22.4356	22.9604	22.0271	20.2975	20.8996	20.6672	13.3987
1	NFYC	NX_Q13952	Q13952	1p34.2	40691648	40771603	forward	protein level	PE1	386	13	18.6262	18.2642	18.8698	20.7992	19.8971	20.8821	20.7082	20.4798	20.2883	21.3695	21.118	21.3721	16.4182
1	CTPS1	NX_P17812	P17812	1p34.2	40979688	41012565	forward	protein level	PE1	432	13	22.3285	22.7335	22.9907	22.7105	22.9036	23.2821	22.3157	22.5925	22.6045	22.9855	23.0401	23.524	22.4101
1	PPCS	NX_Q9HAB8	Q9HAB8	1p34.2	42456117	42473385	forward	protein level	PE1	418	13	20.4141	21.8123	21.8646	19.2005	20.4631	20.5429	20.8549	22.0291	22.1427	20.2581	21.1129	21.2351	15.9542
1	PPIH	NX_O43447	O43447	1p34.2	42658423	42676758	forward	protein level	PE1	410	13	21.6196	21.095	21.6321	21.9126	21.4751	21.8918	23.1508	22.8023	23.1176	23.0829	22.6752	23.0532	20.453
1	YBX1	NX_P67809	P67809	1p34.2	42682418	42703805	forward	protein level	PE1	514	13	24.6891	24.7341	24.9268	23.2971	23.8841	23.9445	24.029	24.5038	24.7975	22.8112	23.4173	23.2775	26.2679
1	P3H1	NX_Q32P28	Q32P28	1p34.2	42746335	42767084	reverse	protein level	PE1	497	13	23.2912	22.8197	23.4045	23.4535	22.9869	23.8503	24.0779	23.4529	23.4935	23.2391	22.7432	23.5952	23.0573
1	SLC2A1	NX_P11166	P11166	1p34.2	42925375	42959176	reverse	protein level	PE1	434	13	20.405	20.719	21.1945	21.9674	22.0579	22.311	21.6407	22.0611	22.5012	22.406	22.6741	22.7714	21.3408
1	EBNA1BP2	NX_Q99848	Q99848	1p34.2	43164175	43270936	reverse	protein level	PE1	450	13	22.5057	22.9036	22.9974	23.8808	23.9215	24.1507	22.5501	22.7014	22.9583	22.8266	22.9736	23.1237	19.7223
1	CDC20	NX_Q12834	Q12834	1p34.2	43358981	43363203	forward	protein level	PE1	191	13	17.7507	16.1332	16.1649	19.3836	18.0596	18.5475	18.9487	17.6005	18.0797	20.155	19.0464	19.6322	18.3026
1	ELOVL1	NX_Q9BW60	Q9BW60	1p34.2	43363398	43368074	reverse	protein level	PE1	311	13	19.8943	19.9841	20.7773	20.1781	20.149	20.9482	22.6764	22.8213	23.5437	21.5167	21.6906	21.7468	15.7659
1	HYI	NX_Q5T013	Q5T013	1p34.2	43451003	43453989	reverse	protein level	PE1	378	13	15.3357	15.4942	16.0326	18.0171	17.1782	18.5561	19.3169	19.1216	20.8862	19.8267	19.5531	20.5199	15.6687
1	IPO13	NX_O94829	O94829	1p34.1	43946950	43968022	forward	protein level	PE1	342	13	16.876	17.1143	17.9864	19.0866	19.1613	19.6555	20.5055	21.0728	21.7725	19.4916	19.4488	19.7487	14.5718
1	KIF2C	NX_Q99661	Q99661	1p34.1	44739818	44767767	forward	protein level	PE1	312	13	19.9532	18.8989	20.0221	22.6501	22.193	22.737	19.9907	19.421	20.1819	21.0301	20.2281	21.0299	16.9603
1	RPS8	NX_P62241	P62241	1p34.1	44775251	44778779	forward	protein level	PE1	507	13	24.9564	25.07	24.945	26.0347	26.132	26.0527	25.6911	25.6634	25.5929	26.3907	26.3974	26.3213	26.1636
1	EIF2B3	NX_Q9NR50	Q9NR50	1p34.1	44850522	44986722	reverse	protein level	PE1	409	13	20.2786	20.7194	21.0593	21.1078	21.4214	21.8169	21.9074	22.1125	22.0669	24.1406	22.5322	23.3704	20.3847
1	UROD	NX_P06132	P06132	1p34.1	45010950	45015575	forward	protein level	PE1	436	13	21.1737	22.1388	21.3193	21.8452	22.9419	22.3135	21.2257	21.9771	21.182	22.272	23.2617	22.6257	20.8047
1	TOE1	NX_Q96GM8	Q96GM8	1p34.1	45340052	45343973	forward	protein level	PE1	346	13	19.8093	20.0901	19.9412	20.0704	20.5036	20.3874	21.5104	21.122	20.7027	20.1928	20.447	20.3839	16.2972
1	PRDX1	NX_Q06830	Q06830	1p34.1	45511036	45523047	reverse	protein level	PE1	518	13	27.567	27.1358	26.8849	23.1661	22.6395	22.6717	27.8532	27.3469	27.2679	26.8139	25.9078	26.1733	26.8725
1	AKR1A1	NX_P14550	P14550	1p34.1	45550543	45570049	forward	protein level	PE1	511	13	23.7217	25.4981	24.3194	23.6103	25.3433	24.1922	23.2677	25.1727	24.0853	24.0131	25.7027	24.5801	18.9869
1	UQCRH	NX_P07919	P07919	1p33	46303698	46316776	forward	protein level	PE1	444	13	21.4978	21.8934	21.9364	22.0572	23.2656	23.27	22.647	23.0319	23.2667	22.5618	22.9894	23.6547	17.4157
1	CMPK1	NX_P30085	P30085	1p33	47333797	47378839	forward	protein level	PE1	513	13	22.797	22.7643	23.5627	21.8586	21.916	22.732	22.9506	22.9466	23.4422	22.1331	22.4718	22.8699	23.2321
1	FAF1	NX_Q9UNN5	Q9UNN5	1p32.3	50437028	50960267	reverse	protein level	PE1	438	13	21.1099	21.23	21.2472	21.2196	21.3983	21.3359	21.652	21.7	21.5703	21.4794	21.5266	21.5534	21.1835
1	EPS15	NX_P42566	P42566	1p32.3	51354263	51519266	reverse	protein level	PE1	497	13	20.8892	20.5337	21.1072	18.0411	17.6897	18.1105	21.144	20.9787	21.1882	22.9404	20.6315	23.3959	18.5343
1	OSBPL9	NX_Q96SU4	Q96SU4	1p32.3	51577179	51798427	forward	protein level	PE1	402	13	21.1391	21.0276	20.8543	20.8833	20.715	20.8484	20.7512	20.8919	20.6768	20.7764	20.7655	20.6592	17.6232
1	NRDC	NX_O43847	O43847	1p32.3	51789191	51878937	reverse	protein level	PE1	316	13	22.0018	22.3608	22.7268	22.0637	22.403	22.6611	22.3897	21.985	22.2234	21.3607	21.4571	21.9479	21.2351
1	KTI12	NX_Q96EK9	Q96EK9	1p32.3	52032103	52033816	reverse	protein level	PE1	340	13	16.8086	15.8955	16.0072	19.9953	20.428	20.2191	20.0322	20.4854	20.8994	19.2265	19.5393	19.2661	14.5764
1	PRPF38A	NX_Q8NAV1	Q8NAV1	1p32.3	52404602	52420836	forward	protein level	PE1	401	13	19.8252	19.1763	19.8534	20.3752	20.2291	20.2616	20.3382	21.906	20.5189	21.0112	20.9026	20.9736	17.7502
1	COA7	NX_Q96BR5	Q96BR5	1p32.3	52684449	52698347	reverse	protein level	PE1	415	13	20.8437	19.8873	20.83	20.3473	18.736	19.4667	21.5872	20.8464	22.2121	21.0127	19.8877	20.4747	15.7955
1	CZIB	NX_Q9NWV4	Q9NWV4	1p32.3	53214099	53220634	reverse	protein level	PE1	507	13	20.3277	20.3683	21.0601	19.4868	19.1549	20.0365	21.262	21.1259	21.5777	21.2337	21.2462	21.7566	20.0093
1	MAGOH	NX_P61326	P61326	1p32.3	53226900	53238518	reverse	protein level	PE1	447	13	22.5813	22.584	23.1249	20.999	20.7751	20.7504	23.1242	22.9408	23.1666	21.18	21.0441	21.0147	22.3816
1	TTC4	NX_O95801	O95801	1p32.3	54715861	54742657	forward	protein level	PE1	377	13	20.0393	20.2726	20.3276	21.4937	21.5795	21.8107	20.6026	20.4921	20.6136	21.3246	21.1879	21.4715	17.7763
1	USP24	NX_Q9UPU5	Q9UPU5	1p32.3	55066359	55215364	reverse	protein level	PE1	399	13	21.2586	21.2771	21.8236	21.575	21.2437	22.008	20.4509	20.4401	20.6338	20.0042	20.2781	20.3017	17.8766
1	PGM1	NX_P36871	P36871	1p31.3	63593411	63660245	forward	protein level	PE1	512	13	23.6208	24.7777	23.8373	22.9464	23.9399	23.107	22.9689	23.6931	22.9797	23.1273	24.0036	23.2416	24.3488
1	AK4	NX_P27144	P27144	1p31.3	65147549	65232145	forward	protein level	PE1	407	13	20.8806	23.6148	23.1903	19.7736	22.9932	22.7254	20.5736	22.8469	22.2777	19.5085	22.4612	22.1935	19.8254
1	LEPROT	NX_O15243	O15243	1p31.3	65420587	65436007	forward	protein level	PE1	362	13	17.1167	17.3716	17.8124	18.4791	18.6503	18.9735	20.2285	20.3973	20.8921	21.5582	21.6344	21.8531	12.8659
1	GNG12	NX_Q9UBI6	Q9UBI6	1p31.3	67701475	67833467	reverse	protein level	PE1	437	13	19.483	22.7613	21.7756	18.7536	21.2616	20.4883	21.295	23.9422	22.9259	20.1615	22.7057	21.8198	17.1871
1	LRRC40	NX_Q9H9A6	Q9H9A6	1p31.1	70144805	70205579	reverse	protein level	PE1	405	13	20.4345	21.0849	21.5033	21.3559	21.6258	22.0052	22.2657	23.1653	22.5957	20.7418	20.6127	20.9518	19.4044
1	SRSF11	NX_Q05519	Q05519	1p31.1	70205682	70253052	forward	protein level	PE1	499	13	20.9397	20.8127	21.0034	19.1146	19.0954	19.3363	21.3951	21.3961	21.4216	20.9034	21.5449	21.6311	20.4545
1	CRYZ	NX_Q08257	Q08257	1p31.1	74705482	74733408	reverse	protein level	PE1	493	13	22.996	22.3586	23.278	22.3883	21.2326	22.4974	23.7845	23.013	23.8297	21.4095	20.4942	21.4612	22.1287
1	ACADM	NX_P11310	P11310	1p31.1	75724347	75787575	forward	protein level	PE1	454	13	24.6069	24.7232	25.0632	22.9111	23.9163	23.5238	23.5902	24.132	24.0511	23.0291	24.0721	23.404	15.875
1	FUBP1	NX_Q96AE4	Q96AE4	1p31.1	77944055	77979110	reverse	protein level	PE1	501	13	23.8987	23.8791	24.4067	23.4923	23.5552	23.9036	24.491	24.2518	24.3893	24.3506	24.336	24.7292	19.1539
1	DNAJB4	NX_Q9UDY4	Q9UDY4	1p31.1	77979175	78017964	forward	protein level	PE1	410	13	18.3696	18.5969	19.6211	18.9926	18.5263	20.003	24.062	24.8922	25.7298	19.7743	19.8001	20.722	19.2996
1	C1orf52	NX_Q8N6N3	Q8N6N3	1p22.3	85249953	85259672	reverse	protein level	PE1	259	13	17.2547	15.6246	15.9598	21.2009	20.475	20.3074	21.0343	19.979	20.595	20.5817	19.4324	19.5457	15.6027
1	BCL10	NX_O95999	O95999	1p22.3	85265776	85276632	reverse	protein level	PE1	402	13	16.1381	16.2926	16.9614	18.8676	18.9191	19.8087	22.5101	22.4077	22.4683	19.7196	19.898	20.3857	21.541
1	SH3GLB1	NX_Q9Y371	Q9Y371	1p22.3	86704570	86748184	forward	protein level	PE1	465	13	20.3291	20.8156	20.6834	22.3714	22.8071	22.8158	22.1769	23.0176	22.6251	22.3821	22.8317	22.795	20.8436
1	PKN2	NX_Q16513	Q16513	1p22.2	88684222	88836255	forward	protein level	PE1	397	13	19.9482	20.8961	21.6137	20.681	21.4278	22.1044	19.6444	20.1418	20.7821	19.5081	20.0339	20.7204	15.7889
1	KYAT3	NX_Q6YP21	Q6YP21	1p22.2	88935773	88992953	reverse	protein level	PE1	401	13	19.6575	21.4162	20.4073	15.1507	18.813	17.0355	19.9928	21.0993	20.5025	19.1297	21.2431	20.5692	15.0633
1	RBMXL1	NX_Q96E39	Q96E39	1p22.2	88979456	88992960	reverse	protein level	PE1	503	13	20.8236	19.9302	20.5618	22.2657	21.6472	21.9702	21.9429	21.1543	21.7748	22.5677	21.5539	22.2984	15.1149
1	GBP1	NX_P32455	P32455	1p22.2	89052319	89065230	reverse	protein level	PE1	483	13	16.9349	17.0206	18.085	18.2327	18.1289	19.291	21.1901	21.9983	21.6165	19.578	19.5455	20.1753	22.0535
1	ZNF326	NX_Q5BKZ1	Q5BKZ1	1p22.2	89995110	90035533	forward	protein level	PE1	424	13	21.4776	21.9558	21.9935	22.4597	22.8855	23.081	21.5634	21.9882	22.133	21.8682	22.3315	22.5054	21.0126
1	RPL5	NX_P46777	P46777	1p22.1	92832013	92841924	forward	protein level	PE1	497	13	25.1751	25.1308	24.8632	26.5448	26.4645	26.4027	25.2054	25.0259	24.8199	26.6168	26.5938	26.3606	25.7106
1	DR1	NX_Q01658	Q01658	1p22.1	93345907	93369493	forward	protein level	PE1	470	13	19.8848	18.9468	19.8583	20.9181	20.3025	21.0665	22.2748	21.3671	22.4324	22.4271	21.567	23.1408	20.5524
1	BCAR3	NX_O75815	O75815	1p22.1	93561741	93847150	reverse	protein level	PE1	233	13	15.8326	15.7278	18.0659	18.426	17.7258	20.4145	18.5596	18.1848	19.5751	19.4434	18.2884	19.926	16.1622
1	DNTTIP2	NX_Q5QJE6	Q5QJE6	1p22.1	93866284	93879918	reverse	protein level	PE1	403	13	21.3133	20.8241	21.0701	21.8289	21.3379	21.4536	20.963	20.7322	20.7391	20.3381	20.5336	20.5389	17.9829
1	GCLM	NX_P48507	P48507	1p22.1	93885199	93909456	reverse	protein level	PE1	402	13	20.043	20.0473	20.3665	21.4998	21.5178	21.7711	21.2944	21.4422	20.8322	22.0686	22.214	22.4858	21.704
1	ABCD3	NX_P28288	P28288	1p21.3	94418389	94518666	forward	protein level	PE1	401	13	21.71	21.9472	22.8992	22.6221	22.3261	23.8152	21.4029	21.289	22.2251	21.7889	21.6429	23.1027	15.7209
1	CNN3	NX_Q15417	Q15417	1p21.3	94896949	94927223	reverse	protein level	PE1	473	13	23.6028	23.5528	24.9038	18.2189	18.4644	19.5824	23.7293	23.6232	25.1692	20.7716	20.9473	21.5977	25.8762
1	PTBP2	NX_Q9UKA9	Q9UKA9	1p21.3	96721665	96823738	forward	protein level	PE1	323	13	16.1436	15.1816	15.7179	17.0474	15.9107	17.0573	19.1269	15.9111	19.8056	20.2557	22.0449	21.833	13.2279
1	AGL	NX_P35573	P35573	1p21.2	99850361	99924023	forward	protein level	PE1	409	13	21.9728	21.3439	21.37	22.5162	21.8428	22.2663	21.5871	21.1506	21.7419	21.4705	20.5731	20.7722	12.0415
1	RTCA	NX_O00442	O00442	1p21.2	100266207	100292769	forward	protein level	PE1	423	13	21.3022	20.855	21.4058	21.9857	21.8012	22.3383	21.5762	21.2392	22.0321	21.742	21.7383	22.1228	19.4288
1	SLC30A7	NX_Q8NEW0	Q8NEW0	1p21.2	100896076	100981757	forward	protein level	PE1	400	13	20.1404	18.8314	18.9865	22.4694	21.3268	21.6548	24.0653	23.6537	24.1499	22.2562	21.2993	21.4786	13.8581
1	PRPF38B	NX_Q5VTL8	Q5VTL8	1p13.3	108692310	108702928	forward	protein level	PE1	392	13	20.8219	20.4884	20.0523	22.1273	22.0198	21.4525	21.1623	20.7662	20.1638	21.5719	21.2847	20.8062	15.3907
1	STXBP3	NX_O00186	O00186	1p13.3	108746674	108809523	forward	protein level	PE1	410	13	22.0314	21.4988	21.4889	20.251	19.3311	19.6017	21.9489	21.3234	21.1234	21.0829	21.0548	20.5437	18.0439
1	WDR47	NX_O94967	O94967	1p13.3	108970214	109042113	reverse	protein level	PE1	220	13	15.7109	17.5308	18.0573	15.0062	18.7946	19.1752	16.6208	18.9214	19.0324	18.018	19.4169	19.3513	14.1425
1	SARS	NX_P49591	P49591	1p13.3	109213918	109238182	forward	protein level	PE1	510	13	23.6544	23.6777	23.8014	23.4277	23.4589	23.6016	23.3741	23.5939	23.3743	24.1196	24.0325	24.1231	21.9802
1	SORT1	NX_Q99523	Q99523	1p13.3	109309568	109397918	reverse	protein level	PE1	438	13	22.453	23.2897	22.2338	22.2135	22.9897	22.0404	22.5476	23.2688	22.1759	22.8087	23.5916	22.8775	13.223
1	PSMA5	NX_P28066	P28066	1p13.3	109399042	109426448	reverse	protein level	PE1	518	13	24.224	23.5577	23.3934	22.9811	22.1694	22.2406	25.1097	24.4947	24.3608	24.5123	24.1338	23.7973	24.078
1	GNAI3	NX_P08754	P08754	1p13.3	109548615	109618324	forward	protein level	PE1	509	13	21.7515	21.8073	21.1397	22.2135	22.2083	21.545	22.6318	22.5305	21.8929	22.9571	23.1568	22.3801	17.01
1	AMPD2	NX_Q01433	Q01433	1p13.3	109616104	109632053	forward	protein level	PE1	432	13	23.6414	22.2399	22.8083	24.4285	23.1441	23.7252	23.2145	22.4271	22.6317	23.2494	22.6629	23.0699	17.9809
1	GSTM2	NX_P28161	P28161	1p13.3	109668022	109709551	forward	protein level	PE1	403	13	20.8225	22.3174	20.0028	18.2504	20.1062	17.6042	22.066	22.4007	21.3198	19.798	21.0052	19.1425	18.3331
1	GSTM3	NX_P21266	P21266	1p13.3	109733932	109741038	reverse	protein level	PE1	493	13	22.3257	21.4649	21.9685	20.8036	19.9351	20.5421	22.6679	21.8096	22.2695	21.9814	21.2097	21.6885	22.6131
1	AHCYL1	NX_O43865	O43865	1p13.3	109984765	110023742	forward	protein level	PE1	467	13	23.1802	22.9867	23.3937	24.5774	23.7557	24.0415	24.156	23.721	24.0539	23.5733	22.7662	23.4402	22.8004
1	STRIP1	NX_Q5VSL9	Q5VSL9	1p13.3	110031577	110074641	forward	protein level	PE1	398	13	19.9754	19.2203	19.5614	20.9067	20.2143	20.6754	19.7461	19.3615	19.6302	20.6266	20.1878	20.2823	13.1684
1	WDR77	NX_Q9BQA1	Q9BQA1	1p13.2	111439890	111449256	reverse	protein level	PE1	477	13	21.6842	20.9605	21.2128	21.8565	20.5948	21.7797	22.6181	21.9034	22.0842	21.8982	21.1317	21.5072	21.0344
1	ATP5PB	NX_P24539	P24539	1p13.2	111448864	111462773	forward	protein level	PE1	453	13	23.9185	24.1488	23.721	19.7919	20.1387	17.9402	24.6073	24.8075	24.3983	22.0946	22.3821	20.5942	13.0406
1	RAP1A	NX_P62834	P62834	1p13.2	111542218	111716691	forward	protein level	PE1	415	13	19.7264	19.5434	19.9917	19.7814	19.5296	19.9774	22.5014	21.3511	22.5268	22.3148	22.2898	22.5981	15.8474
1	DDX20	NX_Q9UHI6	Q9UHI6	1p13.2	111755245	111768000	forward	protein level	PE1	366	13	20.6524	20.3929	19.9801	21.0282	20.5081	20.3229	20.5453	20.5732	20.5972	20.6239	20.1387	19.8393	17.0281
1	CTTNBP2NL	NX_Q9P2B4	Q9P2B4	1p13.2	112396214	112463456	forward	protein level	PE1	374	13	19.3936	19.9671	19.8159	19.5426	18.6332	19.751	21.6078	18.7915	21.4259	22.7462	23.0711	23.4664	14.1041
1	CAPZA1	NX_P52907	P52907	1p13.2	112619805	112671616	forward	protein level	PE1	518	13	23.8971	24.4558	24.465	24.7908	25.0795	25.1314	24.0441	24.2563	24.2376	25.2653	25.5805	25.7321	24.2078
1	MOV10	NX_Q9HCE1	Q9HCE1	1p13.2	112673141	112700746	forward	protein level	PE1	400	13	23.3424	22.8849	22.5496	23.6436	23.0528	22.4444	23.1186	23.7543	22.9258	22.3152	21.906	21.6171	17.2024
1	RHOC	NX_P08134	P08134	1p13.2	112701106	112707434	reverse	protein level	PE1	509	13	24.0779	23.8079	24.1394	22.5313	22.3357	22.9672	25.2647	25.0245	25.418	24.0343	23.9014	24.4886	18.7909
1	SLC16A1	NX_P53985	P53985	1p13.2	112911847	112957013	reverse	protein level	PE1	400	13	21.1022	21.3505	20.5823	21.0184	21.5556	20.3452	21.6947	21.8469	21.4344	22.7889	22.7517	22.2721	15.2696
1	BCAS2	NX_O75934	O75934	1p13.2	114567557	114581629	reverse	protein level	PE1	445	13	21.0918	21.1797	21.2489	20.9332	21.2069	21.3424	20.7885	20.6292	20.8761	20.3524	20.6029	20.7423	20.1271
1	NRAS	NX_P01111	P01111	1p13.2	114704469	114716771	reverse	protein level	PE1	393	13	19.9041	18.8178	19.2421	20.694	19.691	19.7804	22.8354	22.2971	22.2957	21.3163	20.5012	20.918	17.4188
1	ATP1A1	NX_P05023	P05023	1p13.1	116372668	116410261	forward	protein level	PE1	477	13	25.34	25.9923	25.2188	25.1389	25.7475	25.0557	25.2627	25.3907	25.9807	24.297	24.8246	24.3114	21.6066
1	PTGFRN	NX_Q9P2B2	Q9P2B2	1p13.1	116909916	116990353	forward	protein level	PE1	403	13	20.3452	22.5042	21.5823	19.0997	23.0937	22.0349	22.1081	23.067	23.7704	19.5991	22.0682	21.1368	16.0405
1	TTF2	NX_Q9UNY4	Q9UNY4	1p13.1	117060326	117107453	forward	protein level	PE1	275	13	19.8225	19.424	19.1248	21.1421	20.6695	20.6046	20.0702	19.5029	19.6319	19.1927	18.7704	19.0819	14.0838
1	WDR3	NX_Q9UNX4	Q9UNX4	1p12	117929720	117966543	forward	protein level	PE1	401	13	23.0363	22.6163	22.3535	23.3447	22.9467	22.5486	22.79	22.1575	22.2728	23.225	23.2182	22.9905	15.9148
1	PHGDH	NX_O43175	O43175	1p12	119648411	119744226	forward	protein level	PE1	495	13	23.6824	25.924	25.4843	23.7989	25.928	25.6609	23.8251	25.7804	25.4353	23.8637	25.868	25.479	22.0743
1	NOTCH2	NX_Q04721	Q04721	1p12	119911553	120100779	reverse	protein level	PE1	336	13	19.0594	18.628	18.0842	20.6427	20.7999	20.1652	21.4863	20.5083	19.292	24.5311	24.6858	24.5329	12.7798
1	SEC22B	NX_O75396	O75396	1p12	120150898	120176515	reverse	protein level	PE1	469	13	23.8278	24.1727	23.4458	24.5307	25.3304	24.6795	25.0568	25.3099	24.5621	24.4468	25.337	24.8046	16.6578
1	POLR3C	NX_Q9BUI4	Q9BUI4	1q21.1	145824088	145844402	forward	protein level	PE1	358	13	20.8918	20.7722	20.5611	20.3572	20.3137	19.9383	20.0664	19.8469	20.2876	20.7593	20.4308	19.8733	15.5954
1	RBM8A	NX_Q9Y5S9	Q9Y5S9	1q21.1	145917714	145927678	reverse	protein level	PE1	512	13	22.5785	22.3889	22.9196	21.321	21.0747	21.7058	23.773	23.5672	24.1523	23.6856	23.5439	24.0206	22.6714
1	HIST2H3D	NX_Q71DI3	Q71DI3	1q21.2	149813271	149813681	reverse	protein level	PE1	490	13	27.6216	27.571	27.7422	22.3349	20.4617	21.2246	28.7052	28.6272	28.6787	22.1954	22.7971	22.3187	20.945
1	H4-16	NX_P62805	P62805	1q21.2	149832659	149839767	forward	protein level	PE1	514	13	29.0653	28.9124	28.9033	30.3456	30.1866	30.3376	29.2753	29.1376	29.3322	29.9997	29.8443	30.0298	26.3026
1	HIST2H2AB	NX_Q8IUE6	Q8IUE6	1q21.2	149887484	149888013	reverse	protein level	PE1	508	13	23.5458	23.0461	22.9511	23.6795	23.4571	22.9726	26.1137	25.7873	25.7472	26.614	26.251	25.7042	22.287
1	VPS45	NX_Q9NRW7	Q9NRW7	1q21.2	150067279	150145329	forward	protein level	PE1	418	13	20.8781	21.1643	21.3383	22.1915	22.3675	22.5796	22.6325	22.3741	22.6822	21.4937	21.8154	21.8546	17.0366
1	PRPF3	NX_O43395	O43395	1q21.2	150321479	150353233	forward	protein level	PE1	403	13	21.41	21.1857	21.2951	23.0476	22.6346	22.9015	21.7526	21.4249	21.5594	22.4679	22.3607	22.5245	13.5462
1	ECM1	NX_Q16610	Q16610	1q21.2	150508062	150513789	forward	protein level	PE1	470	13	20.0849	21.6342	21.4853	18.4866	20.4944	20.0174	19.4626	20.386	20.3112	19.1693	20.6464	20.8035	19.7964
1	PSMB4	NX_P28070	P28070	1q21.3	151399560	151401937	forward	protein level	PE1	478	13	22.2861	22.6169	22.3331	22.3393	21.7953	22.154	23.3911	23.1955	23.2506	23.2625	22.9321	23.1212	22.8943
1	POGZ	NX_Q7Z3K3	Q7Z3K3	1q21.3	151402724	151459494	reverse	protein level	PE1	394	13	19.9355	19.5451	19.8079	21.4964	21.3091	21.4299	20.2381	19.6473	19.894	19.6782	19.6372	19.9037	13.2788
1	SNX27	NX_Q96L92	Q96L92	1q21.3	151612006	151699091	forward	protein level	PE1	421	13	20.2557	20.7883	20.2441	22.173	21.9819	21.6687	21.7394	21.9824	21.8981	22.0811	22.0583	22.1079	15.045
1	S100A10	NX_P60903	P60903	1q21.3	151982915	151993859	reverse	protein level	PE1	438	13	22.0726	23.0755	23.7776	15.9253	17.4105	15.7041	23.2567	24.0551	24.6265	19.5659	20.5308	20.0043	22.2324
1	S100A13	NX_Q99584	Q99584	1q21.3	153618787	153631360	reverse	protein level	PE1	514	13	23.1981	22.2019	23.5899	19.1715	18.9139	19.7873	24.8093	23.6532	25.1243	20.8786	20.8025	21.528	23.662
1	CHTOP	NX_Q9Y3Y2	Q9Y3Y2	1q21.3	153633982	153646306	forward	protein level	PE1	372	13	21.4798	21.3549	21.3989	21.4572	21.4348	21.5727	22.378	22.3099	22.2892	21.73	21.9667	21.8115	19.6224
1	SNAPIN	NX_O95295	O95295	1q21.3	153658654	153661830	forward	protein level	PE1	400	13	17.5192	18.0885	18.2572	18.9188	19.438	19.5336	22.1301	21.8657	22.2642	20.2243	20.9812	20.7074	14.4957
1	ILF2	NX_Q12905	Q12905	1q21.3	153661788	153671028	reverse	protein level	PE1	514	13	24.5341	24.8487	24.8589	23.525	23.5699	23.7122	24.3894	24.4255	24.5698	24.4513	24.2903	24.477	24.1336
1	GATAD2B	NX_Q8WXI9	Q8WXI9	1q21.3	153789030	153923360	reverse	protein level	PE1	400	13	20.9463	19.6803	20.7388	21.6881	20.3096	21.5623	21.1416	20.4209	21.0292	21.4443	20.5847	21.2384	17.6514
1	RAB13	NX_P51153	P51153	1q21.3	153981617	153986358	reverse	protein level	PE1	490	13	20.273	21.1293	20.6164	21.9632	22.5875	22.1069	21.6227	22.3001	21.8605	22.2156	22.87	22.3751	16.3289
1	HAX1	NX_O00165	O00165	1q21.3	154272511	154275875	forward	protein level	PE1	377	13	18.0047	18.0549	19.0081	19.1918	19.3091	20.0397	18.8222	19.0878	19.5477	19.8338	19.9003	20.4958	12.6818
1	UBE2Q1	NX_Q7Z7E8	Q7Z7E8	1q21.3	154548577	154559028	reverse	protein level	PE1	366	13	18.8695	18.1092	18.6912	20.2055	19.1461	19.8065	21.7468	21.835	21.0063	21.9068	21.496	21.3785	13.9898
1	ADAR	NX_P55265	P55265	1q21.3	154582057	154628013	reverse	protein level	PE1	428	13	23.0963	22.8738	23.1243	23.2889	22.8741	23.4383	21.9914	21.9451	22.0923	22.8715	22.4561	22.9761	18.4944
1	PMVK	NX_Q15126	Q15126	1q21.3	154924740	154936719	reverse	protein level	PE1	415	13	20.4439	20.619	20.3269	22.0128	22.2629	21.8711	21.7576	22.7431	21.5454	21.8149	21.9642	21.4898	19.1354
1	GBA	NX_P04062	P04062	1q22	155234452	155244699	reverse	protein level	PE1	449	13	21.3547	22.0952	21.5019	20.5594	21.1139	20.5881	23.2686	23.787	23.2964	21.9971	22.6082	22.1149	19.35
1	MSTO1	NX_Q9BUK6	Q9BUK6	1q22	155610205	155614967	forward	protein level	PE1	385	13	19.119	19.4289	19.779	20.6721	20.877	20.982	22.9658	22.6215	22.1893	19.599	19.9201	20.3286	15.5419
1	ARHGEF2	NX_Q92974	Q92974	1q22	155946851	156007070	reverse	protein level	PE1	450	13	23.7095	24.2388	23.8632	24.121	24.9793	24.4387	24.1736	23.6669	23.667	23.3323	23.9812	23.5735	17.8282
1	UBQLN4	NX_Q9NRR5	Q9NRR5	1q22	156035299	156053798	reverse	protein level	PE1	477	13	21.3475	20.513	20.4773	22.2498	21.4172	21.5071	20.9615	19.6231	20.1412	20.2203	19.0784	19.5535	18.2866
1	LMNA	NX_P02545	P02545	1q22	156082573	156140089	forward	protein level	PE1	518	13	28.2035	28.2817	29.0708	29.2562	29.2201	30.1994	27.3223	27.37	27.9213	27.6443	27.8612	28.384	28.6619
1	SMG5	NX_Q9UPR3	Q9UPR3	1q22	156249224	156282825	reverse	protein level	PE1	267	13	15.9791	15.9371	15.9442	18.2718	17.9921	17.1163	19.1057	19.2482	19.2563	20.0943	19.8338	20.294	11.4999
1	CCT3	NX_P49368	P49368	1q22	156308968	156367873	reverse	protein level	PE1	515	13	25.5619	25.3239	25.2558	26.121	25.8309	25.8928	25.2097	24.6638	24.6011	24.9644	24.6036	24.6099	25.7241
1	IQGAP3	NX_Q86VI3	Q86VI3	1q22	156525405	156572604	reverse	protein level	PE1	258	13	23.4101	22.5555	22.4461	20.7538	17.5396	18.8836	19.8475	18.4589	18.2933	20.0402	18.6071	18.971	18.5814
1	GPATCH4	NX_Q5T3I0	Q5T3I0	1q22	156594487	156601496	reverse	protein level	PE1	325	13	19.6939	18.7505	19.0413	20.975	20.6779	20.6878	19.182	18.8926	18.9143	20.2689	20.0654	20.0069	13.7104
1	NES	NX_P48681	P48681	1q23.1	156668763	156677407	reverse	protein level	PE1	506	13	23.6992	20.3373	23.1408	23.7045	18.101	23.0895	22.2076	20.9661	22.1002	23.7228	16.0093	23.1495	24.4941
1	HDGF	NX_P51858	P51858	1q23.1	156742109	156766925	reverse	protein level	PE1	506	13	23.2108	23.6127	23.8227	19.646	20.1209	20.3297	23.6112	24.0257	24.1839	21.4528	21.7701	21.7756	24.7215
1	IFI16	NX_Q16666	Q16666	1q23.1	158999968	159055155	forward	protein level	PE1	498	13	22.5437	23.9006	24.6103	21.2127	22.544	23.4199	22.4554	23.3642	23.2116	21.3298	22.5759	22.9757	19.0107
1	DUSP23	NX_Q9BVJ7	Q9BVJ7	1q23.2	159780932	159782543	forward	protein level	PE1	403	13	18.868	17.8999	19.8425	20.3402	19.5384	21.6834	21.1258	20.6312	22.1724	21.7257	21.6405	22.1616	15.1434
1	TAGLN2	NX_P37802	P37802	1q23.2	159918107	159925732	reverse	protein level	PE1	487	13	26.051	23.7901	25.5086	26.0367	23.9095	25.9225	26.1833	23.9579	25.8386	25.6356	23.4849	25.5103	27.7129
1	COPA	NX_P53621	P53621	1q23.2	160288594	160343273	reverse	protein level	PE1	498	13	24.7586	24.8406	24.5692	25.1293	24.9303	24.9964	24.0119	24.0532	23.6119	25.0523	25.1624	24.7754	23.9063
1	PFDN2	NX_Q9UHV9	Q9UHV9	1q23.3	161100556	161118055	reverse	protein level	PE1	506	13	22.3214	21.7346	22.231	22.3041	22.0178	22.2412	22.9236	22.4529	22.7007	22.9089	22.5033	22.9088	22.1898
1	UFC1	NX_Q9Y3C8	Q9Y3C8	1q23.3	161152776	161158856	forward	protein level	PE1	431	13	20.2579	21.2722	20.9029	21.1353	22.3823	21.919	21.522	22.42	22.0328	22.0242	23.1585	22.6989	14.9457
1	NDUFS2	NX_O75306	O75306	1q23.3	161197104	161214395	forward	protein level	PE1	460	13	22.7778	23.3081	23.0038	22.4478	22.8132	22.7234	23.7179	23.7291	23.7921	23.6961	25.1207	24.9162	14.0804
1	DUSP12	NX_Q9UNI6	Q9UNI6	1q23.3	161749758	161757238	forward	protein level	PE1	366	13	18.7882	18.2486	18.9445	19.557	19.2775	19.75	19.554	19.3505	19.3931	21.2594	21.0459	21.6171	16.7665
1	UAP1	NX_Q16222	Q16222	1q23.3	162561506	162599842	forward	protein level	PE1	403	13	20.291	20.0397	21.4534	20.2479	19.9175	21.5221	20.8633	20.4508	21.3739	20.936	20.8427	22.0944	21.7485
1	NUF2	NX_Q9BZD4	Q9BZD4	1q23.3	163266576	163355764	forward	protein level	PE1	217	13	18.9994	18.5739	18.2996	15.9577	16.655	16.7114	19.359	19.1058	19.412	18.4862	18.746	18.3957	16.6492
1	MGST3	NX_O14880	O14880	1q24.1	165631213	165661796	forward	protein level	PE1	436	13	20.2553	21.6106	20.5613	21.8268	22.8827	22.351	22.6246	23.7357	22.9536	22.7865	23.9543	23.6077	13.8793
1	ALDH9A1	NX_P49189	P49189	1q24.1	165662216	165698863	reverse	protein level	PE1	492	13	23.6201	23.3123	23.1324	22.9606	22.5745	22.4114	24.2083	23.1609	23.0049	23.3801	23.0926	23.0149	21.3668
1	UCK2	NX_Q9BZX2	Q9BZX2	1q24.1	165827614	165911618	forward	protein level	PE1	313	13	18.6116	17.7067	16.1649	18.633	17.6698	17.1707	21.6408	21.5221	21.4563	20.8125	20.1496	19.4733	18.7583
1	TIPRL	NX_O75663	O75663	1q24.2	168178962	168202109	forward	protein level	PE1	489	13	21.781	21.84	22.0704	21.0756	21.0619	21.3864	22.2621	22.4248	22.6113	21.2393	21.3852	21.4681	20.3271
1	PRDX6	NX_P30041	P30041	1q25.1	173477330	173488815	forward	protein level	PE1	518	13	25.9406	25.2098	25.4357	25.5771	24.7706	24.8821	26.3822	25.6771	25.8012	26.3988	25.8422	25.8213	25.234
1	CACYBP	NX_Q9HB71	Q9HB71	1q25.1	174999163	175011715	forward	protein level	PE1	509	13	24.1851	23.4916	23.6671	23.9399	23.5905	23.6148	24.7589	23.5608	23.3532	24.0737	23.4361	23.7489	23.8403
1	TOR1AIP1	NX_Q5JTV8	Q5JTV8	1q25.2	179882042	179925000	forward	protein level	PE1	479	13	22.4613	22.8765	23.5921	22.1694	22.6355	23.3345	22.014	22.3585	22.639	20.1592	20.4367	21.1705	14.4403
1	DHX9	NX_Q08211	Q08211	1q25.3	182839347	182887982	forward	protein level	PE1	515	13	25.8666	25.9048	25.7461	26.5188	26.4512	26.3387	24.6808	24.9053	24.4435	25.3918	25.0954	24.9139	25.2168
1	LAMC1	NX_P11047	P11047	1q25.3	183023420	183145592	forward	protein level	PE1	518	13	19.2901	21.188	22.7052	24.0065	24.2848	24.562	20.9982	21.1738	22.1953	19.6656	20.6961	22.2449	22.1968
1	TSEN15	NX_Q8WW01	Q8WW01	1q25.3	184051651	184123978	forward	protein level	PE1	309	13	18.3163	17.8776	17.9489	19.0471	18.7137	18.9359	20.9161	20.3824	20.2945	25.1366	25.823	24.1761	15.9379
1	RNF2	NX_Q99496	Q99496	1q25.3	185045526	185102603	forward	protein level	PE1	449	13	18.9727	18.92	18.7364	21.7054	21.3693	21.25	20.8837	20.539	20.5183	22.6033	22.0369	21.954	13.9578
1	IVNS1ABP	NX_Q9Y6Y0	Q9Y6Y0	1q25.3	185296388	185317273	reverse	protein level	PE1	329	13	20.5925	19.6801	18.4283	20.1509	19.4037	18.3434	21.1116	20.1902	19.7532	20.9982	20.1745	20.1367	13.1281
1	TPR	NX_P12270	P12270	1q31.1	186311652	186375693	reverse	protein level	PE1	511	13	24.7552	24.181	24.6333	24.8992	24.5509	25.178	23.859	23.2721	25.7986	22.3451	22.2695	22.5863	23.5776
1	RO60	NX_P10155	P10155	1q31.2	193059422	193091777	forward	protein level	PE1	497	13	23.0409	22.9994	22.9238	21.3101	21.0847	21.1843	22.8227	22.5548	22.5623	22.0039	21.6908	22.4194	18.5123
1	NEK7	NX_Q8TDX7	Q8TDX7	1q31.3	198156994	198322420	forward	protein level	PE1	407	13	19.1939	19.2833	19.8563	20.1819	20.3059	20.7553	20.7799	21.0876	20.937	20.1339	20.3277	20.5274	17.2653
1	CSRP1	NX_P21291	P21291	1q32.1	201483530	201509456	reverse	protein level	PE1	439	13	23.9822	23.9018	24.2538	17.2152	17.3275	17.3764	24.7126	24.4354	24.6048	19.518	19.6547	19.9523	24.5817
1	IPO9	NX_Q96P70	Q96P70	1q32.1	201829149	201884291	forward	protein level	PE1	476	13	22.3403	22.5534	22.4799	22.2971	22.5176	22.4055	22.0802	22.1305	22.0355	21.8574	22.1657	22.425	21.0874
1	RNPEP	NX_Q9H4A4	Q9H4A4	1q32.1	201982372	202006147	forward	protein level	PE1	512	13	23.4222	23.8201	23.9787	22.8873	22.3945	22.7192	22.6801	22.1233	22.6386	22.6908	22.3554	22.48	21.5269
1	UBE2T	NX_Q9NPD8	Q9NPD8	1q32.1	202331657	202341980	reverse	protein level	PE1	236	13	20.13	18.8613	17.8702	19.8811	18.0056	17.5707	21.364	20.9029	20.4218	20.3866	19.4665	18.3113	18.7829
1	RABIF	NX_P47224	P47224	1q32.1	202878957	202889135	reverse	protein level	PE1	392	13	18.8634	18.0118	18.5904	20.0798	19.4263	19.717	21.2179	20.3972	21.5413	21.3226	20.6582	20.9962	17.476
1	SNRPE	NX_P62304	P62304	1q32.1	203861599	203871152	forward	protein level	PE1	426	13	21.614	21.4521	21.3632	21.0167	20.3553	20.7474	24.5445	24.1402	24.112	21.9187	21.4191	21.7504	22.0934
1	RBBP5	NX_Q15291	Q15291	1q32.1	205086142	205122015	reverse	protein level	PE1	408	13	20.6443	20.5173	20.4881	21.1863	20.6819	21.0242	21.6954	21.0698	21.0014	21.2985	21.1675	21.1992	15.4747
1	NUCKS1	NX_Q9H1E3	Q9H1E3	1q32.1	205712822	205750182	reverse	protein level	PE1	500	13	21.8666	21.9133	22.761	24.3027	24.3842	24.7074	23.1222	23.2044	24.1055	24.7382	24.8106	25.2605	19.7465
1	SRGAP2	NX_O75044	O75044	1q32.1	206203345	206464443	forward	protein level	PE1	422	13	21.8244	21.2742	22.105	22.6871	22.0917	22.7263	21.7466	22.3239	22.5275	21.7101	21.8224	22.268	15.3751
1	INTS7	NX_Q9NVH2	Q9NVH2	1q32.3	211940399	212035557	reverse	protein level	PE1	362	13	18.0271	18.0035	19.0306	18.5512	18.2641	18.7965	19.2808	19.4306	19.7504	19.1859	19.5633	19.1712	11.9514
1	PPP2R5A	NX_Q15172	Q15172	1q32.3	212285410	212361853	forward	protein level	PE1	397	13	18.1481	19.2732	17.4996	19.2759	19.9291	19.8139	23.2821	22.9666	20.1058	20.3984	19.7886	20.3302	13.131
1	NENF	NX_Q9UMX5	Q9UMX5	1q32.3	212432920	212446379	forward	protein level	PE1	479	13	20.4359	21.2025	20.802	20.1588	21.0471	20.6108	21.1144	21.7352	21.2965	21.527	22.2	22.364	17.6222
1	PTPN14	NX_Q15678	Q15678	1q32.3	214348700	214552449	reverse	protein level	PE1	278	13	15.1419	17.1364	18.096	17.9499	18.0579	19.2428	19.5419	18.7122	20.3091	18.236	18.6323	19.5131	16.4923
1	CENPF	NX_P49454	P49454	1q41	214603195	214664571	forward	protein level	PE1	276	13	19.3634	19.4565	18.9527	20.1481	19.4372	19.6355	19.9748	20.0939	19.1496	21.6423	21.6207	21.4801	12.9643
1	RRP15	NX_Q9Y3B9	Q9Y3B9	1q41	218285293	218337983	forward	protein level	PE1	414	13	19.8091	19.8895	19.9204	21.5673	21.2755	21.4609	21.0919	20.9063	21.0324	22.0319	21.6769	21.9512	16.5831
1	EPRS	NX_P07814	P07814	1q41	219968600	220046530	reverse	protein level	PE1	512	13	24.54	24.5528	24.953	23.3957	23.4641	23.9072	24.5236	25.0302	24.6383	23.5253	23.5764	23.5461	24.2242
1	IARS2	NX_Q9NSE4	Q9NSE4	1q41	220094132	220148041	forward	protein level	PE1	497	13	23.8253	23.9242	23.8823	23.1786	23.246	23.0299	22.6057	22.5535	22.7466	23.1009	23.2006	23.2255	12.5694
1	RAB3GAP2	NX_Q9H2M9	Q9H2M9	1q41	220148293	220272453	reverse	protein level	PE1	424	13	21.1351	22.0567	21.6994	20.9873	21.8051	21.3884	21.2024	21.4811	21.6266	20.9377	21.3007	20.9753	19.1007
1	AIDA	NX_Q96BJ3	Q96BJ3	1q41	222668013	222713210	reverse	protein level	PE1	404	13	18.4127	18.5906	18.7734	19.2938	19.8287	18.3955	21.043	21.1334	21.4969	21.5845	21.0937	21.6259	19.333
1	BROX	NX_Q5VW32	Q5VW32	1q41	222712553	222735196	forward	protein level	PE1	431	13	21.0497	19.8542	20.051	20.4823	19.6173	19.7475	21.7032	20.6768	20.6965	21.7544	21.4577	21.2861	17.1935
1	CAPN2	NX_P17655	P17655	1q41	223701593	223776018	forward	protein level	PE1	515	13	22.2509	23.7074	23.6861	22.1431	23.5508	23.5245	23.2264	24.7558	23.5447	22.3445	23.7115	23.6592	24.696
1	CNIH4	NX_Q9P003	Q9P003	1q42.11	224356858	224379459	forward	protein level	PE1	363	13	18.3786	17.8548	17.2667	19.4844	19.2823	19.3619	21.5634	21.0949	20.745	21.4408	21.4269	21.4457	15.5244
1	WDR26	NX_Q9H7D7	Q9H7D7	1q42.11	224385143	224437033	reverse	protein level	PE1	335	13	20.48	19.9433	20.2496	22.4706	21.9303	22.2833	21.5105	20.6085	20.9228	22.2476	21.9095	22.0896	15.2697
1	SRP9	NX_P49458	P49458	1q42.12	225777813	225790468	forward	protein level	PE1	478	13	22.8248	22.5678	22.2785	21.6254	21.4537	20.387	24.6298	24.4292	24.0956	22.0183	21.8625	20.793	22.6985
1	PYCR2	NX_Q96C36	Q96C36	1q42.12	225919877	225924340	reverse	protein level	PE1	397	13	22.4697	22.2298	21.677	22.4159	21.9824	21.3739	22.6031	22.1336	21.8252	22.7996	22.307	21.8776	13.3308
1	SDE2	NX_Q6IQ49	Q6IQ49	1q42.12	225982702	225999343	reverse	protein level	PE1	373	13	18.4219	18.9583	19.6362	18.5049	18.6938	18.7645	19.0907	19.7252	19.5539	19.3107	19.2162	19.4802	17.3743
1	H3-3A	NX_P84243	P84243	1q42.12	226061851	226072007	forward	protein level	PE1	492	13	19.6336	20.4902	19.5521	23.328	22.2198	22.9354	22.6997	21.0975	22.073	24.0632	23.263	24.056	19.6129
1	ACBD3	NX_Q9H3P7	Q9H3P7	1q42.12	226144679	226186741	reverse	protein level	PE1	490	13	21.3327	21.2427	21.0951	21.8226	21.7397	21.6847	21.6452	21.5199	21.3069	21.9754	21.9301	21.9132	20.5805
1	PARP1	NX_P09874	P09874	1q42.12	226360691	226408093	reverse	protein level	PE1	494	13	25.5768	25.478	25.2168	25.0093	24.7914	24.7414	24.2322	24.1129	23.8833	23.766	23.6189	23.404	17.4644
1	RAB4A	NX_P20338	P20338	1q42.13	229271062	229305894	forward	protein level	PE1	504	13	18.6797	19.1076	19.3401	19.0324	19.8936	20.7273	19.6385	20.1182	20.7743	19.9263	20.2752	20.8824	17.1806
1	NUP133	NX_Q8WUM0	Q8WUM0	1q42.13	229440259	229508341	reverse	protein level	PE1	451	13	22.6797	22.2699	22.4421	22.1625	21.7932	22.1572	21.8545	22.1079	23.0343	21.5036	20.9629	21.2878	18.8111
1	GALNT2	NX_Q10471	Q10471	1q42.13	230057990	230282122	forward	protein level	PE1	401	13	22.1689	22.9411	23.4045	22.74	23.5154	23.8785	22.7607	22.9527	23.2228	22.8273	23.4496	23.9373	15.5961
1	GNPAT	NX_O15228	O15228	1q42.2	231241207	231277973	forward	protein level	PE1	379	13	18.9596	18.7333	18.1356	19.6467	19.3777	18.7675	20.8207	20.2791	20.4543	20.6933	20.3244	20.0092	11.9111
1	EXOC8	NX_Q8IYI6	Q8IYI6	1q42.2	231332753	231337852	reverse	protein level	PE1	430	13	19.7689	19.5165	19.6797	21.4668	21.1632	21.5689	21.4411	21.1776	21.2208	21.9974	20.9891	21.4441	15.9611
1	EGLN1	NX_Q9GZT9	Q9GZT9	1q42.2	231363751	231422287	reverse	protein level	PE1	400	13	20.4457	21.0036	20.0517	19.9599	20.8922	19.384	24.7542	24.6411	20.0073	19.3927	20.1147	18.8803	16.3169
1	TSNAX	NX_Q99598	Q99598	1q42.2	231528541	231566524	forward	protein level	PE1	443	13	21.9291	22.3753	21.6491	22.4618	22.9558	22.557	22.5262	22.4692	22.5127	22.3208	22.7651	22.6817	19.5318
1	NTPCR	NX_Q9BSD7	Q9BSD7	1q42.2	232950605	232983882	forward	protein level	PE1	409	13	20.832	20.6185	20.4101	20.8881	20.1346	20.6288	21.417	21.0447	21.0837	21.9556	21.4768	21.5374	12.049
1	TARBP1	NX_Q13395	Q13395	1q42.2	234391313	234479179	reverse	protein level	PE1	291	13	13.3519	13.4336	14.6899	19.9652	19.8993	20.1268	19.1201	17.2276	19.4952	20.6116	19.0228	21.4029	9.76244
1	RBM34	NX_P42696	P42696	1q42.3	235131183	235161283	reverse	protein level	PE1	387	13	20.8215	20.3744	20.1704	21.7927	21.5093	21.0322	21.1284	21.4582	21.5149	23.3863	22.7148	22.4321	13.2422
1	TBCE	NX_Q15813	Q15813	1q42.3	235328570	235448952	forward	protein level	PE1	391	13	21.7553	21.2716	21.1439	21.6231	20.7197	20.5142	21.1847	20.4545	20.3417	20.9441	21.0057	20.5106	15.0475
1	HEATR1	NX_Q9H583	Q9H583	1q43	236549005	236604516	reverse	protein level	PE1	398	13	23.2487	22.9799	22.8368	22.1268	21.6214	21.8352	22.6423	22.0132	21.8183	21.7358	21.565	21.5126	17.8008
1	FH	NX_P07954	P07954	1q43	241497603	241519761	reverse	protein level	PE1	516	13	23.7738	24.2222	24.2981	22.9193	23.2635	23.3383	23.7979	24.2331	24.3161	23.4336	23.8368	23.9276	21.8055
1	CEP170	NX_Q5SW79	Q5SW79	1q43	243124428	243255348	reverse	protein level	PE1	469	13	22.8804	22.9075	23.2258	23.1289	23.1807	23.5904	21.3683	21.2623	21.7411	21.9347	22.605	22.5315	16.4188
1	AKT3	NX_Q9Y243	Q9Y243	1q43	243488233	243851079	reverse	protein level	PE1	439	13	20.3556	19.847	20.4772	21.1771	20.7941	21.4475	21.1758	21.0136	21.7031	20.6078	20.4282	20.7909	14.7268
1	ADSS2	NX_P30520	P30520	1q44	244408494	244451909	reverse	protein level	PE1	472	13	23.3497	23.3171	23.4766	22.9959	22.8893	22.9904	23.5677	23.5736	23.7879	22.3606	22.3068	22.3421	20.881
1	HNRNPU	NX_Q00839	Q00839	1q44	244840638	244864560	reverse	protein level	PE1	516	13	26.5562	26.3419	26.2615	21.8887	21.6796	21.5295	26.1581	25.9583	26.0579	26.0199	25.7523	25.858	26.2392
2	ACP1	NX_P24666	P24666	2p25.3	264140	278283	forward	protein level	PE1	473	13	22.0218	21.9788	22.572	23.0922	23.2969	23.9177	23.2452	23.1341	23.8858	23.6008	23.643	24.3268	21.375
2	EIPR1	NX_Q53HC9	Q53HC9	2p25.3	3188925	3377882	reverse	protein level	PE1	382	13	18.8551	19.2343	19.8942	19.4721	19.9848	20.615	20.4471	20.7305	20.6508	20.248	20.6823	20.2535	12.1432
2	TRAPPC12	NX_Q8WVT3	Q8WVT3	2p25.3	3379675	3485094	forward	protein level	PE1	377	13	17.2447	17.5634	17.1909	16.4083	16.8174	16.3181	18.0598	18.3147	18.3701	19.0443	19.1964	18.9144	13.6193
2	ADI1	NX_Q9BV57	Q9BV57	2p25.3	3497366	3519531	reverse	protein level	PE1	470	13	20.295	21.2107	19.8909	20.5907	21.6088	20.2824	21.3136	22.1419	20.8763	21.1191	21.9265	20.8271	21.586
2	RPS7	NX_P62081	P62081	2p25.3	3575260	3580920	forward	protein level	PE1	515	13	24.4252	24.601	24.3959	25.1264	25.0691	25.2303	26.2522	26.4672	26.6017	26.2809	26.3244	26.1638	25.4179
2	ASAP2	NX_O43150	O43150	2p25.1	9206765	9405683	forward	protein level	PE1	279	13	18.8456	20.0142	20.0248	19.5094	21.0795	20.6241	20.2586	21.1009	21.2187	19.9127	20.6421	20.4447	20.0684
2	CPSF3	NX_Q9UKF6	Q9UKF6	2p25.1	9423651	9473101	forward	protein level	PE1	418	13	21.836	20.9568	20.8067	22.8574	22.0701	21.8664	22.0463	22.1279	21.1964	22.2358	21.4663	21.2856	18.6543
2	IAH1	NX_Q2TAA2	Q2TAA2	2p25.1	9473658	9496543	forward	protein level	PE1	468	13	19.7183	19.4918	20.651	20.2851	20.317	21.1937	21.2755	21.0223	21.8994	22.292	21.8373	23.033	16.9353
2	YWHAQ	NX_P27348	P27348	2p25.1	9583967	9630997	reverse	protein level	PE1	518	13	27.1176	27.0006	27.398	25.2626	25.5164	26.0099	25.9566	25.648	25.9768	25.6855	25.9299	26.3816	27.0795
2	ROCK2	NX_O75116	O75116	2p25.1	11179759	11348330	reverse	protein level	PE1	410	13	23.1931	23.2783	24.5334	23.1387	23.1403	24.8037	20.9542	21.1464	22.5782	22.1993	22.2155	23.4516	20.7361
2	NBAS	NX_A2RRP1	A2RRP1	2p24.3	15166914	15561334	reverse	protein level	PE1	393	13	19.8326	20.1316	19.398	20.5416	21.0206	20.487	20.05	20.437	20.3021	20.5055	20.7219	20.2062	16.6754
2	DDX1	NX_Q92499	Q92499	2p24.3	15591178	15631111	forward	protein level	PE1	506	13	24.356	24.5226	25.1161	24.5399	24.4735	25.1164	23.6343	23.777	24.3426	23.8141	23.8628	24.4833	23.6761
2	SMC6	NX_Q96SB8	Q96SB8	2p24.2	17663812	17800242	reverse	protein level	PE1	323	13	19.6036	20.7172	20.4259	20.7672	20.8118	20.8305	19.2781	18.9393	19.0504	19.7293	19.7297	19.9188	14.348
2	HS1BP3	NX_Q53T59	Q53T59	2p24.1	20560448	20651130	reverse	protein level	PE1	479	13	20.7426	21.0567	21.0828	21.8385	22.0278	22.1244	21.5228	21.6201	21.6322	21.101	21.1737	21.2853	13.4816
2	LDAH	NX_Q9H6V9	Q9H6V9	2p24.1	20684014	20823130	reverse	protein level	PE1	371	13	17.7793	17.1868	16.4851	18.8505	18.1566	17.387	21.5643	19.7189	18.9016	20.5335	19.8389	18.9932	14.7085
2	SF3B6	NX_Q9Y3B4	Q9Y3B4	2p23.3	24067586	24076373	reverse	protein level	PE1	455	13	21.062	20.8716	20.6399	20.8421	20.6251	20.4988	22.7974	22.609	22.3919	22.421	21.8095	20.6012	20.8372
2	TP53I3	NX_Q53FA7	Q53FA7	2p23.3	24077433	24085861	reverse	protein level	PE1	405	13	17.586	19.6556	19.6753	17.3721	19.1084	19.0496	18.8151	21.8727	21.7238	19.8006	21.6402	21.092	16.8988
2	RAB10	NX_P61026	P61026	2p23.3	26034084	26137454	forward	protein level	PE1	515	13	23.0565	23.247	23.6241	23.3845	23.4822	23.8937	23.6265	23.8436	24.4107	23.4482	23.4512	23.9379	20.9865
2	HADHA	NX_P40939	P40939	2p23.3	26190635	26244672	reverse	protein level	PE1	516	13	25.1044	26.4693	26.1429	24.4688	25.818	25.4479	24.4414	25.9056	25.2833	24.0806	25.2992	25.0715	19.7223
2	HADHB	NX_P55084	P55084	2p23.3	26243170	26290465	forward	protein level	PE1	514	13	24.1612	25.6595	25.2508	24.7822	26.1611	25.8895	24.3587	25.9759	25.4117	24.8609	26.149	25.8444	17.7156
2	SLC35F6	NX_Q8N357	Q8N357	2p23.3	26764284	26781231	forward	protein level	PE1	410	13	19.0274	20.1306	20.734	19.7142	20.9457	21.6385	20.3539	21.6446	22.0617	20.9582	21.8469	22.875	15.8944
2	CAD	NX_P27708	P27708	2p23.3	27217369	27243943	forward	protein level	PE1	477	13	24.3026	24.5089	24.3125	24.4611	24.818	24.7606	22.899	23.1876	23.0463	22.5972	22.5133	22.9725	23.1453
2	GTF3C2	NX_Q8WUA4	Q8WUA4	2p23.3	27325849	27357034	reverse	protein level	PE1	390	13	19.833	19.8717	20.6286	21.0518	21.0932	21.2181	23.5008	22.8016	23.1357	21.1307	20.6635	20.8944	19.6494
2	SNX17	NX_Q15036	Q15036	2p23.3	27370496	27377535	forward	protein level	PE1	403	13	19.8828	19.9072	19.3753	21.1189	21.1216	20.7662	20.3772	20.3626	20.0689	20.8603	20.7719	20.5846	16.3113
2	PPM1G	NX_O15355	O15355	2p23.3	27381195	27409591	reverse	protein level	PE1	496	13	23.8857	22.8238	22.8743	23.8794	22.6637	22.8057	23.6306	22.4931	22.4726	22.4308	24.5316	23.7783	23.0133
2	NRBP1	NX_Q9UHY1	Q9UHY1	2p23.3	27427790	27442259	forward	protein level	PE1	470	13	20.422	19.7749	21.2799	19.8248	19.232	19.607	22.2837	21.4472	21.5743	20.4419	20.3703	20.3894	18.7443
2	SLC4A1AP	NX_Q9BWU0	Q9BWU0	2p23.3	27663471	27694976	forward	protein level	PE1	406	13	19.8058	19.5848	20.1078	20.7151	20.4207	20.539	20.1757	19.9556	20.4406	20.4749	20.1046	21.3178	19.1708
2	PPP1CB	NX_P62140	P62140	2p23.2	28751640	28802940	forward	protein level	PE1	512	13	21.4737	21.4404	21.202	23.9687	23.917	24.0766	23.0755	22.9575	23.0243	23.4492	23.3453	23.2992	21.8589
2	WDR43	NX_Q15061	Q15061	2p23.2	28894667	28948219	forward	protein level	PE1	399	13	21.8067	21.5329	21.489	22.4301	21.7662	21.8797	22.29	22.2167	21.9975	23.172	23.288	23.0889	19.8436
2	YPEL5	NX_P62699	P62699	2p23.1	30146941	30160533	forward	protein level	PE1	340	13	16.0377	15.5323	16.0732	18.6875	18.4911	19.1827	22.4644	21.4925	22.6223	19.3196	19.0203	19.3819	12.6004
2	BIRC6	NX_Q9NR09	Q9NR09	2p22.3	32357028	32618899	forward	protein level	PE1	383	13	19.4721	19.5305	19.9575	20.3098	20.491	20.7217	21.2166	21.5968	20.9098	20.5425	20.2311	21.0171	18.3187
2	TTC27	NX_Q6P3X3	Q6P3X3	2p22.3	32628032	32821051	forward	protein level	PE1	360	13	19.4533	18.9945	18.7537	20.5509	20.408	20.4716	19.8155	19.9103	20.7701	20.8008	20.4812	20.8543	15.3914
2	FAM98A	NX_Q8NCA5	Q8NCA5	2p22.3	33583660	33599382	reverse	protein level	PE1	401	13	21.0358	20.8359	21.6792	21.593	21.5784	22.3004	20.9888	20.5903	21.5258	22.4555	22.3879	23.0844	17.6374
2	FEZ2	NX_Q9UHY8	Q9UHY8	2p22.2	36531805	36646087	reverse	protein level	PE1	276	13	15.8228	16.3912	15.8061	15.2297	15.7498	15.0947	19.6559	19.9791	19.6138	19.639	19.6917	19.4621	13.9659
2	HEATR5B	NX_Q9P2D3	Q9P2D3	2p22.2	36968383	37084372	reverse	protein level	PE1	349	13	17.4499	17.8965	18.1109	19.975	19.5959	19.6959	19.6113	19.7077	20.0872	20.2721	21.7877	20.5701	11.9274
2	GPATCH11	NX_Q8N954	Q8N954	2p22.2	37084451	37099244	forward	protein level	PE1	254	13	17.5246	18.066	17.5632	19.6314	19.9179	20.1944	19.9263	19.3879	19.4264	20.0508	20.4979	20.4031	15.4934
2	EIF2AK2	NX_P19525	P19525	2p22.2	37099210	37157065	reverse	protein level	PE1	431	13	22.1101	22.4718	22.2997	21.8998	22.2981	22.0389	22.2978	22.7317	22.8056	21.9659	22.2674	21.9482	20.7988
2	CEBPZ	NX_Q03701	Q03701	2p22.2	37201612	37231596	reverse	protein level	PE1	395	13	22.8316	22.4879	21.9596	22.8862	22.4864	21.8815	21.9567	21.7865	21.6632	22.4228	22.0906	21.6367	16.067
2	ATL2	NX_Q8NHH9	Q8NHH9	2p22.1	38293954	38377285	reverse	protein level	PE1	390	13	20.4291	20.9159	20.8902	21.0305	21.5093	21.4263	20.7423	20.7055	20.9832	21.2669	21.3733	21.3587	12.0919
2	HNRNPLL	NX_Q8WVV9	Q8WVV9	2p22.1	38561969	38603586	reverse	protein level	PE1	425	13	21.5537	21.2806	20.7905	21.6498	21.5178	21.141	22.6987	22.3573	22.3452	20.8384	20.7981	20.6485	18.7553
2	SRSF7	NX_Q16629	Q16629	2p22.1	38743599	38751494	reverse	protein level	PE1	516	13	23.3816	23.0264	23.1107	25.1553	24.7885	24.8428	25.0746	24.607	24.6094	25.5828	25.227	25.2112	23.7169
2	DHX57	NX_Q6P158	Q6P158	2p22.1	38797729	38875934	reverse	protein level	PE1	375	13	19.4506	18.9447	18.9874	20.5951	20.2219	20.2401	21.2442	20.9914	21.1047	22.1161	21.6596	21.3552	13.6064
2	EML4	NX_Q9HC35	Q9HC35	2p21	42169353	42332548	forward	protein level	PE1	470	13	21.7841	22.2321	22.2629	23.7358	23.7984	24.0464	22.6776	22.6703	22.5681	20.6475	21.1632	21.2279	17.3053
2	MTA3	NX_Q9BTC8	Q9BTC8	2p21	42494569	42756947	forward	protein level	PE1	345	13	19.5295	19.4029	18.4203	19.8697	19.5287	18.7528	20.109	20.0118	19.4914	21.3847	20.9879	21.0375	14.0987
2	THADA	NX_Q6YHU6	Q6YHU6	2p21	43230836	43596046	reverse	protein level	PE1	285	13	15.9057	15.4089	14.6899	16.9734	17.1331	15.7005	18.7615	20.204	19.5226	19.3457	18.6773	18.5268	14.0408
2	LRPPRC	NX_P42704	P42704	2p21	43886224	43995989	reverse	protein level	PE1	507	13	26.3396	26.6012	25.718	24.6408	24.9564	24.1788	23.8272	23.8551	22.4466	23.6054	24.1002	22.4629	20.8356
2	CRIPT	NX_Q9P021	Q9P021	2p21	46616416	46625742	forward	protein level	PE1	220	13	18.3315	19.4047	19.0434	20.2065	20.1181	19.654	22.6643	22.5666	22.5021	21.3878	21.4869	21.0707	14.1714
2	MSH2	NX_P43246	P43246	2p16.3	47402969	47663146	forward	protein level	PE1	433	13	22.6282	22.6465	22.1708	22.9243	22.9586	22.5664	22.8655	23.1133	23.1758	22.4	22.5115	21.8185	21.3181
2	MSH6	NX_P52701	P52701	2p16.3	47695530	47810101	forward	protein level	PE1	421	13	22.7807	22.7915	22.2068	23.3338	23.2761	22.7072	22.3776	22.4133	22.0195	21.6811	21.9853	20.9779	21.2244
2	PPP1R21	NX_Q6ZMI0	Q6ZMI0	2p16.3	48440598	48515391	forward	protein level	PE1	408	13	18.9484	19.0167	19.1427	19.2779	19.5378	19.8649	23.035	23.0473	23.7694	19.1534	19.6159	19.2607	14.4118
2	PSME4	NX_Q14997	Q14997	2p16.2	53864069	53970993	reverse	protein level	PE1	357	13	21.85	21.3117	21.6657	22.5995	21.7745	22.2081	21.0633	20.4907	20.8261	21.074	20.1577	20.7939	16.7547
2	SPTBN1	NX_Q01082	Q01082	2p16.2	54456317	54671446	forward	protein level	PE1	518	13	26.1251	26.8473	25.4858	26.7417	27.5067	26.2653	23.6183	24.2429	23.2022	23.4999	24.3053	22.9167	25.79
2	RPS27A	NX_P62979	P62979	2p16.1	55231903	55235853	forward	protein level	PE1	518	13	26.2692	26.5828	26.8486	27.2945	27.3881	27.2341	26.2968	26.7261	26.7822	23.688	23.8829	23.4668	26.5192
2	CCDC88A	NX_Q3V6T2	Q3V6T2	2p16.1	55287842	55419895	reverse	protein level	PE1	356	13	18.8409	21.361	20.2015	20.1433	21.9415	20.8799	19.2284	20.5477	19.7567	22.0887	22.4813	22.5027	13.8714
2	CFAP36	NX_Q96G28	Q96G28	2p16.1	55519604	55545879	forward	protein level	PE1	226	13	17.7279	17.8944	17.1291	17.1646	17.6827	17.3253	19.7254	19.9429	19.4695	19.4173	19.9442	19.8352	12.084
2	PPP4R3B	NX_Q5MIZ7	Q5MIZ7	2p16.1	55547292	55618880	reverse	protein level	PE1	158	13	18.2212	18.0144	17.9873	18.7942	18.2946	19.6579	20.3384	20.5949	20.7546	22.1831	21.0042	21.7922	16.9209
2	XPO1	NX_O14980	O14980	2p15	61477849	61538626	reverse	protein level	PE1	507	13	24.6472	24.8329	24.621	23.4498	23.6407	23.4872	24.7079	25.2595	25.6537	22.7255	22.9735	22.5995	24.1439
2	CCT4	NX_P50991	P50991	2p15	61868085	61888671	reverse	protein level	PE1	515	13	25.5417	25.2108	25.2049	25.9405	25.4907	25.4346	25.3108	25.1348	24.9418	24.8876	24.7553	24.5056	25.4067
2	EHBP1	NX_Q8NDI1	Q8NDI1	2p15	62673851	63046487	forward	protein level	PE1	371	13	19.9787	20.7532	20.4073	20.6874	20.7429	21.0364	20.1708	20.3442	20.3618	20.2982	20.7885	20.5214	13.8114
2	UGP2	NX_Q16851	Q16851	2p15	63840940	63891562	forward	protein level	PE1	505	13	24.3881	24.6517	23.5239	23.1955	23.3405	22.0991	24.0922	24.0917	23.7952	23.9213	23.9773	22.8956	24.2744
2	ACTR2	NX_P61160	P61160	2p14	65227753	65271253	forward	protein level	PE1	503	13	23.729	23.792	23.825	25.158	25.1057	25.2349	24.3312	24.3564	24.4571	25.0668	25.2008	25.184	24.7905
2	WDR92	NX_Q96MX6	Q96MX6	2p14	68122936	68157549	reverse	protein level	PE1	362	13	18.6535	18.8388	18.6971	19.1818	19.3786	19.193	19.3788	19.8327	19.6867	20.8316	20.9338	20.5394	13.1849
2	PNO1	NX_Q9NRX1	Q9NRX1	2p14	68157888	68176238	forward	protein level	PE1	380	13	20.7003	20.4323	19.9567	20.6482	20.6173	20.4146	20.8993	20.6846	20.4855	20.1689	20.0075	19.7361	17.0204
2	ANTXR1	NX_Q9H6X2	Q9H6X2	2p13.3	69013178	69249327	forward	protein level	PE1	256	13	14.6145	15.2515	17.0716	16.8312	18.9374	19.2544	19.8483	20.1684	21.235	18.8112	18.2826	19.9311	16.6156
2	NFU1	NX_Q9UMS0	Q9UMS0	2p13.3	69395750	69437628	reverse	protein level	PE1	438	13	19.0092	20.2024	19.9492	16.7839	17.7781	17.8156	20.8128	21.6155	21.5326	20.1865	21.2811	21.0876	17.9066
2	AAK1	NX_Q2M2I8	Q2M2I8	2p13.3	69457997	69674349	reverse	protein level	PE1	412	13	19.7726	20.229	20.0367	20.7237	21.4524	21.2783	20.1603	20.2886	20.0095	20.8844	21.1931	20.9877	18.2051
2	-	NX_Q6ZSR9	Q6ZSR9	2p13.3	69465428	69466489	forward	protein level	PE1	384	13	19.1714	19.8156	19.6233	17.5102	19.1054	18.4107	19.9468	20.3242	20.2421	18.972	19.321	19.6243	15.0484
2	ANXA4	NX_P09525	P09525	2p13.3	69644425	69827112	forward	protein level	PE1	517	13	22.8691	24.1302	23.807	23.4326	24.6326	24.5799	22.9714	23.8926	23.7789	23.0448	24.2591	24.1587	24.0175
2	SNRNP27	NX_Q8WVK2	Q8WVK2	2p13.3	69893956	69905575	forward	protein level	PE1	346	13	17.014	16.7793	16.4326	18.3861	18.1233	18.7791	19.3091	19.0182	20.0861	21.6404	21.2821	21.1951	17.1832
2	PCBP1	NX_Q15365	Q15365	2p13.3	70087454	70089203	forward	protein level	PE1	517	13	25.2092	25.4683	25.2057	25.3441	25.4782	25.4028	25.6561	26.0751	25.8037	25.1542	25.4294	25.1973	26.0242
2	TIA1	NX_P31483	P31483	2p13.3	70209444	70248660	reverse	protein level	PE1	454	13	18.9676	19.5545	19.6115	17.6494	17.5985	17.9164	22.6343	22.8119	22.9009	20.0475	19.8536	20.7939	21.3767
2	PCYOX1	NX_Q9UHG3	Q9UHG3	2p13.3	70257386	70281185	forward	protein level	PE1	480	13	22.0953	22.4599	22.1961	20.6792	21.0035	20.8638	22.3827	22.6473	22.6287	21.8976	22.1896	21.9259	19.5357
2	SNRPG	NX_P62308	P62308	2p13.3	70281362	70293740	reverse	protein level	PE1	366	13	22.4167	22.5415	22.3198	21.2516	21.8538	20.015	24.029	23.9535	24.1641	23.2971	23.4509	22.1999	19.6694
2	MPHOSPH10	NX_O00566	O00566	2p13.3	71130632	71150101	forward	protein level	PE1	392	13	20.7902	20.4338	20.2212	20.1286	20.1609	19.8233	20.7596	20.609	20.668	21.1188	21.2378	20.975	17.141
2	EXOC6B	NX_Q9Y2D4	Q9Y2D4	2p13.2	72175984	72826041	reverse	protein level	PE1	402	13	19.4963	19.7834	20.3265	19.9883	20.3351	20.9561	19.3201	19.5182	19.971	18.9679	19.4567	19.6913	11.009
2	SPR	NX_P35270	P35270	2p13.2	72887382	72892158	forward	protein level	PE1	443	13	22.7136	23.0986	23.5207	23.0937	22.4038	22.9059	23.263	23.5709	23.283	22.712	22.3578	23.006	15.654
2	RAB11FIP5	NX_Q9BXF6	Q9BXF6	2p13.2	73073382	73156721	reverse	protein level	PE1	369	13	18.2236	19.2943	18.8932	16.8766	19.6982	19.4904	20.748	20.8495	20.6979	17.9398	19.8996	19.1732	17.4935
2	SMYD5	NX_Q6GMV2	Q6GMV2	2p13.2	73214222	73227221	forward	protein level	PE1	409	13	19.8242	19.7761	19.8845	20.3508	20.032	20.3241	21.1592	21.084	21.6156	21.1883	21.0231	21.2442	17.7052
2	CCT7	NX_Q99832	Q99832	2p13.2	73233420	73253021	forward	protein level	PE1	517	13	25.1142	24.8587	24.7667	24.971	24.4364	24.5432	24.9241	24.4497	24.432	25.154	24.759	24.7337	25.1285
2	STAMBP	NX_O95630	O95630	2p13.1	73828916	73873659	forward	protein level	PE1	402	13	21.2254	21.0049	21.2543	22.034	21.9287	22.1674	22.1714	22.1573	21.8116	21.547	21.3641	21.6792	15.0669
2	BOLA3	NX_Q53S33	Q53S33	2p13.1	74135400	74147912	reverse	protein level	PE1	331	13	18.2867	19.4977	19.5922	16.1455	17.9809	16.9074	21.3004	21.2072	21.2489	18.42	19.2647	19.0693	15.7419
2	HTRA2	NX_O43464	O43464	2p13.1	74529377	74533348	forward	protein level	PE1	446	13	19.1721	18.8001	18.8997	21.0908	20.4026	20.7353	22.689	22.2103	22.564	24.3119	24.3372	24.3932	15.4723
2	HK2	NX_P52789	P52789	2p12	74833981	74893359	forward	protein level	PE1	460	13	23.6123	24.9961	24.4218	23.4556	25.0547	24.4076	22.6602	23.8039	23.238	22.4082	24.065	23.379	21.6413
2	MRPL19	NX_P49406	P49406	2p12	75646783	75690851	forward	protein level	PE1	407	13	20.5431	21.2595	21.2601	21.3235	22.1328	22.151	21.2118	22.1078	22.0356	21.3029	22.1917	22.4337	13.4456
2	SUCLG1	NX_P53597	P53597	2p11.2	84423528	84460045	reverse	protein level	PE1	506	13	22.3789	22.7218	22.9435	21.1672	21.4909	21.744	22.9599	23.205	23.6285	23.0816	23.4931	23.4348	18.7906
2	KCMF1	NX_Q9P0J7	Q9P0J7	2p11.2	84971093	85059472	forward	protein level	PE1	400	13	19.4823	19.2371	19.057	20.9498	20.7848	20.5464	20.5281	20.2483	20.4376	21.5582	21.0867	21.0418	18.0596
2	TGOLN2	NX_O43493	O43493	2p11.2	85318020	85328296	reverse	protein level	PE1	458	13	21.1096	20.9769	21.3799	19.6861	19.9907	20.6549	21.7595	21.5165	22.0526	22.2632	22.3977	23.1429	20.4873
2	MAT2A	NX_P31153	P31153	2p11.2	85539168	85545281	forward	protein level	PE1	507	13	23.3227	23.9412	23.5323	23.3407	23.8598	23.4474	23.7358	24.308	23.7694	23.9633	24.5843	24.141	22.8345
2	RNF181	NX_Q9P0P0	Q9P0P0	2p11.2	85595725	85597613	forward	protein level	PE1	284	13	15.7906	17.334	17.5937	18.3114	19.4363	18.7463	21.8885	21.5158	21.6713	18.9433	19.7637	19.7408	18.1125
2	USP39	NX_Q53GS9	Q53GS9	2p11.2	85602856	85649283	forward	protein level	PE1	398	13	21.9195	21.902	21.9811	21.9083	21.8764	21.9312	21.7318	21.5657	21.6719	21.0401	21.0437	21.0323	10.8393
2	POLR1A	NX_O95602	O95602	2p11.2	86020216	86106155	reverse	protein level	PE1	395	13	23.0136	22.9518	22.4045	23.801	23.4614	23.0907	22.6366	22.6473	22.3699	23.6865	23.5637	23.1514	14.1713
2	RMND5A	NX_Q9H871	Q9H871	2p11.2	86720291	86778041	forward	protein level	PE1	371	13	17.7271	17.5517	18.5514	19.8872	20.2997	19.214	20.0819	20.5665	20.7419	19.6663	19.9688	19.1648	12.2618
2	RPIA	NX_P49247	P49247	2p11.2	88691673	88750929	forward	protein level	PE1	384	13	19.171	18.5626	18.7385	19.8046	18.497	19.1798	19.78	17.4655	19.1765	20.1677	19.0176	19.5476	16.3274
2	FAHD2A	NX_Q96GK7	Q96GK7	2q11.1	95402708	95416616	forward	protein level	PE1	417	13	21.3446	22.034	20.6978	19.969	20.2142	19.2715	22.3941	22.7357	21.6031	21.9762	22.2772	22.1225	16.8141
2	CIAO1	NX_O76071	O76071	2q11.2	96266132	96273349	forward	protein level	PE1	446	13	21.5031	20.4785	20.6625	20.0532	19.0273	19.1383	22.3779	21.3003	21.6423	21.2592	19.8702	20.0074	19.0772
2	SNRNP200	NX_O75643	O75643	2q11.2	96274338	96321271	reverse	protein level	PE1	503	13	25.264	25.1184	25.2498	25.8398	25.5284	25.9955	23.3495	23.5587	24.1549	23.4756	24.0158	23.8222	23.8953
2	NCAPH	NX_Q15003	Q15003	2q11.2	96335766	96377091	forward	protein level	PE1	333	13	21.5018	21.1972	20.426	21.6967	21.601	20.7594	22.3202	22.841	22.8531	21.0023	20.8671	20.1099	21.2126
2	LMAN2L	NX_Q9H0V9	Q9H0V9	2q11.2	96705929	96740064	reverse	protein level	PE1	363	13	19.3759	20.6502	20.1521	20.1231	21.439	20.8408	19.9684	20.6943	20.4383	20.289	21.2209	20.6997	15.697
2	ACTR1B	NX_P42025	P42025	2q11.2	97655963	97664107	reverse	protein level	PE1	442	13	17.0569	19.6144	17.0181	18.2527	17.3796	16.7561	20.3422	21.1658	20.7068	21.6189	20.8126	21.1551	14.4229
2	TXNDC9	NX_O14530	O14530	2q11.2	99318982	99340702	reverse	protein level	PE1	338	13	20.0732	20.007	19.6012	19.2002	19.1383	18.3356	20.4133	20.2548	20.2235	20.3821	20.5091	20.2264	20.7399
2	EIF5B	NX_O60841	O60841	2q11.2	99337371	99401326	forward	protein level	PE1	480	13	23.171	23.6579	23.4822	23.487	23.8163	23.6265	22.8307	22.8857	23.366	22.8666	23.2094	23.5126	22.7957
2	PDCL3	NX_Q9H2J4	Q9H2J4	2q11.2	100562993	100576739	forward	protein level	PE1	330	13	20.3021	20.4054	20.0756	19.1042	19.4209	19.39	21.0751	21.1674	21.2314	21.3344	21.3168	20.9305	20.6881
2	RPL31	NX_P62899	P62899	2q11.2	101002229	101024032	forward	protein level	PE1	421	13	24.1586	24.2618	24.139	25.7432	25.7581	25.6115	25.3809	25.3967	25.2757	25.9387	25.9308	25.8244	24.4018
2	CNOT11	NX_Q9UKZ1	Q9UKZ1	2q11.2	101252886	101270316	forward	protein level	PE1	375	13	18.299	17.0932	17.9474	17.9638	17.8171	18.0051	19.9014	19.2782	19.2481	19.9373	20.3368	20.0266	13.4871
2	FHL2	NX_Q14192	Q14192	2q12.2	105357712	105438513	reverse	protein level	PE1	414	13	20.5989	21.9421	22.3691	20.0843	21.3966	21.8354	20.6461	21.8679	22.3191	20.3762	21.4722	21.8151	22.6071
2	GCC2	NX_Q8IWJ2	Q8IWJ2	2q12.3	108448561	108509415	forward	protein level	PE1	364	13	19.6306	20.2218	20.434	17.462	18.2057	18.0335	19.3983	19.9892	20.6363	19.6385	20.1483	20.3214	13.8515
2	RANBP2	NX_P49792	P49792	2q13	108719482	108785809	forward	protein level	PE1	466	13	24.0721	24.0777	24.0932	23.4852	23.3942	23.5448	22.4071	22.5417	22.5871	22.2467	22.2292	22.4434	21.8186
2	ANAPC1	NX_Q9H1A4	Q9H1A4	2q13	111611639	111884690	reverse	protein level	PE1	367	13	19.6808	19.3692	19.4245	20.4864	20.0706	20.2386	20.5024	20.4469	20.7021	19.4405	19.5816	19.3645	16.1413
2	TMEM87B	NX_Q96K49	Q96K49	2q13	112055269	112119318	forward	protein level	PE1	296	13	18.1952	18.6692	19.1374	17.1062	17.5212	17.8999	20.0718	20.6689	21.1072	20.131	20.3866	20.6119	14.2442
2	TTL	NX_Q8NG68	Q8NG68	2q14.1	112482156	112541739	forward	protein level	PE1	285	13	18.6428	19.3759	18.1007	19.2707	20.077	18.891	19.2963	19.2734	19.9964	19.5682	20.1971	19.0706	13.837
2	POLR1B	NX_Q9H9Y6	Q9H9Y6	2q14.1	112541915	112577150	forward	protein level	PE1	362	13	21.621	20.8388	20.1734	24.2686	23.9623	23.9498	22.0656	21.6608	22.563	23.004	22.9642	22.4431	16.1435
2	CHCHD5	NX_Q9BSY4	Q9BSY4	2q14.1	112584240	112589275	forward	protein level	PE1	237	13	18.4865	17.5686	15.3205	18.475	17.6729	16.2681	20.2436	19.8449	19.0163	21.6649	20.5278	20.9861	14.436
2	ACTR3	NX_P61158	P61158	2q14.1	113889960	113962596	forward	protein level	PE1	517	13	24.4302	24.5606	24.4256	24.5093	24.4929	24.5683	24.7327	24.8498	24.7667	24.7407	24.8646	24.8231	25.5229
2	DDX18	NX_Q9NVP1	Q9NVP1	2q14.1	117814691	117832377	forward	protein level	PE1	403	13	23.5128	23.157	22.9881	23.5288	22.9464	22.8519	23.0886	23.1469	22.7092	23.1019	22.4976	22.8857	21.379
2	NIFK	NX_Q9BYG3	Q9BYG3	2q14.3	121726945	121736911	reverse	protein level	PE1	396	13	21.9468	21.7265	21.7274	23.2196	23.0785	22.9998	22.1856	22.3201	22.7433	23.1393	23.037	22.8175	19.7125
2	TSN	NX_Q15631	Q15631	2q14.3	121737103	121767853	forward	protein level	PE1	513	13	23.3329	23.7935	23.3573	23.3623	24.1939	23.5317	23.9608	24.5175	24.1238	23.8885	24.8138	24.2621	21.7566
2	IWS1	NX_Q96ST2	Q96ST2	2q14.3	127436207	127526886	reverse	protein level	PE1	391	13	19.9046	20.5218	19.9009	21.7301	22.1199	21.8581	21.4964	20.9808	21.0902	20.9548	21.1714	21.0502	18.5684
2	WDR33	NX_Q9C0J8	Q9C0J8	2q14.3	127701027	127811187	reverse	protein level	PE1	387	13	20.8816	20.6068	20.6189	22.084	21.8933	22.0121	20.3491	20.1598	20.1637	20.565	20.2654	20.2822	10.421
2	POLR2D	NX_O15514	O15514	2q14.3	127843553	127858155	reverse	protein level	PE1	329	13	18.9623	19.0409	18.5396	18.91	18.9273	18.6477	21.4176	21.0471	21.2437	19.8112	20.9406	20.8023	14.5875
2	UGGT1	NX_Q9NYU2	Q9NYU2	2q14.3	128091200	128195677	forward	protein level	PE1	510	13	23.9743	24.5911	23.9955	23.6899	24.3007	23.6426	22.8508	23.3953	23.3944	22.4189	24.0049	22.5958	22.8507
2	MZT2B	NX_Q6NZ67	Q6NZ67	2q21.1	130181737	130190729	forward	protein level	PE1	326	13	16.9555	17.125	17.1781	21.9106	21.7753	22.0905	19.8354	19.3428	20.1891	20.2218	18.7645	22.0227	13.3093
2	RAB3GAP1	NX_Q15042	Q15042	2q21.3	135052265	135176394	forward	protein level	PE1	404	13	20.7414	21.7988	21.2461	19.6822	21.0504	20.5603	20.4071	21.631	21.0009	19.4659	20.3591	20.0094	16.9729
2	MCM6	NX_Q14566	Q14566	2q21.3	135839626	135876443	reverse	protein level	PE1	436	13	23.5614	24.2646	22.5562	24.502	25.1743	23.4686	22.7646	22.4948	21.2838	23.7412	24.1696	23.59	23.8984
2	DARS	NX_P14868	P14868	2q21.3	135905881	135986100	reverse	protein level	PE1	513	13	24.0079	24.3162	24.6011	24.0901	24.318	24.7165	25.3805	25.3783	25.5964	23.292	23.8625	23.7029	25.0537
2	PRPF40A	NX_O75400	O75400	2q23.3	152651593	152717997	reverse	protein level	PE1	478	13	22.15	21.6192	21.7131	22.044	21.5293	21.9686	22.9581	22.1091	21.9494	21.5534	21.1153	21.2613	20.8891
2	GPD2	NX_P43304	P43304	2q24.1	156435290	156613735	forward	protein level	PE1	486	13	22.7263	23.7945	24.4624	23.4325	24.1882	24.8832	23.1917	24.3175	24.5714	22.649	23.4546	23.9401	17.4759
2	PSMD14	NX_O00487	O00487	2q24.2	161308425	161411717	forward	protein level	PE1	476	13	22.7061	22.1987	22.2643	22.2081	21.5409	21.9841	22.5979	22.5434	22.3981	22.6581	22.8089	22.5118	22.1789
2	STK39	NX_Q9UEW8	Q9UEW8	2q24.3	167954020	168247595	reverse	protein level	PE1	430	13	19.199	19.068	19.8432	19.0974	19.3207	20.0598	20.6653	19.9444	21.0305	21.0653	20.8972	21.5963	19.4664
2	SPC25	NX_Q9HBM1	Q9HBM1	2q24.3	168834132	168913371	reverse	protein level	PE1	202	13	18.1014	18.5602	17.9859	16.0634	16.7323	15.5922	19.8599	20.1989	19.7596	18.6363	20.1086	19.0275	18.945
2	PPIG	NX_Q13427	Q13427	2q31.1	169584344	169641406	forward	protein level	PE1	412	13	20.4185	20.573	20.2474	21.2241	21.6464	21.2037	21.4796	21.4821	21.2984	21.2706	21.5527	21.1348	16.5436
2	SSB	NX_P05455	P05455	2q31.1	169791933	169812064	forward	protein level	PE1	513	13	24.6629	25.1508	24.5143	23.7468	24.2095	23.6147	24.7071	24.9476	24.3878	23.2061	23.6206	23.1604	24.8242
2	UBR3	NX_Q6ZT12	Q6ZT12	2q31.1	169827458	170084131	forward	protein level	PE1	269	13	13.828	14.9927	15.5702	16.0537	17.3524	17.71	20.2478	20.4957	19.3003	18.1217	18.7019	18.5851	11.3779
2	CYBRD1	NX_Q53TN4	Q53TN4	2q31.1	171522247	171558129	forward	protein level	PE1	393	13	17.6846	17.0888	17.9147	18.5953	17.4545	18.2595	20.849	20.6157	20.6944	21.5405	21.8695	21.0708	12.9439
2	HAT1	NX_O14929	O14929	2q31.1	171922448	171983686	forward	protein level	PE1	410	13	21.383	21.9303	20.87	22.0513	22.6102	21.9124	22.4206	22.8765	22.4047	22.2604	22.6999	22.1694	22.5181
2	OLA1	NX_Q9NTK5	Q9NTK5	2q31.1	174072447	174248599	reverse	protein level	PE1	488	13	23.9277	24.6204	23.8097	22.4479	23.066	22.4527	24.152	25.0313	24.1042	23.2862	23.8218	23.1609	23.31
2	SCRN3	NX_Q0VDG4	Q0VDG4	2q31.1	174395730	174429575	forward	protein level	PE1	293	13	17.7481	17.8484	17.5504	19.1227	19.1781	18.8197	20.0548	20.3172	20.0146	20.7012	20.9265	20.6149	15.0843
2	WIPF1	NX_O43516	O43516	2q31.1	174559572	174682916	reverse	protein level	PE1	398	13	19.1251	20.5963	19.4805	19.8809	21.6961	20.6671	18.6846	20.0518	19.2557	21.6922	21.8233	21.5409	15.4894
2	MTX2	NX_O75431	O75431	2q31.1	176269395	176338025	forward	protein level	PE1	411	13	21.0746	21.9098	21.285	19.6471	20.4974	19.5152	21.5632	22.2822	21.7068	21.3363	21.1409	21.5235	17.4996
2	HNRNPA3	NX_P51991	P51991	2q31.2	177212563	177223958	forward	protein level	PE1	518	13	25.4617	25.8411	25.2492	24.8681	25.3763	25.0281	25.9476	26.3255	25.9092	24.6913	25.196	24.7334	26.0958
2	AGPS	NX_O00116	O00116	2q31.2	177392768	177559299	forward	protein level	PE1	417	13	22.537	22.833	22.6726	21.9838	22.2227	22.1164	21.9539	22.2025	22.0817	21.5217	21.7319	21.5014	20.9652
2	PRKRA	NX_O75569	O75569	2q31.2	178431414	178451512	reverse	protein level	PE1	428	13	23.2418	23.2347	22.9494	22.3996	22.3607	21.9082	21.4632	21.4974	21.1404	21.9066	21.8354	21.3721	18.0181
2	FKBP7	NX_Q9Y680	Q9Y680	2q31.2	178463664	178478600	reverse	protein level	PE1	438	13	19.4532	20.8857	20.1404	19.2694	20.3322	19.6219	20.2962	21.1788	20.6146	20.4814	21.7344	21.7379	16.5874
2	CWC22	NX_Q9HCG8	Q9HCG8	2q31.3	179944876	180007297	reverse	protein level	PE1	384	13	20.042	19.467	19.2485	22.055	21.1821	20.7735	20.59	20.2929	20.006	20.8541	20.8939	20.8745	16.1744
2	ITGA4	NX_P13612	P13612	2q31.3	181457202	181538940	forward	protein level	PE1	369	13	17.7652	18.5081	19.7747	21.8223	22.1357	22.4477	18.7209	19.2577	19.7436	19.2855	19.3739	20.0556	16.427
2	ITPRID2	NX_P28290	P28290	2q31.3	181891730	181930738	forward	protein level	PE1	405	13	20.488	21.1884	21.6445	20.711	21.0419	21.7314	21.7209	21.1358	21.3338	20.7759	21.0158	21.3118	17.4176
2	DNAJC10	NX_Q8IXB1	Q8IXB1	2q32.1	182716041	182794464	forward	protein level	PE1	426	13	21.4733	22.3846	22.0024	21.7604	22.2803	21.9331	21.087	21.4555	21.1602	21.9907	22.4597	22.0707	17.8763
2	NCKAP1	NX_Q9Y2A7	Q9Y2A7	2q32.1	182909115	183038858	reverse	protein level	PE1	395	13	23.2374	23.1919	22.6914	23.2812	23.5627	22.7579	24.521	25.6616	25.4014	22.5666	22.9146	22.2016	21.6772
2	ZC3H15	NX_Q8WU90	Q8WU90	2q32.1	186486253	186509361	forward	protein level	PE1	445	13	25.7963	25.8833	26.0045	21.5273	21.5553	21.0911	21.7787	21.9965	22.2137	22.0989	22.2908	21.6916	18.0694
2	ITGAV	NX_P06756	P06756	2q32.1	186590056	186680901	forward	protein level	PE1	468	13	23.1929	23.417	22.5833	22.446	22.8134	22.0247	23.9794	23.8909	24.041	21.9297	22.3067	21.4431	19.8318
2	GULP1	NX_Q9UBP9	Q9UBP9	2q32.1	188291669	188595931	forward	protein level	PE1	348	13	20.8137	20.2136	20.3801	20.014	19.6719	20.1397	20.4099	20.133	20.8623	21.0087	20.788	21.0561	15.2323
2	WDR75	NX_Q8IWA0	Q8IWA0	2q32.2	189441446	189475552	forward	protein level	PE1	386	13	21.1967	21.3703	20.7725	21.1923	21.1405	21.0842	21.0735	20.7538	20.4407	21.3641	20.977	20.8522	16.0966
2	OSGEPL1	NX_Q9H4B0	Q9H4B0	2q32.2	189746660	189763227	reverse	protein level	PE1	294	13	19.2945	19.6484	18.8013	19.2819	19.6481	18.5216	19.3962	19.3862	20.1011	20.9022	21.5617	20.3827	10.5652
2	HIBCH	NX_Q6NVY1	Q6NVY1	2q32.2	190189735	190344193	reverse	protein level	PE1	464	13	22.4159	22.7229	22.5791	20.3135	21.011	20.6117	21.6351	22.2875	21.8992	21.2018	21.8651	21.734	14.9313
2	INPP1	NX_P49441	P49441	2q32.2	190343570	190371665	forward	protein level	PE1	408	13	16.8883	17.7896	18.5789	18.451	19.0757	19.2987	19.9572	20.0454	20.9416	20.0622	20.7034	21.0174	11.4418
2	STAT1	NX_P42224	P42224	2q32.2	190964358	191020960	reverse	protein level	PE1	511	13	23.4861	25.4123	22.9704	22.9156	25.0008	22.7099	22.2046	24.176	22.2722	22.7493	24.8227	22.6064	22.6371
2	GTF3C3	NX_Q9Y5Q9	Q9Y5Q9	2q33.1	196763035	196799725	reverse	protein level	PE1	392	13	20.2529	20.3703	20.5677	19.4109	19.4453	19.4855	21.0996	20.6297	20.5829	21.0738	20.7019	20.6603	16.3845
2	SF3B1	NX_O75533	O75533	2q33.1	197388515	197435091	reverse	protein level	PE1	495	13	24.5318	24.1854	24.097	25.103	24.8297	24.7826	23.9759	23.7547	23.9449	23.8564	23.3007	23.448	23.2872
2	HSPD1	NX_P10809	P10809	2q33.1	197486584	197516737	reverse	protein level	PE1	518	13	28.2467	28.4567	28.0974	26.5641	26.696	26.1074	27.4052	27.5815	27.2938	25.5779	25.7729	25.1803	26.392
2	HSPE1	NX_P61604	P61604	2q33.1	197500140	197503449	forward	protein level	PE1	518	13	26.6875	27.0313	26.9094	25.659	25.9918	25.6535	27.3844	27.6805	27.4451	26.4524	26.8229	26.6019	25.2543
2	MOB4	NX_Q9Y3A3	Q9Y3A3	2q33.1	197515571	197553699	forward	protein level	PE1	367	13	20.0112	19.9157	19.9661	19.682	19.555	19.6411	21.3606	21.3092	21.2364	20.413	20.3454	20.6158	19.2061
2	BZW1	NX_Q7L1Q6	Q7L1Q6	2q33.1	200810594	200827338	forward	protein level	PE1	459	13	23.2331	22.8711	22.6507	22.0186	22.0324	21.6439	23.6043	23.1694	23.0786	23.1344	22.9193	22.5971	24.058
2	PPIL3	NX_Q9H2H8	Q9H2H8	2q33.1	200870907	200889303	reverse	protein level	PE1	380	13	19.8974	19.4897	19.3763	17.7597	18.1064	17.0382	21.9351	21.5908	21.0717	20.692	20.0323	19.794	17.8845
2	NIF3L1	NX_Q9GZT8	Q9GZT8	2q33.1	200889327	200903938	forward	protein level	PE1	413	13	20.7824	21.2427	20.4252	20.9624	21.2512	20.882	21.3938	21.6597	20.8615	21.4724	22.105	21.327	18.1101
2	ORC2	NX_Q13416	Q13416	2q33.1	200908977	200963680	reverse	protein level	PE1	294	13	20.7509	20.3786	21.6839	20.483	20.1363	19.8893	21.7725	22.2238	21.9947	21.078	20.9938	20.6449	15.5931
2	NOP58	NX_Q9Y2X3	Q9Y2X3	2q33.1	202265736	202303661	forward	protein level	PE1	493	13	24.196	23.9188	24.0214	23.0562	22.6131	22.9101	24.0646	23.7838	23.674	22.6891	22.8136	22.6383	21.3861
2	WDR12	NX_Q9GZL7	Q9GZL7	2q33.2	202874782	203014798	reverse	protein level	PE1	428	13	22.6266	23.0461	22.8429	21.6315	21.968	21.7571	22.752	23.0266	22.6873	22.8661	23.1492	22.8408	21.3828
2	NBEAL1	NX_Q6ZS30	Q6ZS30	2q33.2	203014879	203226378	forward	protein level	PE1	255	13	17.1004	16.8486	16.6254	15.6979	16.7882	12.9162	19.7748	20.1688	17.1542	19.638	19.7117	19.5088	15.0955
2	NDUFS1	NX_P28331	P28331	2q33.3	206114817	206159509	reverse	protein level	PE1	469	13	22.662	23.6947	22.8856	23.101	24.0324	23.5984	22.5005	23.1129	22.8059	22.6049	22.5463	22.5471	17.3761
2	CREB1	NX_P16220	P16220	2q33.3	207529737	207605988	forward	protein level	PE1	440	13	16.8596	17.2418	17.1751	19.541	19.7674	19.4497	19.6842	19.4399	19.4717	19.7352	20.3953	21.6326	18.453
2	IDH1	NX_O75874	O75874	2q34	208236227	208266074	reverse	protein level	PE1	518	13	23.6578	24.8246	23.7394	22.9459	24.3942	23.3584	23.7636	25.0827	23.9883	23.0438	24.4578	23.4487	22.8645
2	RPE	NX_Q96AT9	Q96AT9	2q34	210002565	210022260	forward	protein level	PE1	498	13	20.2833	20.5676	19.9531	20.8777	20.9745	20.3767	22.3723	22.83	22.8654	22.5156	22.9805	22.6627	19.2252
2	LANCL1	NX_O43813	O43813	2q34	210431249	210477652	reverse	protein level	PE1	487	13	21.4035	21.8176	21.697	22.4206	22.6845	22.683	22.4619	22.2284	22.3449	22.4813	22.6921	22.7228	19.9141
2	ATIC	NX_P31939	P31939	2q35	215311956	215349773	forward	protein level	PE1	508	13	25.5016	25.2596	24.4256	25.2948	24.953	24.2289	24.9451	24.5951	24.2689	25.1611	24.7888	24.156	24.3403
2	XRCC5	NX_P13010	P13010	2q35	216107464	216206303	forward	protein level	PE1	517	13	26.3299	26.1208	26.0564	25.6076	25.3372	25.1643	25.9491	25.2466	25.3964	24.5331	24.2656	23.8492	25.6076
2	RPL37A	NX_P61513	P61513	2q35	216498189	216579180	forward	protein level	PE1	450	13	22.3427	22.3894	21.8784	23.3208	23.2942	23.1461	24.1791	24.1577	23.435	23.626	23.6865	23.6309	23.6293
2	ARPC2	NX_O15144	O15144	2q35	218217141	218254356	forward	protein level	PE1	516	13	24.4493	24.4879	24.5929	24.2676	24.2279	24.3363	23.8429	23.7377	23.6885	24.3316	24.4134	24.3742	24.7569
2	AAMP	NX_Q13685	Q13685	2q35	218264123	218270257	reverse	protein level	PE1	413	13	19.9734	20.4614	19.3681	19.4622	19.7913	18.6511	20.9754	21.5228	20.9368	23.0025	23.2704	22.381	18.8679
2	CNOT9	NX_Q92600	Q92600	2q35	218568580	218597080	forward	protein level	PE1	365	13	19.6541	19.6356	19.569	18.6747	19.2559	19.615	20.4033	20.4192	20.2165	19.3427	19.6882	19.4977	17.1819
2	RNF25	NX_Q96BH1	Q96BH1	2q35	218663892	218672002	reverse	protein level	PE1	289	13	18.0494	18.4248	16.9617	19.1213	19.5778	18.2289	22.2729	22.1887	16.8572	19.7093	19.9629	19.5051	13.4231
2	NHEJ1	NX_Q9H9Q4	Q9H9Q4	2q35	219075317	219160865	reverse	protein level	PE1	349	13	19.0985	19.2225	18.8198	18.5533	19.1458	18.9355	22.5304	22.3398	21.9764	20.7602	21.0716	20.8794	14.8147
2	ZFAND2B	NX_Q8WV99	Q8WV99	2q35	219195237	219209651	forward	protein level	PE1	238	13	16.0989	17.0181	16.4068	18.6221	19.2861	18.3049	18.7426	20.3496	18.6128	19.3746	19.5736	19.2375	16.1023
2	ABCB6	NX_Q9NP58	Q9NP58	2q35	219209772	219218994	reverse	protein level	PE1	389	13	20.1035	21.2304	20.7532	21.0385	21.9525	21.6066	25.383	25.9929	25.4397	20.2244	21.2492	20.7774	18.6205
2	ATG9A	NX_Q7Z3C6	Q7Z3C6	2q35	219219380	219229717	reverse	protein level	PE1	335	13	17.7098	18.8154	18.2406	19.3553	20.6329	20.1654	20.5192	20.4217	20.4202	18.541	19.5937	19.4199	16.3326
2	ANKZF1	NX_Q9H8Y5	Q9H8Y5	2q35	219229757	219236669	forward	protein level	PE1	326	13	16.6327	17.5798	17.5807	19.3248	20.0246	19.5453	18.3314	18.8936	18.332	21.0678	20.5019	20.6547	14.223
2	TUBA4A	NX_P68366	P68366	2q35	219249710	219278170	reverse	protein level	PE1	518	13	24.0713	23.9011	24.1417	21.9304	21.0801	21.9249	27.3224	25.7738	25.5938	26.6104	26.7184	26.6103	25.4909
2	DNAJB2	NX_P25686	P25686	2q35	219279267	219286900	forward	protein level	PE1	423	13	17.7194	18.7107	18.4579	18.962	19.824	19.5378	19.7359	20.4443	20.391	20.6282	20.9284	20.9688	19.5635
2	DNPEP	NX_Q9ULA0	Q9ULA0	2q35	219373527	219400022	reverse	protein level	PE1	432	13	21.2882	21.0561	20.7869	23.7768	23.405	23.4644	24.1853	23.8609	24.4018	22.9201	22.6723	22.7503	19.2878
2	GMPPA	NX_Q96IJ6	Q96IJ6	2q35	219498867	219506989	forward	protein level	PE1	422	13	20.4104	21.4095	21.0914	20.8965	21.8784	21.307	20.9766	21.8878	21.4469	21.098	21.7472	21.684	20.1251
2	FARSB	NX_Q9NSD9	Q9NSD9	2q36.1	222566899	222656337	reverse	protein level	PE1	492	13	24.0248	24.1533	24.0109	23.9843	23.8997	23.9587	23.3286	23.3482	23.0946	24.0006	23.9855	23.7945	23.2206
2	WDFY1	NX_Q8IWB7	Q8IWB7	2q36.1	223855716	223945357	reverse	protein level	PE1	469	13	21.1592	23.361	22.3932	20.0499	22.8686	21.3962	20.9226	23.2036	21.8902	20.3842	23.0328	21.9019	16.949
2	MRPL44	NX_Q9H9J2	Q9H9J2	2q36.1	223957463	223967714	forward	protein level	PE1	406	13	20.3512	21.0577	20.535	20.8283	21.7174	21.3338	20.7002	21.4669	21.6683	21.627	22.2986	21.9485	13.5701
2	CUL3	NX_Q13618	Q13618	2q36.2	224470150	224585397	reverse	protein level	PE1	415	13	21.4101	21.4568	20.9296	22.5278	22.7848	22.0971	21.1305	21.2443	20.9785	21.0768	21.4055	20.4825	17.3237
2	DOCK10	NX_Q96BY6	Q96BY6	2q36.2	224765090	225042445	reverse	protein level	PE1	331	13	20.5239	21.9864	19.8162	21.1	21.9809	20.294	19.531	20.6944	18.8597	19.7871	20.7597	19.4223	15.7474
2	AGFG1	NX_P52594	P52594	2q36.3	227472152	227561214	forward	protein level	PE1	436	13	21.3424	21.4415	21.3736	22.0966	22.1228	22.1712	22.3244	22.2237	22.0603	22.3743	22.4172	22.4024	20.0278
2	SP100	NX_P23497	P23497	2q37.1	230415942	230545606	forward	protein level	PE1	288	13	20.2671	20.4379	20.5135	20.1883	20.2274	20.9937	20.2902	20.4128	20.6342	20.9154	21.3137	21.3622	21.5072
2	CAB39	NX_Q9Y376	Q9Y376	2q37.1	230712842	230821075	forward	protein level	PE1	464	13	20.8042	21.5393	20.8747	17.5871	19.9342	18.8414	21.3729	22.0835	21.7278	19.4512	20.8417	20.1502	22.0404
2	PSMD1	NX_Q99460	Q99460	2q37.1	231056864	231172827	forward	protein level	PE1	510	13	24.4574	24.1947	24.2797	23.6829	23.3798	23.4947	23.3883	23.2569	23.1418	23.6485	23.2643	23.5049	23.9376
2	ARMC9	NX_Q7Z3E5	Q7Z3E5	2q37.1	231198546	231374837	forward	protein level	PE1	369	13	21.4916	24.1067	21.7354	20.7028	23.9897	20.3377	20.7077	23.0504	20.2915	20.6609	23.4011	20.1876	17.5776
2	NCL	NX_P19338	P19338	2q37.1	231453531	231483641	reverse	protein level	PE1	518	13	27.1452	27.4014	27.0566	25.3077	25.3285	25.1929	26.4557	26.5903	26.3622	25.6988	25.6859	25.6037	27.4453
2	PTMA	NX_P06454	P06454	2q37.1	231706895	231713541	forward	protein level	PE1	478	13	25.237	25.0591	25.1533	23.3702	23.1968	23.3022	26.4553	26.2929	26.5466	26.1972	26.0008	25.8486	24.363
2	PDE6D	NX_O43924	O43924	2q37.1	231732433	231786272	reverse	protein level	PE1	392	13	18.7385	19.5351	19.0907	18.7665	19.7089	19.1854	20.2301	20.9635	20.6927	19.7005	20.4401	20.1407	17.9219
2	COPS7B	NX_Q9H9Q2	Q9H9Q2	2q37.1	231781671	231809254	forward	protein level	PE1	369	13	20.055	19.8699	19.0396	19.088	19.2812	18.5247	20.6295	20.4291	19.894	19.9196	19.9569	18.7485	18.0333
2	DIS3L2	NX_Q8IYB7	Q8IYB7	2q37.1	231961245	232344350	forward	protein level	PE1	401	13	20.6522	20.3424	19.7237	22.4297	22.0686	22.0423	21.7182	20.3578	19.4983	22.8773	22.4873	22.6248	13.7455
2	EIF4E2	NX_O60573	O60573	2q37.1	232550674	232583644	forward	protein level	PE1	389	13	18.7946	19.427	18.3139	18.0129	19.1465	19.1166	19.9117	20.633	19.8254	19.314	20.1498	19.4872	17.0406
2	ATG16L1	NX_Q676U5	Q676U5	2q37.1	233210051	233295674	forward	protein level	PE1	387	13	20.9338	20.3072	20.6659	21.2747	20.8847	21.4456	20.7566	20.1361	20.1462	20.8775	20.7915	21.2317	17.7468
2	SH3BP4	NX_Q9P0V3	Q9P0V3	2q37.2	234952017	235055714	forward	protein level	PE1	340	13	18.2335	21.0876	17.3636	17.621	21.1294	16.631	18.9999	20.6592	19.039	19.1781	20.5763	19.081	16.3678
2	COPS8	NX_Q99627	Q99627	2q37.3	237085882	237100474	forward	protein level	PE1	449	13	20.1477	20.3125	19.807	20.1324	20.1358	19.6279	20.5692	20.7996	20.2824	20.6845	20.9771	20.5346	17.9888
2	ILKAP	NX_Q9H0C8	Q9H0C8	2q37.3	238170402	238203708	reverse	protein level	PE1	433	13	21.7812	22.6425	22.091	22.9296	23.7078	23.314	21.9134	22.5547	21.9559	22.5661	23.1626	22.8427	21.1687
2	NDUFA10	NX_O95299	O95299	2q37.3	239892450	240025345	reverse	protein level	PE1	437	13	22.9485	23.1647	22.9667	22.0596	21.9782	21.7368	22.0051	22.4798	22.4586	22.892	22.9236	22.3208	14.8911
2	PPP1R7	NX_Q15435	Q15435	2q37.3	241149576	241183652	forward	protein level	PE1	507	13	21.6272	22.3963	22.5449	21.5277	22.3858	22.6686	21.4424	22.2749	22.4141	21.2903	22.4448	22.6025	21.0868
2	HDLBP	NX_Q00341	Q00341	2q37.3	241227264	241317061	reverse	protein level	PE1	510	13	23.6403	24.9798	24.3134	24.3152	25.647	24.9225	23.0932	23.8604	23.5759	23.9378	24.6273	24.2412	24.104
2	SEPTIN2	NX_Q15019	Q15019	2q37.3	241315100	241354027	forward	protein level	PE1	411	13	23.9671	24.1508	24.2196	23.9509	24.1415	24.3841	23.6927	23.8336	24.3096	24.287	24.6299	24.8023	24.9144
2	STK25	NX_O00506	O00506	2q37.3	241492670	241509730	reverse	protein level	PE1	286	13	14.0483	15.2803	14.9724	15.9811	17.9414	18.0421	21.5465	21.6284	22.0805	18.6255	19.44	19.6142	14.364
2	DTYMK	NX_P23919	P23919	2q37.3	241675747	241686944	reverse	protein level	PE1	435	13	23.2792	23.8015	23.4815	22.077	22.7406	22.4429	23.1996	23.8145	23.5632	22.8707	23.4962	23.3364	22.2494
3	SUMF1	NX_Q8NBK3	Q8NBK3	3p26.1	3700814	4467273	reverse	protein level	PE1	373	13	17.8855	18.3583	18.1997	19.5627	19.738	19.6416	20.358	20.5976	20.4906	20.9916	21.0256	20.84	13.5851
3	ARL8B	NX_Q9NVJ2	Q9NVJ2	3p26.1	5122245	5180912	forward	protein level	PE1	477	13	22.7212	22.7957	23.1062	22.7735	22.6959	23.2445	23.9284	24.2214	24.7435	23.0495	23	23.4466	19.0532
3	LMCD1	NX_Q9NZU5	Q9NZU5	3p25.3	8501807	8574668	forward	protein level	PE1	433	13	23.0635	22.5365	22.6289	22.4515	21.251	21.7329	22.3375	21.8549	21.8045	22.3093	21.1746	21.5708	20.0948
3	RAD18	NX_Q9NS91	Q9NS91	3p25.3	8775402	8963773	reverse	protein level	PE1	212	13	16.8627	15.7559	15.1874	20.9403	20.9386	20.5767	22.2555	21.7288	22.3378	19.2734	18.727	18.3264	13.6665
3	THUMPD3	NX_Q9BV44	Q9BV44	3p25.3	9362971	9386791	forward	protein level	PE1	395	13	20.3053	19.6687	20.8016	21.0516	20.6633	21.436	20.882	20.3601	21.2187	20.5372	20.0935	21.1189	15.03
3	FANCD2	NX_Q9BXW9	Q9BXW9	3p25.3	10026414	10101930	forward	protein level	PE1	224	13	20.642	20.786	20.289	20.4087	20.1593	19.8932	19.6117	19.6253	20.0374	21.4711	21.0215	20.9663	14.0192
3	ATG7	NX_O95352	O95352	3p25.3	11272309	11557665	forward	protein level	PE1	429	13	20.5766	20.6589	20.7612	19.9648	19.6966	19.9262	20.8365	20.3967	20.7147	20.9655	20.4731	20.9159	18.5807
3	MKRN2	NX_Q9H000	Q9H000	3p25.2	12557087	12583713	forward	protein level	PE1	375	13	19.0791	19.0451	19.6189	19.8048	20.0468	20.5513	19.7215	19.0038	19.8615	20.6252	20.5768	21.2334	19.6121
3	RPL32	NX_P62910	P62910	3p25.2	12834485	12841588	reverse	protein level	PE1	483	13	23.0297	23.0888	22.8366	25.4419	25.4793	25.2575	24.6635	24.6721	24.5893	22.9287	23.1607	22.8943	24.6907
3	LSM3	NX_P62310	P62310	3p25.1	14178817	14201122	forward	protein level	PE1	483	13	20.4133	20.2067	20.1747	21.6496	21.7101	21.8452	22.2364	21.8194	21.8064	22.7924	22.5258	23.0752	19.507
3	HACL1	NX_Q9UJ83	Q9UJ83	3p25.1	15560704	15601852	reverse	protein level	PE1	260	13	20.5823	20.6205	19.968	20.5189	20.7451	20.055	20.9464	21.0286	20.5253	20.1266	20.256	19.6817	12.6449
3	RAB5A	NX_P20339	P20339	3p24.3	19947097	19985175	forward	protein level	PE1	493	13	21.6823	20.4201	20.689	22.0208	20.5328	21.174	25.3187	24.9039	25.1663	23.6442	22.8402	23.1812	16.1053
3	UBE2E2	NX_Q96LR5	Q96LR5	3p24.3	23203020	23591794	forward	protein level	PE1	291	13	19.9862	19.4918	19.3486	17.4936	16.4228	16.5878	21.3441	20.4681	20.5546	19.0965	18.1417	18.0066	18.8394
3	RPL15	NX_P61313	P61313	3p24.2	23916545	23924374	forward	protein level	PE1	496	13	24.8371	24.7238	24.4754	25.9642	26.1466	25.6563	25.2314	25.1189	25.096	25.3645	25.4404	24.9332	24.9092
3	NGLY1	NX_Q96IV0	Q96IV0	3p24.2	25718944	25790039	reverse	protein level	PE1	377	13	20.2741	19.0685	18.9289	21.2085	20.1109	20.18	20.6486	19.742	19.319	21.0942	20.1024	19.7835	12.4875
3	OSBPL10	NX_Q9BXB5	Q9BXB5	3p22.3	31657890	32077580	reverse	protein level	PE1	389	13	21.8928	21.0026	20.6567	20.2123	17.2322	19.1925	20.8719	19.9785	19.8014	19.8258	17.8661	19.2211	12.8502
3	DYNC1LI1	NX_Q9Y6G9	Q9Y6G9	3p22.3	32525974	32570858	reverse	protein level	PE1	470	13	22.9999	22.4408	22.78	21.7944	20.9259	21.2787	22.5324	21.7703	21.5665	22.3827	21.7445	21.956	22.0191
3	CNOT10	NX_Q9H9A5	Q9H9A5	3p22.3	32685145	32773875	forward	protein level	PE1	343	13	18.9676	18.6377	19.168	18.006	17.479	17.458	19.9839	19.129	19.6585	19.5218	25.9719	24.3529	16.1524
3	GLB1	NX_P16278	P16278	3p22.3	32996609	33097202	reverse	protein level	PE1	457	13	22.241	22.2889	21.2083	22.0918	22.2193	21.2483	23.023	23.0243	22.5065	21.1748	21.1984	20.3212	20.0381
3	CRTAP	NX_O75718	O75718	3p22.3	33113979	33147773	forward	protein level	PE1	443	13	22.1817	21.967	22.5785	21.9319	21.7902	22.3888	23.1369	22.8574	23.5352	22.6168	22.5352	23.1044	22.508
3	CLASP2	NX_O75122	O75122	3p22.3	33496245	33718356	reverse	protein level	PE1	375	13	21.215	22.0299	21.5534	21.4908	21.6921	21.6839	21.764	21.1988	19.743	22.0544	21.6333	21.2903	15.3773
3	PDCD6IP	NX_Q8WUM4	Q8WUM4	3p22.3	33798571	33869707	forward	protein level	PE1	509	13	24.7475	23.2637	23.5166	24.5749	23.2159	23.5461	23.2473	22.0313	22.2582	23.0757	21.753	22.1061	24.3509
3	MLH1	NX_P40692	P40692	3p22.2	36993332	37050918	forward	protein level	PE1	368	13	19.5639	19.7961	19.6094	20.5969	20.4871	20.0417	20.6845	20.5405	20.3979	20.3345	20.1271	19.9645	15.6251
3	ACAA1	NX_P09110	P09110	3p22.2	38103129	38137242	reverse	protein level	PE1	425	13	22.3771	22.2249	22.7444	22.7097	22.7661	23.0854	22.2708	22.2019	22.5173	22.7864	22.6994	23.5614	17.8899
3	MYD88	NX_Q99836	Q99836	3p22.2	38138478	38143022	forward	protein level	PE1	367	13	18.7735	18.6866	18.1148	18.5892	17.5115	18.3375	20.4015	20.351	19.9139	21.9128	21.3172	21.436	15.2414
3	OXSR1	NX_O95747	O95747	3p22.2	38165089	38255484	forward	protein level	PE1	500	13	23.2027	22.2551	22.3779	22.7642	21.7059	21.8446	23.7267	22.2429	22.4347	23.0867	22.1458	22.1975	21.9682
3	XYLB	NX_O75191	O75191	3p22.2	38346760	38421348	forward	protein level	PE1	391	13	19.613	19.3404	20.191	20.0906	19.9896	20.8877	19.7336	19.4928	19.9204	21.2097	21.2735	21.5207	14.5276
3	WDR48	NX_Q8TAF3	Q8TAF3	3p22.2	39052013	39096671	forward	protein level	PE1	355	13	20.0928	18.8222	18.563	20.6051	19.1251	18.847	20.8284	19.7646	19.6163	21.1634	19.9265	19.7075	12.3659
3	RPSA	NX_P08865	P08865	3p22.1	39406716	39412542	forward	protein level	PE1	517	13	25.1501	25.2555	25.1478	25.8006	25.841	25.8643	25.9281	26.0061	25.8199	25.8299	25.9054	25.8308	26.0779
3	RPL14	NX_P50914	P50914	3p22.1	40457292	40468587	forward	protein level	PE1	446	13	24.5645	24.3213	24.1389	25.9405	25.9153	25.8246	25.1699	25.0414	24.6861	26.8331	26.7724	26.6445	23.1682
3	CTNNB1	NX_P35222	P35222	3p22.1	41194741	41260096	forward	protein level	PE1	476	13	19.395	21.7027	22.3563	19.7118	21.8808	22.4807	23.3047	21.5654	21.0956	20.7981	21.7983	21.776	19.7937
3	KIAA1143	NX_Q96AT1	Q96AT1	3p21.31	44737661	44761619	reverse	protein level	PE1	330	13	21.3203	18.4162	18.6733	19.5076	17.8804	18.3258	21.6482	20.0461	20.9629	22.941	19.2184	19.2594	15.8013
3	KIF15	NX_Q9NS87	Q9NS87	3p21.31	44761721	44873376	forward	protein level	PE1	214	13	17.2495	16.9661	17.2103	17.8237	18.8165	18.7626	18.6398	18.8986	19.4232	18.9557	19.555	19.0119	15.1396
3	EXOSC7	NX_Q15024	Q15024	3p21.31	44975241	45036066	forward	protein level	PE1	423	13	20.269	20.1019	19.9694	19.1938	19.278	18.6831	20.9926	20.7489	20.5404	23.5352	22.8462	19.8903	13.5678
3	LIMD1	NX_Q9UGP4	Q9UGP4	3p21.31	45555394	45686341	forward	protein level	PE1	402	13	20.88	22.0534	20.0835	20.3853	21.8232	19.6474	20.1392	21.1983	19.754	20.7018	21.5493	19.836	17.5735
3	LZTFL1	NX_Q9NQ48	Q9NQ48	3p21.31	45823316	45916042	reverse	protein level	PE1	405	13	21.0513	19.5715	19.207	17.3547	17.0217	17.1417	21.0893	19.9626	19.6766	20.4629	20.1665	19.9089	17.6454
3	FYCO1	NX_Q9BQS8	Q9BQS8	3p21.31	45917899	45995824	reverse	protein level	PE1	382	13	20.4903	19.2531	20.5189	20.959	20.3412	21.552	20.0641	20.9818	20.1311	20.1257	18.7944	19.9595	18.4057
3	CCDC12	NX_Q8WUD4	Q8WUD4	3p21.31	46921726	46982010	reverse	protein level	PE1	392	13	19.9867	19.3082	19.073	21.0905	20.8727	20.771	20.4696	20.2436	20.4465	21.1639	20.8306	20.7386	17.9199
3	PTPN23	NX_Q9H3S7	Q9H3S7	3p21.31	47381011	47413435	forward	protein level	PE1	429	13	23.2675	22.9733	23.0042	23.6615	22.207	23.0248	22.2324	23.0033	22.9445	21.6322	20.7318	20.6951	16.9786
3	SMARCC1	NX_Q92922	Q92922	3p21.31	47585269	47782106	reverse	protein level	PE1	480	13	23.2186	22.8729	22.7604	23.1658	22.7296	22.7251	22.4369	21.8177	22.2035	21.8426	21.2989	21.4353	21.5536
3	MAP4	NX_P27816	P27816	3p21.31	47850690	48089272	reverse	protein level	PE1	515	13	25.4023	24.8651	25.387	24.2492	23.7865	24.3246	24.2325	23.8198	24.2408	24.1135	23.6766	24.04	22.3897
3	UQCRC1	NX_P31930	P31930	3p21.31	48599002	48610976	reverse	protein level	PE1	513	13	23.6903	24.2008	24.4527	24.3072	24.7519	25.057	23.2931	23.35	23.6869	24.3208	24.6941	24.8705	14.2417
3	NCKIPSD	NX_Q9NZQ3	Q9NZQ3	3p21.31	48673844	48686364	reverse	protein level	PE1	326	13	18.6571	18.4409	18.8005	20.3792	19.642	20.4099	19.7691	20.3548	19.9852	20.9223	20.4849	21.1814	16.6491
3	PRKAR2A	NX_P13861	P13861	3p21.31	48744597	48847874	reverse	protein level	PE1	516	13	23.1589	22.9314	23.125	23.8159	23.3699	23.7048	23.0469	23.0198	22.9579	23.7623	23.4696	23.6022	22.5096
3	ARIH2	NX_O95376	O95376	3p21.31	48918821	48986382	forward	protein level	PE1	392	13	21.0194	18.9783	18.8015	21.4398	19.6583	19.6599	20.6621	19.6369	19.47	21.2893	19.7302	19.8271	15.6678
3	WDR6	NX_Q9NNW5	Q9NNW5	3p21.31	49007062	49015953	forward	protein level	PE1	285	13	19.4367	18.5279	18.3908	21.1611	20.7042	19.4444	20.2759	19.6232	19.2456	20.6828	20.0654	19.8705	15.0402
3	NDUFAF3	NX_Q9BU61	Q9BU61	3p21.31	49020459	49023495	forward	protein level	PE1	393	13	19.393	20.0678	19.6068	20.7916	21.1772	20.8426	22.7	22.7316	22.8031	22.4697	22.608	22.4985	16.0108
3	IMPDH2	NX_P12268	P12268	3p21.31	49024325	49029408	reverse	protein level	PE1	509	13	26.0222	24.2897	23.7947	26.2477	24.4101	24.0104	25.9125	23.9615	23.4756	25.2359	23.5891	23.013	24.4773
3	QRICH1	NX_Q2TAL8	Q2TAL8	3p21.31	49029707	49094363	reverse	protein level	PE1	392	13	20.0769	19.5029	19.1369	20.2938	20.2793	19.9067	21.0096	20.4139	20.5867	20.8507	20.3421	20.4072	18.0281
3	QARS	NX_P47897	P47897	3p21.31	49095932	49105130	reverse	protein level	PE1	499	13	24.766	23.9359	24.3027	25.1127	24.2371	24.7791	24.3043	23.8601	24.1584	24.3366	23.4669	24.0303	23.5843
3	LAMB2	NX_P55268	P55268	3p21.31	49121114	49133118	reverse	protein level	PE1	483	13	17.9953	19.9038	20.0165	20.1117	21.4249	21.9503	19.2229	19.5088	19.8871	18.7579	19.4747	20.1207	13.6487
3	USP4	NX_Q13107	Q13107	3p21.31	49277831	49340712	reverse	protein level	PE1	396	13	20.9516	19.8966	19.6376	21.0608	19.8241	19.9325	21.195	20.7358	21.1077	20.9711	19.8079	19.8805	15.2321
3	RHOA	NX_P61586	P61586	3p21.31	49359145	49412998	reverse	protein level	PE1	505	13	22.2065	21.7913	21.8982	23.7667	23.3979	23.7103	23.8379	23.3032	23.1228	24.9789	24.5087	24.8369	22.5721
3	APEH	NX_P13798	P13798	3p21.31	49674014	49683971	forward	protein level	PE1	515	13	24.2116	22.9748	22.9788	24.1564	22.8738	22.9485	24.0424	22.7466	22.821	24.0635	22.7098	22.7677	19.8284
3	GMPPB	NX_Q9Y5P6	Q9Y5P6	3p21.31	49716844	49723951	reverse	protein level	PE1	403	13	20.7363	21.0045	20.5882	17.8052	18.3082	17.4529	22.6376	22.1385	22.4255	20.4134	20.3721	20.3405	20.5837
3	RBM6	NX_P78332	P78332	3p21.31	49940007	50100045	forward	protein level	PE1	355	13	21.0583	20.1288	20.2902	23.0606	22.3619	22.4531	19.659	19.3903	19.7576	20.586	19.6305	20.8602	13.2454
3	MAPKAPK3	NX_Q16644	Q16644	3p21.2	50611520	50649291	forward	protein level	PE1	377	13	19.2667	18.1701	18.4188	19.449	17.7577	18.983	20.4359	19.7625	19.9006	20.3327	19.305	19.9325	15.9527
3	MANF	NX_P55145	P55145	3p21.2	51385047	51389397	forward	protein level	PE1	502	13	22.1625	22.6606	22.5714	18.2474	19.0773	18.6317	22.7997	23.4899	23.446	19.9703	20.7602	19.8986	23.2507
3	RBM15B	NX_Q8NDT2	Q8NDT2	3p21.2	51391285	51397908	forward	protein level	PE1	372	13	16.8252	15.6264	15.3539	19.7257	19.4172	19.5113	18.9447	18.6045	18.431	19.5422	19.2784	19.2211	10.938
3	DCAF1	NX_Q9Y4B6	Q9Y4B6	3p21.2	51395867	51500002	reverse	protein level	PE1	381	13	19.406	18.6315	18.3283	19.897	19.4849	19.0622	21.2423	21.4656	22.4704	19.6586	19.2407	19.1484	14.5504
3	RRP9	NX_O43818	O43818	3p21.2	51933429	51941904	reverse	protein level	PE1	413	13	22.6915	21.6342	21.9996	23.9592	22.8404	23.3238	22.9568	22.49	22.3004	23.7091	22.8224	23.2014	18.5881
3	PCBP4	NX_P57723	P57723	3p21.2	51957454	51974016	reverse	protein level	PE1	274	13	16.9815	16.9884	17.5831	19.0801	19.5137	19.1357	19.8885	20.2213	20.7017	20.3378	20.2715	20.9439	16.1239
3	ABHD14B	NX_Q96IU4	Q96IU4	3p21.2	51968510	51983409	reverse	protein level	PE1	514	13	23.8248	22.4237	21.6791	24.1871	22.9031	22.4278	23.9045	22.6781	22.0336	24.457	23.1004	22.567	21.0021
3	ACY1	NX_Q03154	Q03154	3p21.2	51983340	51989197	forward	protein level	PE1	468	13	22.8181	21.6424	21.3063	23.2615	22.0188	21.5815	22.829	21.544	21.2158	23.2103	22.0933	22.1054	14.1473
3	RPL29	NX_P47914	P47914	3p21.2	51993522	51995942	reverse	protein level	PE1	480	13	23.1477	23.0464	22.9274	25.2235	25.3813	24.9571	25.4098	25.3134	25.7797	25.8143	25.8752	25.5144	23.8029
3	TWF2	NX_Q6IBS0	Q6IBS0	3p21.2	52228612	52239158	reverse	protein level	PE1	515	13	22.528	22.2887	22.3301	21.8706	21.5286	21.6333	22.6346	22.1935	22.4959	23.4425	23.3738	23.0947	22.7684
3	WDR82	NX_Q6UXN9	Q6UXN9	3p21.2	52254434	52288020	reverse	protein level	PE1	405	13	21.3964	21.4457	21.3614	21.8722	21.3936	21.3192	21.091	21.04	20.6396	21.7719	21.5838	21.5438	19.7427
3	NT5DC2	NX_Q9H857	Q9H857	3p21.1	52524385	52535054	reverse	protein level	PE1	374	13	18.7054	20.0706	19.6709	19.9711	20.6042	20.52	20.0614	20.7217	20.5946	20.0364	20.6193	20.3587	17.2622
3	PBRM1	NX_Q86U86	Q86U86	3p21.1	52545352	52685917	reverse	protein level	PE1	396	13	20.1705	20.0871	18.2442	21.0281	20.5464	19.5962	21.3463	21.1332	18.7222	20.7315	20.5949	20.12	10.6423
3	GNL3	NX_Q9BVP2	Q9BVP2	3p21.1	52681156	52694497	forward	protein level	PE1	421	13	22.78	22.6072	22.5256	22.9954	22.7919	22.7179	22.8408	22.3422	22.8129	22.9529	22.8129	22.7813	19.9965
3	PRKCD	NX_Q05655	Q05655	3p21.1	53156009	53192717	forward	protein level	PE1	415	13	21.3136	20.9345	21.3085	21.2913	20.5978	21.154	21.6761	21.3783	21.482	21.7434	21.108	21.735	16.338
3	TKT	NX_P29401	P29401	3p21.1	53224712	53256052	reverse	protein level	PE1	487	13	27.8611	26.8587	26.7538	28.1949	27.0827	27.1152	27.1284	26.4693	26.2163	27.5848	26.5102	26.475	27.3678
3	APPL1	NX_Q9UKG1	Q9UKG1	3p14.3	57227726	57278105	forward	protein level	PE1	469	13	21.1798	20.6648	21.0582	21.3883	20.8724	21.3556	20.5066	20.152	20.3562	21.7919	21.3284	21.8937	20.4629
3	PDE12	NX_Q6L8Q7	Q6L8Q7	3p14.3	57556274	57566848	forward	protein level	PE1	409	13	21.6292	20.5711	21.4512	22.8215	21.7706	22.676	22.4912	23.2112	22.8587	21.7776	20.8284	21.4687	17.987
3	ARF4	NX_P18085	P18085	3p14.3	57571363	57598220	reverse	protein level	PE1	516	13	24.4242	24.0441	24.3739	24.1414	23.5956	23.8228	25.2443	24.8313	25.165	23.0111	22.7359	23.3849	24.9405
3	FLNB	NX_O75369	O75369	3p14.3	58008400	58172251	forward	protein level	PE1	498	13	26.2726	22.6081	25.6544	25.5843	22.0211	25.0511	21.4908	18.3764	19.8956	26.1516	24.8105	25.9544	27.6089
3	PDHB	NX_P11177	P11177	3p14.3	58427630	58433857	reverse	protein level	PE1	513	13	22.3317	22.3881	22.5086	21.362	21.3941	21.8438	23.4465	23.5736	23.6145	22.1348	22.8683	22.4215	20.584
3	THOC7	NX_Q6I9Y2	Q6I9Y2	3p14.1	63833870	63863868	reverse	protein level	PE1	365	13	17.8617	17.7071	17.2158	17.5523	18.7997	18.9147	21.0368	21.096	20.1815	19.3921	19.8471	19.6821	15.6919
3	PSMD6	NX_Q15008	Q15008	3p14.1	64010549	64024010	reverse	protein level	PE1	495	13	23.8122	23.8737	23.5774	24.0661	23.8129	24.0607	23.5735	23.8578	23.7885	23.8871	23.7576	23.7547	23.1187
3	SUCLG2	NX_Q96I99	Q96I99	3p14.1	67360460	67654614	reverse	protein level	PE1	512	13	23.2067	23.4114	23.8601	22.1823	21.6088	22.556	26.2563	26.0048	26.2004	22.9325	23.0502	23.5254	19.3242
3	EOGT	NX_Q5NDL2	Q5NDL2	3p14.1	68975217	69013684	reverse	protein level	PE1	384	13	20.7273	20.5774	20.7391	22.2488	22.285	22.0461	22.3702	22.1879	22.232	22.6635	22.9136	22.5324	15.3715
3	TMF1	NX_P82094	P82094	3p14.1	69019827	69052339	reverse	protein level	PE1	365	13	20.3702	21.7088	20.4289	19.6878	21.7131	19.8448	18.7632	20.1067	19.3773	19.9095	20.8112	20.6017	16.9586
3	UBA3	NX_Q8TBC4	Q8TBC4	3p14.1	69054730	69080408	reverse	protein level	PE1	477	13	22.0785	22.2237	22.0461	21.8742	21.9609	21.9286	21.8985	22.1342	21.6827	22.9048	22.6578	22.5834	20.9572
3	PPP4R2	NX_Q9NY27	Q9NY27	3p13	72996785	73069199	forward	protein level	PE1	436	13	20.2052	20.3317	19.9896	19.3482	19.4637	19.2433	21.0343	21.0808	20.7389	20.9336	20.9113	20.6054	18.7992
3	GBE1	NX_Q04446	Q04446	3p12.2	81489703	81761645	reverse	protein level	PE1	501	13	22.15	21.6518	22.816	21.9139	21.3595	22.4521	22.5563	22.1709	23.0003	22.0342	21.5911	22.6634	23.5163
3	CHMP2B	NX_Q9UQN3	Q9UQN3	3p11.2	87227271	87255556	forward	protein level	PE1	366	13	19.6476	19.0262	19.9757	17.7251	17.7978	18.0177	20.7825	20.6688	20.7764	20.4947	20.3957	20.5682	13.8678
3	CGGBP1	NX_Q9UFW8	Q9UFW8	3p11.1	88051944	88149885	reverse	protein level	PE1	385	13	20.8103	19.8511	20.2037	22.0128	21.1723	21.6148	21.4068	20.5639	21.0513	21.9933	21.7174	21.749	15.8601
3	CPOX	NX_P36551	P36551	3q11.2	98579446	98593648	reverse	protein level	PE1	448	13	23.2115	22.6954	23.1699	23.0404	22.5177	23.3251	23.0341	22.5118	22.9694	22.9628	22.5259	22.9873	20.9255
3	CMSS1	NX_Q9BQ75	Q9BQ75	3q12.1	99817837	100181732	forward	protein level	PE1	361	13	20.3667	19.5942	20.2762	19.7546	19.3458	19.8939	21.4919	21.0548	20.8542	21.1505	20.6255	21.4081	18.0301
3	TBC1D23	NX_Q9NUY8	Q9NUY8	3q12.1	100260992	100325251	forward	protein level	PE1	399	13	19.2519	19.3091	20.0771	19.6989	19.6112	20.3068	20.2308	20.0263	20.3207	18.9324	19.0152	19.5508	16.8269
3	NIT2	NX_Q9NQR4	Q9NQR4	3q12.2	100334739	100361635	forward	protein level	PE1	473	13	23.3234	22.8486	22.9106	23.0424	22.2283	22.6974	23.424	22.2631	22.9394	22.6835	21.6782	22.0915	19.7793
3	TOMM70	NX_O94826	O94826	3q12.2	100363431	100401398	reverse	protein level	PE1	460	13	24.7085	23.3406	23.9491	23.0343	21.1654	22.0171	24.0214	22.2966	22.8427	22.9653	21.1221	21.9538	11.7668
3	TFG	NX_Q92734	Q92734	3q12.2	100709331	100748964	forward	protein level	PE1	511	13	22.4788	21.7238	22.3596	22.0346	21.3059	22.37	24.5212	23.6209	24.5256	22.3458	21.6373	22.6606	22.9711
3	PCNP	NX_Q8WW12	Q8WW12	3q12.3	101574095	101594437	forward	protein level	PE1	449	13	22.0993	21.6123	21.7403	22.3053	21.706	22.1664	23.1796	23.5507	23.611	22.7409	22.3133	22.7689	21.8131
3	RPL24	NX_P83731	P83731	3q12.3	101681091	101686718	reverse	protein level	PE1	460	13	24.1652	24.215	23.9445	26.0934	26.0889	25.975	25.6073	25.6845	25.391	25.3056	25.2867	25.1573	24.445
3	CEP97	NX_Q8IW35	Q8IW35	3q12.3	101724593	101770562	forward	protein level	PE1	336	13	20.1565	18.1358	19.1332	20.8924	19.9232	20.5929	21.8302	21.0917	21.0912	20.6854	19.8594	20.0932	16.8027
3	CIP2A	NX_Q8TCG1	Q8TCG1	3q13.13	108549864	108589644	reverse	protein level	PE1	271	13	20.5596	20.0749	19.9683	19.5421	19.138	19.2931	24.2258	24.6214	24.3131	20.2086	19.8567	19.9983	19.909
3	ABHD10	NX_Q9NUJ1	Q9NUJ1	3q13.2	111979010	111993368	forward	protein level	PE1	428	13	21.6596	21.8906	22.2886	20.2086	20.5485	20.8434	22.169	21.9873	22.6103	21.6416	21.6326	21.7376	16.3595
3	ATG3	NX_Q9NT62	Q9NT62	3q13.2	112532509	112562046	reverse	protein level	PE1	499	13	21.154	21.1728	20.9638	18.6736	19.0411	18.7408	21.0677	20.9958	21.1734	20.7962	21.1425	20.9282	19.8427
3	NAA50	NX_Q9GZZ1	Q9GZZ1	3q13.31	113716458	113746300	reverse	protein level	PE1	402	13	21.506	20.6024	20.2329	20.2862	19.9	19.4004	22.2068	21.625	21.4859	21.1085	20.7553	20.3266	19.0399
3	RABL3	NX_Q5HYI8	Q5HYI8	3q13.33	120686681	120742993	reverse	protein level	PE1	407	13	19.0813	19.2957	19.2259	20.179	20.3793	20.3346	23.9971	23.6837	23.3074	20.8008	20.9949	20.8952	19.1731
3	GTF2E1	NX_P29083	P29083	3q13.33	120742637	120783069	forward	protein level	PE1	367	13	19.4388	17.4753	18.6391	21.1083	19.1313	20.183	20.4629	18.9041	19.3401	21.3077	20.489	21.0036	17.4023
3	GOLGB1	NX_Q14789	Q14789	3q13.33	121663199	121749767	reverse	protein level	PE1	341	13	23.3459	23.2813	23.0489	22.4814	22.3359	22.2206	23.5228	24.6418	23.9896	20.2014	20.4521	20.4957	15.2369
3	CCDC58	NX_Q4VC31	Q4VC31	3q21.1	122359591	122383231	reverse	protein level	PE1	420	13	20.4981	21.1197	20.6608	20.5658	21.9721	21.6897	21.4428	21.8874	21.5354	21.0528	22.3698	22.4133	19.7608
3	KPNA1	NX_P52294	P52294	3q21.1	122421902	122514945	reverse	protein level	PE1	445	13	22.0199	22.2554	21.9087	20.8222	21.4239	20.7078	23.0988	22.4488	22.8726	22.4259	23.4654	22.8772	19.8696
3	PDIA5	NX_Q14554	Q14554	3q21.1	123067025	123225227	forward	protein level	PE1	432	13	22.0036	22.9258	22.3258	20.4216	21.2592	20.6768	20.9774	21.8567	21.1973	20.9173	21.8875	21.0763	17.4913
3	UMPS	NX_P11172	P11172	3q21.2	124730433	124749273	forward	protein level	PE1	416	13	23.1119	22.5581	22.6582	23.0159	22.4772	22.4778	22.9038	22.5646	22.5046	22.6345	22.2162	22.2028	19.45
3	ITGB5	NX_P18084	P18084	3q21.2	124761948	124901418	reverse	protein level	PE1	429	13	22.4222	21.9641	20.9345	23.0199	22.3712	21.4581	22.5172	22.0271	21.0229	22.7921	22.2705	21.8755	13.5432
3	SNX4	NX_O95219	O95219	3q21.2	125446650	125520202	reverse	protein level	PE1	415	13	20.9676	21.204	20.8679	21.7504	22.2344	22.0216	21.3971	22.397	22.0242	21.7707	22.7097	21.8827	16.6437
3	OSBPL11	NX_Q9BXB4	Q9BXB4	3q21.2	125528858	125595497	reverse	protein level	PE1	376	13	20.6863	20.7365	20.5014	20.0361	20.1425	19.6012	20.5028	21.8131	21.0506	20.0778	20.0825	19.5976	15.6426
3	MCM2	NX_P49736	P49736	3q21.3	127598410	127622436	forward	protein level	PE1	430	13	23.0014	23.7115	21.7449	24.0086	24.6547	22.9633	24.3381	24.5201	23.1261	22.9011	23.4667	21.675	23.7812
3	MGLL	NX_Q99685	Q99685	3q21.3	127689062	128052190	reverse	protein level	PE1	417	13	17.8044	16.4962	18.5943	17.4723	14.6881	17.6956	19.5534	18.2258	20.1546	19.405	17.8884	19.7688	17.853
3	SEC61A1	NX_P61619	P61619	3q21.3	128051641	128071683	forward	protein level	PE1	412	13	22.9459	23.0649	23.4403	23.4873	23.4124	23.9147	24.2724	24.3044	24.5373	23.4364	23.4041	23.9821	16.6036
3	RUVBL1	NX_Q9Y265	Q9Y265	3q21.3	128064778	128153914	reverse	protein level	PE1	511	13	24.4525	23.8958	23.5272	23.9352	23.1123	22.8213	23.9995	23.5913	23.1886	23.9218	23.4293	23.0048	24.0341
3	EEFSEC	NX_P57772	P57772	3q21.3	128153481	128408646	forward	protein level	PE1	406	13	20.6443	19.904	19.6317	21.3966	20.6231	20.351	20.6814	20.1675	20.1754	20.6941	20.2406	19.657	15.6073
3	RPN1	NX_P04843	P04843	3q21.3	128619969	128681075	reverse	protein level	PE1	511	13	25.134	25.0239	25.4503	25.5498	25.3976	25.7978	25.186	25.5864	25.5837	24.9004	25.2698	25.6378	20.8023
3	RAB7A	NX_P51149	P51149	3q21.3	128726122	128814796	forward	protein level	PE1	515	13	25.4014	25.6899	25.5725	24.5443	24.6878	24.6125	25.2762	25.5141	25.3903	25.3757	25.5767	25.3667	22.1835
3	ACAD9	NX_Q9H845	Q9H845	3q21.3	128879596	128916067	forward	protein level	PE1	442	13	22.3008	23.1345	23.0434	21.9399	22.7074	22.4652	21.9376	22.903	22.6249	21.3183	21.8412	21.8702	15.8778
3	ISY1	NX_Q9ULR0	Q9ULR0	3q21.3	129127415	129161293	reverse	protein level	PE1	350	13	19.4061	18.802	18.5716	20.7896	20.1837	20.2437	20.634	20.2772	20.1817	20.5062	20.382	20.3964	17.6036
3	CNBP	NX_P62633	P62633	3q21.3	129169484	129183922	reverse	protein level	PE1	440	13	23.1004	22.9552	22.6226	24.575	24.3823	24.0427	23.8802	23.6802	23.306	25.1309	24.9935	24.6045	21.8821
3	COPG1	NX_Q9Y678	Q9Y678	3q21.3	129249606	129277773	forward	protein level	PE1	507	13	23.2191	23.585	23.3955	23.0328	23.4406	23.3152	22.999	23.6501	23.2536	22.6263	23.023	23.0492	24.2265
3	H1FX	NX_Q92522	Q92522	3q21.3	129314771	129316286	reverse	protein level	PE1	412	13	21.6588	21.7861	22.4224	22.5122	22.5841	23.2951	22.833	22.7926	23.5632	22.9776	23.2224	23.8197	21.1543
3	PIK3R4	NX_Q99570	Q99570	3q22.1	130678934	130746829	reverse	protein level	PE1	407	13	20.4246	20.4439	20.2055	20.621	20.6828	20.3373	20.6536	20.684	20.7507	19.7957	20.0454	19.7323	15.4836
3	DNAJC13	NX_O75165	O75165	3q22.1	132417502	132539032	forward	protein level	PE1	438	13	22.5253	23.0085	21.524	23.0235	23.3152	21.8727	21.2778	21.655	20.4962	21.3983	20.9633	20.213	17.7414
3	UBA5	NX_Q9GZZ9	Q9GZZ9	3q22.1	132654446	132678097	forward	protein level	PE1	415	13	20.1309	20.0506	20.0052	20.7593	20.7092	20.9007	21.8158	21.6261	21.805	21.6916	21.2126	21.6251	19.6491
3	NCK1	NX_P16333	P16333	3q22.3	136862208	136951606	forward	protein level	PE1	441	13	19.7257	19.8982	19.4327	19.2878	19.7449	18.7856	20.8411	21.1234	20.7822	21.563	20.8679	20.5474	13.529
3	DBR1	NX_Q9UK59	Q9UK59	3q22.3	138161012	138174949	reverse	protein level	PE1	405	13	21.6305	21.6468	21.0372	21.5204	21.6468	21.3244	22.0026	21.5298	21.5022	21.274	21.2873	20.6889	17.2989
3	COPB2	NX_P35606	P35606	3q23	139355600	139389680	reverse	protein level	PE1	510	13	24.0428	24.1029	23.9254	23.8791	23.9578	23.9939	24.4469	24.1295	23.8999	23.2255	23.3389	23.2627	24.2179
3	ATP1B3	NX_P54709	P54709	3q23	141876124	141926549	forward	protein level	PE1	442	13	22.901	23.6292	22.6434	23.1091	23.5947	22.6292	24.1221	24.487	23.7822	23.3751	23.7827	22.7005	17.5031
3	PLSCR1	NX_O15162	O15162	3q24	146515180	146544856	reverse	protein level	PE1	373	13	18.6353	22.081	22.017	17.9178	20.355	20.374	21.8105	23.2511	23.1928	20.5862	22.4444	22.3756	11.2277
3	WWTR1	NX_Q9GZV5	Q9GZV5	3q25.1	149517235	149736714	reverse	protein level	PE1	277	13	19.8751	19.4501	20.7331	20.494	20.3082	21.68	20.7237	20.4354	21.4954	21.3989	20.6777	21.8079	17.3776
3	COMMD2	NX_Q86X83	Q86X83	3q25.1	149738472	149752495	reverse	protein level	PE1	411	13	18.9723	19.0161	19.0411	20.5318	20.6019	20.2708	20.9442	21.6355	21.2934	20.9621	21.1785	20.759	16.168
3	TSC22D2	NX_O75157	O75157	3q25.1	150408335	150466431	forward	protein level	PE1	416	13	18.1834	17.6331	17.913	19.5835	19.1779	19.382	19.6427	19.7867	19.7581	20.0344	19.8335	19.8712	19.1008
3	EIF2A	NX_Q9BY44	Q9BY44	3q25.1	150546678	150586016	forward	protein level	PE1	408	13	22.7765	22.5264	22.1674	21.3587	21.0165	20.8048	22.2686	21.9225	21.4085	22.3114	21.9892	21.7595	20.6615
3	MBNL1	NX_Q9NR56	Q9NR56	3q25.1	152243828	152465780	forward	protein level	PE1	336	13	21.2948	21.2212	21.2794	20.6863	20.558	20.5605	21.4	21.1434	20.8854	21.2435	21.352	21.0578	20.2189
3	DHX36	NX_Q9H2U1	Q9H2U1	3q25.2	154272546	154324487	reverse	protein level	PE1	405	13	22.3263	22.0581	21.6281	23.252	22.9131	22.4329	21.9091	21.8318	21.4075	22.7446	22.4746	22.1342	18.7031
3	GMPS	NX_P49915	P49915	3q25.31	155870650	155944020	forward	protein level	PE1	452	13	24.8721	24.9646	24.7176	24.1084	24.0514	23.2456	23.2848	23.2651	22.432	24.0019	24.0471	23.0178	24.0156
3	GFM1	NX_Q96RP9	Q96RP9	3q25.32	158644278	158692575	forward	protein level	PE1	425	13	22.748	23.1763	22.3224	22.6513	22.9454	22.3361	22.6822	22.946	22.3609	23.5858	23.748	24.124	15.3935
3	SMC4	NX_Q9NTJ3	Q9NTJ3	3q25.33	160399274	160434954	forward	protein level	PE1	392	13	23.0385	23.0606	22.3636	22.5343	22.7341	21.698	21.7773	21.7728	21.2586	22.899	23.0122	22.6365	23.3133
3	KPNA4	NX_O00629	O00629	3q25.33	160495007	160565571	reverse	protein level	PE1	485	13	22.9923	23.38	23.1914	22.1535	22.7116	22.1369	23.1069	22.8641	22.414	22.4387	22.4799	22.5049	22.6642
3	NMD3	NX_Q96D46	Q96D46	3q26.1	161104696	161253532	forward	protein level	PE1	398	13	22.3927	21.6215	21.4016	22.6236	21.9512	21.8221	22.0955	21.4976	21.4585	22.7647	22.012	21.8634	19.4338
3	PDCD10	NX_Q9BUL8	Q9BUL8	3q26.1	167683298	167734939	reverse	protein level	PE1	416	13	20.6328	21.3516	21.1738	17.3688	18.4913	16.5364	21.441	22.0176	21.9653	19.275	20.4234	19.4951	20.1077
3	GOLIM4	NX_O00461	O00461	3q26.2	168008677	168095975	reverse	protein level	PE1	409	13	20.9961	21.9519	21.4986	21.3886	22.4449	21.865	19.8926	21.0644	20.456	20.127	21.0521	20.612	15.5937
3	PRKCI	NX_P41743	P41743	3q26.2	170222424	170305977	forward	protein level	PE1	378	13	18.4703	18.4896	17.585	20.3463	19.9252	20.0233	19.4693	18.9691	18.5303	20.2968	20.5327	21.2815	16.3427
3	TBL1XR1	NX_Q9BZK7	Q9BZK7	3q26.32	177019340	177228000	reverse	protein level	PE1	394	13	21.7584	21.4648	21.2505	20.541	20.2679	20.0911	21.9974	21.9897	21.8816	21.2823	21.0702	20.7059	20.1476
3	GNB4	NX_Q9HAV0	Q9HAV0	3q26.33	179396088	179451476	reverse	protein level	PE1	516	13	22.9336	23.2749	23.0556	22.5625	23.0179	22.7373	20.9934	20.8993	20.1466	20.8517	20.4108	19.7907	18.6772
3	ACTL6A	NX_O96019	O96019	3q26.33	179562886	179588407	forward	protein level	PE1	465	13	22.5843	22.3835	22.0386	22.8655	22.6524	22.5188	23.4563	23.2488	22.8501	23.6839	23.4386	23.2612	22.0553
3	NDUFB5	NX_O43674	O43674	3q26.33	179604690	179627647	forward	protein level	PE1	405	13	20.3525	20.3472	20.6756	22.5258	22.4009	22.7202	21.5397	21.884	22.1032	22.9863	23.0294	22.8989	19.7827
3	USP13	NX_Q92995	Q92995	3q26.33	179653040	179789401	forward	protein level	PE1	353	13	18.2273	17.9686	17.4074	21.1702	21.1676	20.5892	22.147	22.1026	22.5345	21.6757	20.621	20.8576	15.8886
3	FXR1	NX_P51114	P51114	3q26.33	180868141	180982753	forward	protein level	PE1	472	13	22.2171	23.7806	23.3314	23.048	24.1142	23.7508	22.6657	22.8642	22.6163	22.821	23.6651	23.3105	22.4773
3	DCUN1D1	NX_Q96GG9	Q96GG9	3q26.33	182938074	182985953	reverse	protein level	PE1	447	13	21.0719	20.8669	20.6414	20.2453	20.3487	20.0304	21.4862	21.1116	21.4173	22.3292	22.6991	22.864	18.744
3	EIF2B5	NX_Q13144	Q13144	3q27.1	184135038	184146127	forward	protein level	PE1	415	13	21.0521	20.9756	21.5349	21.7984	21.7508	22.2153	20.9362	21.013	21.3163	21.9786	22.0059	22.4189	18.3611
3	AP2M1	NX_Q96CW1	Q96CW1	3q27.1	184174689	184184091	forward	protein level	PE1	457	13	22.9808	23.8031	23.2157	23.1033	24.1274	23.3426	21.6863	22.2718	21.5477	22.6193	23.0826	22.7379	21.9714
3	ABCF3	NX_Q9NUQ8	Q9NUQ8	3q27.1	184186023	184194012	forward	protein level	PE1	410	13	21.6176	21.535	21.3502	22.8052	22.589	22.7337	20.8118	21.3425	21.4113	22.0166	22.1083	22.0973	17.4611
3	PSMD2	NX_Q13200	Q13200	3q27.1	184299198	184309050	forward	protein level	PE1	516	13	24.7411	24.5144	24.5603	24.6995	24.3942	24.5966	24.1179	23.5438	23.8003	23.7634	23.524	23.661	25.0619
3	POLR2H	NX_P52434	P52434	3q27.1	184361718	184368596	forward	protein level	PE1	492	13	21.2018	20.875	20.6583	21.0195	20.7497	20.2916	22.2955	21.9302	21.6588	22.7666	22.5789	22.0444	19.5384
3	EHHADH	NX_Q08426	Q08426	3q27.2	185190624	185281990	reverse	protein level	PE1	381	13	19.7356	20.8399	18.6988	20.3623	20.7399	18.9355	22.906	21.9696	22.2379	20.2033	20.134	20.2595	12.5703
3	IGF2BP2	NX_Q9Y6M1	Q9Y6M1	3q27.2	185643739	185825056	reverse	protein level	PE1	437	13	24.2501	24.0772	24.4637	24.332	24.0435	24.4705	23.8782	23.5896	24.0746	23.4873	23.2612	23.6516	19.3662
3	TRA2B	NX_P62995	P62995	3q27.2	185914558	185938103	reverse	protein level	PE1	512	13	22.7617	22.1438	22.1887	22.1333	21.6867	21.746	22.7781	22.4128	22.468	23.1306	22.788	22.7325	23.19
3	DNAJB11	NX_Q9UBS4	Q9UBS4	3q27.3	186567403	186585800	forward	protein level	PE1	484	13	22.536	23.309	23.2205	23.5353	24.2761	24.1985	22.292	23.0383	22.8609	23.3031	24.1201	23.9634	21.7307
3	RFC4	NX_P35249	P35249	3q27.3	186789880	186807058	reverse	protein level	PE1	403	13	22.1617	22.0387	21.1547	22.458	22.1392	21.3916	23.3292	23.349	23.1625	22.4401	22.1709	21.3131	19.3435
3	LPP	NX_Q93052	Q93052	3q27.3	188153284	188890671	forward	protein level	PE1	502	13	21.4325	21.69	21.8275	20.4264	20.8654	21.1158	21.0503	21.1091	21.3659	20.2139	20.7921	20.8874	20.8917
3	LSG1	NX_Q9H089	Q9H089	3q29	194640791	194672463	reverse	protein level	PE1	392	13	22.2787	21.3527	21.7813	23.0401	21.9767	22.4719	22.0056	21.2985	21.5126	21.3841	20.6306	20.9444	14.2709
3	ACAP2	NX_Q15057	Q15057	3q29	195274745	195443044	reverse	protein level	PE1	424	13	20.7045	21.7371	20.7774	21.974	22.4407	21.4973	20.4145	21.508	20.8824	20.8366	21.5239	20.9705	14.5312
3	PPP1R2	NX_P41236	P41236	3q29	195514428	195543386	reverse	protein level	PE1	429	13	20.5384	20.814	20.3703	20.9472	21.1729	20.5953	21.1311	21.3786	21.1936	21.6977	21.802	21.2	19.8371
3	TFRC	NX_P02786	P02786	3q29	196027183	196082096	reverse	protein level	PE1	431	13	24.4713	24.0279	22.9671	24.3779	23.9066	23.2044	23.9779	23.4883	22.7821	24.2568	23.6269	22.9157	23.5405
3	PCYT1A	NX_P49585	P49585	3q29	196214222	196287957	reverse	protein level	PE1	430	13	21.2267	21.035	21.7757	21.4279	21.3499	22.2859	22.6318	22.326	22.2815	20.9342	20.8521	21.4816	20.5274
3	UBXN7	NX_O94888	O94888	3q29	196347662	196432430	reverse	protein level	PE1	429	13	20.4461	19.8051	19.3639	21.3344	20.4478	20.3498	20.3483	19.7425	19.6748	20.7116	20.2239	20.042	18.5422
3	PAK2	NX_Q13177	Q13177	3q29	196739857	196832647	forward	protein level	PE1	494	13	23.258	23.0431	22.7781	21.1939	21.0248	20.8414	23.29	23.1382	23.0119	20.1907	20.2379	20.2584	22.9194
3	NCBP2	NX_P52298	P52298	3q29	196935402	196942594	reverse	protein level	PE1	402	13	19.7202	19.0896	18.9359	21.5076	21.2745	20.7023	21.7203	21.1904	21.2741	22.5334	22.0646	21.8838	19.6501
3	FYTTD1	NX_Q96QD9	Q96QD9	3q29	197737179	197787596	forward	protein level	PE1	379	13	17.9474	19.0271	19.0621	19.7761	20.7317	20.878	19.4415	20.2447	20.185	19.7613	20.5393	20.4192	16.8317
3	RPL35A	NX_P18077	P18077	3q29	197950190	197956610	forward	protein level	PE1	473	13	24.5048	24.5345	24.4523	25.9517	25.9438	25.9288	25.4584	25.5833	25.4734	26.037	25.9695	26.0034	23.019
4	GAK	NX_O14976	O14976	4p16.3	849276	932373	reverse	protein level	PE1	409	13	20.4972	20.3113	20.6005	21.968	21.2502	21.5692	20.4306	19.9977	20.4194	21.0161	20.115	20.6611	12.9428
4	CTBP1	NX_Q13363	Q13363	4p16.3	1211448	1249953	reverse	protein level	PE1	490	13	20.2311	20.0714	19.8465	21.0911	20.827	20.8075	22.8172	22.9341	22.8848	23.2613	23.2135	22.8018	20.3928
4	TACC3	NX_Q9Y6A5	Q9Y6A5	4p16.3	1712891	1745176	forward	protein level	PE1	294	13	19.1646	16.098	17.6537	19.549	16.4761	18.07	19.5225	17.7286	19.2815	19.5344	18.0155	18.5594	17.5021
4	ADD1	NX_P35611	P35611	4p16.3	2843857	2930076	forward	protein level	PE1	329	13	21.0951	21.3798	22.1073	21.3809	21.5489	22.4071	21.5593	21.6074	22.3265	21.3038	21.6295	22.0953	17.1172
4	HTT	NX_P42858	P42858	4p16.3	3041422	3243960	forward	protein level	PE1	413	13	20.3317	19.6609	19.9759	21.8289	20.7989	21.2287	20.3851	20.7361	21.0712	20.1572	20.7606	20.3003	13.1391
4	LRPAP1	NX_P30533	P30533	4p16.3	3503612	3532446	reverse	protein level	PE1	506	13	23.0699	23.3875	23.0367	23.7051	24.2134	23.6194	22.7523	23.1167	22.7229	23.4349	23.8403	23.0963	20.3819
4	LYAR	NX_Q9NX58	Q9NX58	4p16.3	4267701	4290154	reverse	protein level	PE1	394	13	22.7639	21.4295	21.0269	22.7587	21.4105	21.1304	22.4211	21.8616	21.0905	22.9918	21.8103	21.3917	14.9846
4	GRPEL1	NX_Q9HAV7	Q9HAV7	4p16.1	7058895	7068064	reverse	protein level	PE1	483	13	22.6758	22.3517	22.0618	18.69	20.063	17.2254	23.4385	23.3356	22.932	21.8444	21.7911	21.4379	19.211
4	WDR1	NX_O75083	O75083	4p16.1	10074339	10116949	reverse	protein level	PE1	518	13	25.2117	25.1877	25.38	24.6983	24.6797	24.9092	24.9851	24.5887	24.8143	24.139	24.0323	24.3203	25.5496
4	QDPR	NX_P09417	P09417	4p15.32	17460261	17512206	reverse	protein level	PE1	458	13	22.9887	23.5109	21.5983	21.2223	21.8646	19.8913	22.7961	23.2004	21.7052	21.3029	22.0935	20.7377	18.1358
4	LAP3	NX_P28838	P28838	4p15.32	17577192	17607972	forward	protein level	PE1	516	13	24.3944	23.4716	23.3364	22.9744	21.7279	21.7427	23.7714	22.5718	22.8121	22.714	21.648	21.6346	22.5904
4	NCAPG	NX_Q9BPX3	Q9BPX3	4p15.31	17810979	17844865	forward	protein level	PE1	333	13	21.6955	21.582	20.7437	22.643	22.4	21.942	22.4919	22.015	22.4003	21.6052	21.6403	20.7794	21.339
4	DHX15	NX_O43143	O43143	4p15.2	24517441	24584554	reverse	protein level	PE1	502	13	24.8339	24.6676	24.646	25.4037	24.965	24.908	24.2817	23.8867	23.8405	24.391	23.6683	23.7372	22.4592
4	PGM2	NX_Q96G03	Q96G03	4p14	37826660	37862937	forward	protein level	PE1	513	13	22.8975	22.1171	21.9573	23.4153	22.5088	22.5559	23.839	24.0474	24.0375	23.6278	22.7111	22.7142	22.3923
4	FAM114A1	NX_Q8IWE2	Q8IWE2	4p14	38867677	38945739	forward	protein level	PE1	473	13	21.466	21.2624	21.2724	25.985	25.8126	25.679	22.1114	21.9868	22.2927	22.2093	21.8053	22.0399	21.7469
4	RPL9	NX_P32969	P32969	4p14	39452521	39458949	reverse	protein level	PE1	505	13	23.716	23.9606	23.7501	26.03	25.9159	25.8491	24.6805	24.8016	24.6735	26.5022	26.5514	26.4695	24.6477
4	UGDH	NX_O60701	O60701	4p14	39498755	39528311	reverse	protein level	PE1	475	13	23.6784	24.6657	22.2109	23.5637	24.4564	22.439	23.901	24.5727	22.9069	23.3378	24.5063	22.2719	22.833
4	UBE2K	NX_P61086	P61086	4p14	39698109	39782792	forward	protein level	PE1	490	13	22.2508	21.6276	21.168	21.6145	20.9711	20.6203	23.3775	22.8381	22.3715	22.7539	22.2557	21.8939	21.0841
4	PDS5A	NX_Q29RF7	Q29RF7	4p14	39822863	39977956	reverse	protein level	PE1	414	13	24.7385	21.4319	21.6515	21.6198	21.0426	21.354	21.3197	21.6809	21.3458	20.4878	20.0651	20.2427	14.0964
4	SLAIN2	NX_Q9P270	Q9P270	4p11	48341529	48426201	forward	protein level	PE1	398	13	19.3277	18.7038	18.9763	20.4204	19.8279	19.8485	19.9895	19.4404	19.9424	20.2343	19.8082	19.8628	14.0012
4	FRYL	NX_O94915	O94915	4p11	48497361	48780322	reverse	protein level	PE1	397	13	19.9513	19.3271	19.8519	21.3392	20.6315	21.2715	20.4974	20.2274	22.2192	20.3907	20.8202	21.4224	15.6958
4	FIP1L1	NX_Q6UN15	Q6UN15	4q12	53377641	53460862	forward	protein level	PE1	451	13	21.536	21.2102	20.5706	21.2376	20.8166	20.4575	22.006	21.2421	20.5341	21.6958	21.7981	21.0534	18.6506
4	TMEM165	NX_Q9HC07	Q9HC07	4q12	55395957	55453397	forward	protein level	PE1	400	13	19.7013	19.9701	18.955	21.0745	21.0996	19.9354	21.2912	21.318	20.4948	22.3055	22.4183	21.5155	12.1254
4	EXOC1	NX_Q9NV70	Q9NV70	4q12	55853648	55905086	forward	protein level	PE1	412	13	20.6234	20.1575	20.3595	18.6386	18.3816	18.4543	20.3758	20.1261	20.4362	20.0872	20.1423	21.1412	16.5815
4	PPAT	NX_Q06203	Q06203	4q12	56393362	56435615	reverse	protein level	PE1	412	13	21.4548	20.3937	19.6842	22.3452	21.3848	20.4074	21.5979	20.7406	19.9016	22.0876	21.2488	20.5594	18.0311
4	PAICS	NX_P22234	P22234	4q12	56435741	56464579	forward	protein level	PE1	502	13	24.901	24.1351	23.286	25.1235	24.3034	23.5645	24.8433	24.0833	23.3333	25.2921	24.558	23.7826	23.8444
4	SRP72	NX_O76094	O76094	4q12	56467617	56503681	forward	protein level	PE1	483	13	23.0743	22.4142	22.396	21.5274	21.0351	21.0213	22.7874	21.9062	21.9666	22.2095	21.9086	21.9249	21.4812
4	POLR2B	NX_P30876	P30876	4q12	56977722	57031158	forward	protein level	PE1	410	13	22.8968	22.6265	22.6754	23.7424	23.457	23.575	21.546	21.5365	21.7393	24.9233	24.6013	24.7163	18.7908
4	IGFBP7	NX_Q16270	Q16270	4q12	57030773	57110385	reverse	protein level	PE1	487	13	17.2716	18.6107	14.8876	17.8426	19.2288	12.8466	19.1937	19.8874	21.5257	18.9127	19.4525	16.0331	21.9901
4	UBA6	NX_A0AVT1	A0AVT1	4q13.2	67612652	67701155	reverse	protein level	PE1	479	13	22.9332	22.5378	21.6346	20.7103	20.3102	19.3215	22.0296	21.7925	20.8717	21.3051	21.0049	20.137	22.0025
4	YTHDC1	NX_Q96MU7	Q96MU7	4q13.2	68310387	68350089	reverse	protein level	PE1	397	13	20.7176	20.1066	20.1411	21.8664	21.1373	21.1527	20.9673	20.3209	20.6457	21.9487	21.3696	21.1165	15.9887
4	UTP3	NX_Q9NQZ2	Q9NQZ2	4q13.3	70688532	70690551	forward	protein level	PE1	365	13	20.1197	20.1106	20.0005	21.9291	21.686	21.4928	20.5917	20.6927	20.4661	21.2247	21.1436	20.8122	15.0848
4	GRSF1	NX_Q12849	Q12849	4q13.3	70815783	70839897	reverse	protein level	PE1	473	13	22.3455	22.3705	21.3083	22.0335	22.0086	21.1598	22.3044	22.283	21.429	22.3797	22.5992	21.5727	18.7387
4	MOB1B	NX_Q7L9L4	Q7L9L4	4q13.3	70902326	71022449	forward	protein level	PE1	408	13	22.167	22.1225	22.117	20.5077	21.0764	20.8003	22.1923	22.7458	22.4837	20.7415	22.1542	20.8635	20.2422
4	DCK	NX_P27707	P27707	4q13.3	70992538	71030914	forward	protein level	PE1	403	13	20.2403	19.8862	19.0363	18.8628	19.048	17.8697	24.341	24.4149	24.1335	20.5952	20.3591	19.9374	19.4155
4	G3BP2	NX_Q9UN86	Q9UN86	4q21.1	75642782	75724525	reverse	protein level	PE1	493	13	23.3179	22.9446	21.9342	23.1208	22.7973	21.7668	23.2834	22.8572	22.1482	23.4452	23.1435	22.1654	22.2406
4	USO1	NX_O60763	O60763	4q21.1	75724593	75814286	forward	protein level	PE1	499	13	23.6307	23.5851	23.0972	23.6887	23.7439	23.1446	23.3699	22.8456	22.7899	23.1689	24.4941	22.9792	21.9582
4	NUP54	NX_Q7Z3B4	Q7Z3B4	4q21.1	76114659	76148444	reverse	protein level	PE1	407	13	21.355	21.3614	21.0781	20.7732	20.6799	20.6189	22.3971	22.1673	22.3612	21.1262	21.3309	20.9046	20.5046
4	SCARB2	NX_Q14108	Q14108	4q21.1	76158737	76234536	reverse	protein level	PE1	494	13	23.2146	23.5221	23.8438	22.8044	23.0458	23.4878	23.5603	23.8362	23.9429	22.4006	22.6221	23.065	19.3656
4	HNRNPDL	NX_O14979	O14979	4q21.22	82422564	82430408	reverse	protein level	PE1	509	13	22.9675	23.003	22.9164	23.3321	23.0644	22.8698	23.5809	23.3696	23.1757	22.304	22.2143	21.9287	25.1645
4	ENOPH1	NX_Q9UHY7	Q9UHY7	4q21.22	82430590	82461177	forward	protein level	PE1	498	13	21.0036	20.666	20.4616	20.1154	19.762	19.3163	22.6587	21.8312	21.1577	20.7954	20.4122	20.0032	19.1453
4	SEC31A	NX_O94979	O94979	4q21.22	82818509	82901166	reverse	protein level	PE1	465	13	23.7037	23.68	23.1799	24.0155	24.1263	23.4829	22.8179	23.1673	24.3094	22.8139	22.9731	22.8214	23.1474
4	COPS4	NX_Q9BT78	Q9BT78	4q21.22	83034447	83075818	forward	protein level	PE1	504	13	21.9299	22.0778	21.3285	21.5216	21.5983	21.2289	20.9934	20.8041	20.6011	21.9697	22.0363	21.4944	21.7679
4	HSD17B11	NX_Q8NBQ5	Q8NBQ5	4q22.1	87336515	87391188	reverse	protein level	PE1	416	13	22.736	21.9491	21.2737	20.1401	19.2222	18.4844	22.7923	22.0589	21.4519	23.2912	22.3492	21.8926	13.5776
4	NUDT9	NX_Q9BW91	Q9BW91	4q22.1	87422573	87459455	forward	protein level	PE1	419	13	20.2598	20.0482	18.6838	20.616	20.4381	19.3383	20.2622	20.322	19.427	20.9336	20.5803	20.0641	13.0987
4	PDLIM5	NX_Q96HC4	Q96HC4	4q22.3	94451857	94668227	forward	protein level	PE1	490	13	21.7519	21.6858	20.0824	21.2823	21.4313	19.9524	21.17	21.1487	19.8	20.8221	20.5928	19.4712	23.7063
4	EIF4E	NX_P06730	P06730	4q23	98871684	98930637	reverse	protein level	PE1	469	13	22.3297	21.9717	21.5624	22.1904	21.7307	21.1849	23.2046	22.7819	22.0782	23.6703	23.2231	22.7866	22.044
4	METAP1	NX_P53582	P53582	4q23	98995659	99062809	forward	protein level	PE1	358	13	21.6802	20.3936	19.8842	20.7135	18.684	18.3181	22.3921	21.1385	20.703	22.989	22.4971	19.9967	16.2332
4	ADH5	NX_P11766	P11766	4q23	99070978	99088801	reverse	protein level	PE1	516	13	24.3208	24.1796	23.7707	22.8769	22.4868	21.8955	24.1052	23.7859	23.0943	23.2077	22.7958	22.4852	23.4115
4	NFKB1	NX_P19838	P19838	4q24	102501331	102617302	forward	protein level	PE1	397	13	22.7285	22.6509	22.6711	20.1496	18.6919	19.4303	20.1644	19.1334	19.7218	21.0696	19.8893	20.2071	14.2636
4	PPA2	NX_Q9H2U2	Q9H2U2	4q24	105369077	105474067	reverse	protein level	PE1	473	13	21.0322	20.9941	20.3949	17.5685	17.8364	17.6103	21.6644	22.2167	21.7718	19.405	20.3113	19.9067	20.0606
4	AIMP1	NX_Q12904	Q12904	4q24	106315544	106349226	forward	protein level	PE1	466	13	23.2247	22.512	22.7966	22.0259	20.7009	21.0624	23.8156	22.942	23.2651	22.4277	22.0454	21.8383	21.769
4	PAPSS1	NX_O43252	O43252	4q25	107590276	107720234	reverse	protein level	PE1	437	13	22.7256	21.6427	21.5091	22.9882	21.8435	21.6471	23.4306	22.5899	22.725	22.2156	21.29	21.1045	19.7296
4	RPL34	NX_P49207	P49207	4q25	108620566	108630412	forward	protein level	PE1	433	13	24.4485	24.5056	24.2978	25.4037	25.4624	25.2335	25.2441	25.2749	24.9165	24.5962	24.642	24.4152	23.7508
4	SEC24B	NX_O95487	O95487	4q25	109433772	109540896	forward	protein level	PE1	387	13	20.683	20.1097	19.2069	21.2	20.3466	19.8045	20.0094	19.344	18.6894	20.7065	19.9018	19.3019	16.4414
4	CASP6	NX_P55212	P55212	4q25	109688622	109703583	reverse	protein level	PE1	380	13	18.0496	17.4566	17.7416	17.0361	16.3131	16.0435	19.7025	19.2065	19.2365	18.9876	18.543	18.5793	16.4076
4	LARP7	NX_Q4G0J3	Q4G0J3	4q25	112637107	112657592	forward	protein level	PE1	398	13	20.8152	20.3442	20.1973	21.3511	21.349	20.9284	19.8617	20.0895	19.9361	20.6527	20.4789	20.0965	17.6426
4	SEC24D	NX_O94855	O94855	4q26	118722823	118838683	reverse	protein level	PE1	382	13	17.2926	19.1932	17.5191	17.8613	19.2241	18.1291	19.569	19.5919	18.5228	18.7514	19.5933	18.8229	20.6914
4	MAD2L1	NX_Q13257	Q13257	4q27	120055623	120066858	reverse	protein level	PE1	383	13	21.206	20.4045	19.8831	21.1782	20.801	20.0293	21.6546	22.0476	21.2267	22.5377	22.1544	21.4707	20.9422
4	ANXA5	NX_P08758	P08758	4q27	121667946	121696995	reverse	protein level	PE1	518	13	28.3443	28.1043	27.6471	28.2143	27.6499	27.4826	28.709	28.8631	28.3618	28.3433	28.3977	27.7519	26.7031
4	CCNA2	NX_P20248	P20248	4q27	121816444	121823933	reverse	protein level	PE1	157	13	17.8631	16.2595	16.5895	17.702	16.5965	16.4479	19.7862	18.1167	17.5149	20.9609	19.237	19.096	14.1384
4	SPATA5	NX_Q8NB90	Q8NB90	4q28.1	122923078	123319433	forward	protein level	PE1	407	13	20.551	18.8314	18.6318	21.67	20.4714	19.9925	20.6462	19.9698	20.8848	21.5935	20.1963	20.703	12.6799
4	HSPA4L	NX_O95757	O95757	4q28.1	127781821	127840733	forward	protein level	PE1	478	13	20.6553	17.9778	17.6786	20.4516	17.0431	16.284	22.2558	20.936	21.9416	20.6474	18.175	18.1795	14.1556
4	NAA15	NX_Q9BXJ9	Q9BXJ9	4q31.1	139301505	139420033	forward	protein level	PE1	419	13	23.4635	22.4783	21.8943	23.487	22.7259	22.0944	22.262	21.4026	20.9035	22.5945	21.7829	21.4401	20.7765
4	SMARCA5	NX_O60264	O60264	4q31.21	143513702	143557486	forward	protein level	PE1	426	13	23.0107	22.3324	22.8841	24.133	23.6753	24.0051	21.9769	21.3373	22.0222	22.4197	21.9235	22.5254	19.002
4	ABCE1	NX_P61221	P61221	4q31.21	145098288	145129524	forward	protein level	PE1	442	13	23.7415	23.0027	22.9419	24.0171	23.2083	23.2462	23.3721	22.8934	22.375	23.6822	22.9327	22.8763	22.1899
4	LSM6	NX_P62312	P62312	4q31.22	146175703	146200000	forward	protein level	PE1	431	13	20.6714	20.8274	20.7869	18.8266	18.6225	18.1138	21.9798	21.9579	21.9455	22.7188	22.999	20.6159	19.3317
4	RPS3A	NX_P61247	P61247	4q31.3	151099624	151104642	forward	protein level	PE1	515	13	25.8211	25.8285	25.6208	26.6228	26.5891	26.4545	25.2335	25.4399	25.1803	26.5147	26.5631	26.5408	25.9795
4	ARFIP1	NX_P53367	P53367	4q31.3	152779937	152918463	forward	protein level	PE1	423	13	21.7738	21.0007	20.4095	21.7072	21.1424	20.6083	21.7408	22.1413	21.9325	20.8581	20.2641	19.8514	17.4927
4	PLRG1	NX_O43660	O43660	4q31.3	154535005	154550400	reverse	protein level	PE1	408	13	21.6962	21.2455	21.2605	21.9872	21.7503	21.674	21.0088	20.8021	20.3884	21.7401	21.5366	21.5413	20.4518
4	PPID	NX_Q08752	Q08752	4q32.1	158709127	158723396	reverse	protein level	PE1	409	13	23.2701	21.6367	21.0688	20.9262	19.5334	18.7878	22.9688	22.5673	22.9141	22.0356	21.1177	20.9781	19.4562
4	NAF1	NX_Q96HR8	Q96HR8	4q32.2	163110073	163166890	reverse	protein level	PE1	320	13	16.0426	15.1463	14.6304	19.7078	19.0668	19.249	20.4687	19.7812	19.4406	21.5358	20.7092	21.1253	15.9426
4	PALLD	NX_Q8WX93	Q8WX93	4q32.3	168497052	168928457	forward	protein level	PE1	452	13	19.4194	18.249	17.5012	19.4562	18.6665	16.7485	19.4621	18.904	18.0061	21.1786	21.333	20.7316	21.5536
4	HPF1	NX_Q9NWY4	Q9NWY4	4q33	169729470	169757944	reverse	protein level	PE1	366	13	20.1082	19.1284	17.7214	20.1557	18.7188	18.4642	20.8622	20.1542	19.0087	21.5483	20.69	19.552	14.9456
4	HMGB2	NX_P26583	P26583	4q34.1	173331695	173335125	reverse	protein level	PE1	506	13	23.864	22.7303	22.8528	21.6925	20.6866	20.5853	24.779	23.5021	23.5794	23.5162	22.7996	22.8921	23.6728
4	SPCS3	NX_P61009	P61009	4q34.2	176319966	176332245	forward	protein level	PE1	442	13	20.709	21.0016	21.64	20.2039	20.3769	20.7112	22.7009	22.8047	23.1378	21.9852	21.9909	22.3597	18.7697
4	CDKN2AIP	NX_Q9NXV6	Q9NXV6	4q35.1	183444635	183449064	forward	protein level	PE1	420	13	19.8501	19.2887	18.7539	19.4906	18.7296	18.3564	22.3341	21.8581	21.9646	20.1558	19.8163	19.1692	14.4853
4	RWDD4	NX_Q6NW29	Q6NW29	4q35.1	183639635	183659203	reverse	protein level	PE1	375	13	17.4587	17.9867	16.1713	19.139	19.5616	18.2953	19.8419	20.2409	19.1936	20.7589	21.321	20.1085	14.0427
4	CASP3	NX_P42574	P42574	4q35.1	184627696	184649509	reverse	protein level	PE1	420	13	20.2942	19.9359	19.3784	21.8175	21.5649	21.0557	21.8006	21.6349	21.2067	21.9898	21.7767	21.1872	20.1127
4	UFSP2	NX_Q9NUQ7	Q9NUQ7	4q35.1	185399537	185425979	reverse	protein level	PE1	396	13	19.3726	18.8529	17.1898	19.9703	19.2868	18.516	20.7537	20.1419	19.3509	19.7884	19.4152	18.9162	11.3773
4	FRG1	NX_Q14331	Q14331	4q35.2	189940870	189963202	forward	protein level	PE1	358	13	20.0806	20.2763	19.0438	20.2042	20.1943	18.9548	20.3805	20.7059	20.4439	21.2104	21.1217	20.3862	15.4033
5	SDHA	NX_P31040	P31040	5p15.33	218241	257082	forward	protein level	PE1	516	13	21.9504	23.1412	22.9522	23.4257	24.5412	24.53	23.2023	23.4682	23.5236	22.6748	23.7329	23.9238	19.8762
5	PDCD6	NX_O75340	O75340	5p15.33	271621	314974	forward	protein level	PE1	479	13	18.4442	18.4172	18.428	22.2281	22.3242	22.4595	22.6445	22.5192	22.6492	22.509	22.6402	22.5992	19.4823
5	EXOC3	NX_O60645	O60645	5p15.33	443175	471937	forward	protein level	PE1	404	13	20.0492	19.8402	19.826	21.7415	21.7274	22.6495	19.9821	19.8665	20.2831	20.8905	20.9705	21.015	13.7914
5	TRIP13	NX_Q15645	Q15645	5p15.33	892884	919357	forward	protein level	PE1	347	13	19.8424	20.2871	20.765	20.2225	20.4081	20.8054	21.3038	20.7967	21.4318	20.2003	20.6345	21.1696	19.1476
5	NDUFS6	NX_O75380	O75380	5p15.33	1801400	1816605	forward	protein level	PE1	496	13	19.7798	21.2612	20.8273	19.3526	20.5115	20.1433	19.5571	20.7641	20.6124	22.1752	22.7695	22.905	14.6555
5	NSUN2	NX_Q08J23	Q08J23	5p15.31	6599239	6633291	reverse	protein level	PE1	481	13	23.7134	24.2423	24.7278	22.5293	22.8758	23.1503	21.817	22.9071	22.4378	22.1193	22.5995	22.1796	18.7651
5	CCT5	NX_P48643	P48643	5p15.2	10249929	10266389	forward	protein level	PE1	518	13	25.7176	25.5436	25.3802	24.6608	24.3195	24.3318	24.5015	24.1315	23.8622	24.8262	24.5801	24.6654	25.6303
5	CMBL	NX_Q96DG6	Q96DG6	5p15.2	10275875	10307902	reverse	protein level	PE1	419	13	17.6929	20.5435	19.5998	21.7997	20.7331	20.8549	19.4307	21.639	20.7807	21.1558	20.3674	21.4028	12.1552
5	TRIO	NX_O75962	O75962	5p15.2	14143342	14532128	forward	protein level	PE1	344	13	16.4533	17.8554	17.7786	17.747	19.4077	18.9897	22.4219	22.9816	23.1895	17.4881	18.9986	19.5656	13.8785
5	GOLPH3	NX_Q9H4A6	Q9H4A6	5p13.3	32124716	32174319	reverse	protein level	PE1	417	13	18.7861	19.4132	19.7849	18.9512	20.1551	20.056	20.0205	20.756	21.0464	20.1361	20.8032	20.7018	18.0113
5	ZFR	NX_Q96KR1	Q96KR1	5p13.3	32354350	32444740	reverse	protein level	PE1	416	13	21.5267	21.7246	22.0216	22.3704	22.6769	22.8189	21.0112	21.0753	21.1183	22.4918	23.068	22.7863	14.5902
5	SUB1	NX_P53999	P53999	5p13.3	32531633	32604079	forward	protein level	PE1	511	13	22.1399	22.4827	22.3656	23.7651	23.9872	24.1193	23.5697	23.8845	23.6944	23.2801	23.9012	23.9117	23.3743
5	TARS1	NX_P26639	P26639	5p13.3	33440696	33469539	forward	protein level	PE1	513	13	23.1578	23.986	24.2357	23.0002	23.7992	24.0972	22.9349	23.3613	24.0284	22.7097	23.4107	23.6515	23.6808
5	BRIX1	NX_Q8TDN6	Q8TDN6	5p13.2	34915376	34925996	forward	protein level	PE1	423	13	22.2943	22.6238	22.7549	22.6623	23.0853	23.1644	23.099	23.4551	24.4133	22.7017	23.0365	22.953	20.7885
5	DNAJC21	NX_Q5F1R6	Q5F1R6	5p13.2	34929559	34958964	forward	protein level	PE1	318	13	13.6798	16.1855	17.1759	16.5777	17.5123	17.6353	19.0677	19.001	19.3391	18.1671	19.0759	19.2217	13.7365
5	NADK2	NX_Q4G0N4	Q4G0N4	5p13.2	36192589	36242279	reverse	protein level	PE1	406	13	19.2401	19.6627	19.6532	19.7228	20.2268	20.3111	20.4464	20.3039	21.1643	21.0574	20.8117	21.5434	14.5121
5	NUP155	NX_O75694	O75694	5p13.2	37288137	37371106	reverse	protein level	PE1	451	13	23.0565	22.7817	22.8839	22.9243	22.8772	23.0626	22.3203	21.9703	22.5303	23.2535	23.0613	23.8004	21.5051
5	WDR70	NX_Q9NW82	Q9NW82	5p13.2	37379212	37753435	forward	protein level	PE1	360	13	17.9918	17.9102	18.4534	19.1405	19.1893	19.7968	19.6528	19.6999	19.7331	19.4865	19.2286	19.7501	13.3527
5	OXCT1	NX_P55809	P55809	5p13.1	41730065	41870425	reverse	protein level	PE1	487	13	20.6522	21.9509	20.7396	21.2291	22.1845	21.1295	20.8415	21.9479	20.8286	20.8877	21.6086	20.9025	18.0125
5	C5orf51	NX_A6NDU8	A6NDU8	5p13.1	41904188	41921636	forward	protein level	PE1	320	13	17.7904	18.6702	18.5074	16.3669	16.9706	17.3569	19.5352	20.3663	20.6716	19.7716	20.6857	20.4466	12.3096
5	HMGCS1	NX_Q01581	Q01581	5p12	43287470	43313512	reverse	protein level	PE1	338	13	17.9612	18.9195	18.5572	18.2275	18.8169	18.789	18.9813	20.4658	20.3387	19.8887	21.624	20.1681	18.6544
5	PAIP1	NX_Q9H074	Q9H074	5p12	43526267	43557758	reverse	protein level	PE1	469	13	21.5502	21.9887	21.8877	20.2838	21.604	21.5876	21.1488	22.2512	22.0824	20.4854	21.9166	22.0484	19.1609
5	PELO	NX_Q9BRX2	Q9BRX2	5q11.2	52787916	52804044	forward	protein level	PE1	405	13	21.3073	21.7815	20.9794	20.4672	21.2464	20.6192	19.9754	20.9672	20.3556	20.6636	21.3281	20.4481	17.9518
5	ITGA2	NX_P17301	P17301	5q11.2	52989340	53094779	forward	protein level	PE1	393	13	19.9313	20.5941	20.0284	19.2806	19.1005	18.0678	18.9208	18.999	18.6808	20.297	19.5127	19.7593	17.9845
5	NDUFS4	NX_O43181	O43181	5q11.2	53560633	53683338	forward	protein level	PE1	376	13	19.7932	20.9767	20.6816	15.5805	17.0137	15.7045	20.7835	21.65	21.2058	18.4903	19.6842	18.5964	12.8242
5	DHX29	NX_Q7Z478	Q7Z478	5q11.2	55256055	55307694	reverse	protein level	PE1	396	13	19.6365	20.005	20.5758	21.2475	21.3511	21.8067	21.0374	22.0152	21.0106	20.2487	20.1845	20.6294	14.995
5	MTREX	NX_P42285	P42285	5q11.2	55307989	55425579	forward	protein level	PE1	420	13	23.0293	22.7264	22.3841	22.9133	22.6938	22.3983	21.7805	21.6231	21.252	23.348	23.38	23.651	19.6411
5	ACTBL2	NX_Q562R1	Q562R1	5q11.2	57480018	57482811	reverse	protein level	PE1	508	13	15.2436	16.2897	15.9291	19.4027	20.0394	19.9507	25.1677	25.5814	25.6654	24.9024	25.2594	25.5799	17.251
5	DIMT1	NX_Q9UNQ2	Q9UNQ2	5q12.1	62347284	62403939	reverse	protein level	PE1	381	13	20.4412	20.2754	19.7563	20.3724	20.4543	19.8504	20.7457	20.4233	20.5507	20.9645	20.7358	20.4892	12.7921
5	IPO11	NX_Q9UI26	Q9UI26	5q12.1	62403972	62628582	forward	protein level	PE1	413	13	21.5406	21.3353	20.9493	20.9398	20.7808	20.3698	21.6327	21.2442	21.2934	21.5098	21.13	21.1445	17.4903
5	CWC27	NX_Q6UX04	Q6UX04	5q12.3	64768930	65018750	forward	protein level	PE1	365	13	18.4011	18.9821	18.5434	20.2913	20.5149	20.3243	19.8719	19.3276	19.8798	20.7867	20.8714	20.5755	18.0684
5	PPWD1	NX_Q96BP3	Q96BP3	5q12.3	65563236	65587549	forward	protein level	PE1	396	13	20.3923	19.8857	19.8897	21.5902	21.0448	21.1693	19.6085	19.4144	19.4767	21.3454	20.7035	20.9891	13.0823
5	NLN	NX_Q9BYT8	Q9BYT8	5q12.3	65722205	65871725	forward	protein level	PE1	431	13	20.7107	21.0039	19.7871	21.4139	21.5027	20.5925	20.6469	20.536	20.4262	20.4781	21.5981	21.5231	16.4447
5	SREK1	NX_Q8WXA9	Q8WXA9	5q12.3	66139971	66183615	forward	protein level	PE1	421	13	19.8448	19.1392	19.2455	21.8818	21.4599	21.3023	20.5514	19.8574	19.9925	21.5299	20.988	21.0643	15.5094
5	MRPS36	NX_P82909	P82909	5q13.2	69217760	69230158	forward	protein level	PE1	432	13	19.1602	19.572	19.5924	21.0254	21.2124	21.5466	20.8487	22.2329	22.228	21.5567	21.4339	21.5807	14.4521
5	AK6	NX_Q9Y3D8	Q9Y3D8	5q13.2	69350984	69370013	reverse	protein level	PE1	271	13	19.2447	19.7481	19.1111	19.9034	20.1902	19.6418	21.4858	21.4875	21.3283	21.1639	21.2569	20.6944	17.4983
5	SMN2	NX_Q16637	Q16637	5q13.2	70049612	70078522	forward	protein level	PE1	283	13	19.7253	18.6042	18.2444	17.6921	16.8306	16.4527	21.2776	20.9208	20.6371	20.3804	19.991	19.4107	17.472
5	MAP1B	NX_P46821	P46821	5q13.2	72107234	72209565	forward	protein level	PE1	460	13	20.3782	20.2788	22.591	14.9858	16.9721	21.022	21.7412	21.8238	21.2875	17.3805	18.9342	21.2282	14.1165
5	TNPO1	NX_Q92973	Q92973	5q13.2	72816312	72916733	forward	protein level	PE1	489	13	23.3186	23.2761	23.0743	22.826	22.7808	22.7287	22.9601	22.7611	22.6999	23.036	22.8836	22.937	22.7666
5	UTP15	NX_Q8TED0	Q8TED0	5q13.2	73565443	73583380	forward	protein level	PE1	392	13	21.9341	22.059	22.351	22.1607	21.8163	21.7813	21.8805	22.2182	22.0047	21.4866	21.1239	20.958	15.1359
5	HEXB	NX_P07686	P07686	5q13.3	74640023	74722647	forward	protein level	PE1	511	13	24.3253	25.0319	24.6628	23.2695	23.9152	23.1593	24.4569	25.1685	24.8108	23.3615	24.0439	23.8596	22.0499
5	NSA2	NX_O95478	O95478	5q13.3	74766991	74780113	forward	protein level	PE1	373	13	20.5862	20.4427	20.2368	22.4106	22.2934	22.105	21.3046	21.2851	20.7336	22.0083	21.8976	21.8598	18.3343
5	TBCA	NX_O75347	O75347	5q14.1	77691166	77868780	reverse	protein level	PE1	515	13	24.0143	24.4961	23.8576	22.5463	24.3238	23.4867	24.0949	24.6437	23.9634	21.7232	23.4362	22.6558	23.3168
5	AP3B1	NX_O00203	O00203	5q14.1	78000525	78294755	reverse	protein level	PE1	464	13	21.2064	22.9672	22.4705	20.8338	22.4212	22.0518	20.4278	22.0171	21.6447	20.9591	22.4499	22.0082	21.0328
5	DHFR	NX_P00374	P00374	5q14.1	80626226	80654983	reverse	protein level	PE1	342	13	20.7126	21.3044	20.4406	19.3068	20.2206	18.2401	21.326	21.8505	20.1787	20.9863	21.5841	19.6956	17.2353
5	RPS23	NX_P62266	P62266	5q14.2	82273320	82278396	reverse	protein level	PE1	473	13	23.7301	23.6968	23.6525	23.8648	23.8271	23.8411	25.0171	24.8916	24.7559	25.6912	25.7575	25.7001	23.416
5	XRCC4	NX_Q13426	Q13426	5q14.2	83077498	83353787	forward	protein level	PE1	365	13	19.9509	19.7052	19.9127	19.1936	18.9395	19.3509	20.3693	20.0573	20.6139	20.0229	19.8098	20.0568	15.5271
5	RASA1	NX_P20936	P20936	5q14.3	87267888	87391931	forward	protein level	PE1	397	13	19.8212	19.3701	18.4865	19.2848	19.0146	18.9611	19.9543	19.818	20.033	19.5681	19.4863	19.4899	15.551
5	TTC37	NX_Q6PGP7	Q6PGP7	5q15	95461755	95555007	reverse	protein level	PE1	416	13	25.6278	25.6383	25.8929	21.4524	21.8438	23.0497	24.603	24.7227	23.9831	21.0101	21.1806	21.1425	16.3071
5	CAST	NX_P20810	P20810	5q15	96525267	96779595	forward	protein level	PE1	356	13	23.6041	22.5564	23.0887	22.9474	22.2548	22.744	22.2799	21.7763	21.9945	22.8648	20.9753	21.5672	22.9034
5	ERAP2	NX_Q6P179	Q6P179	5q15	96875939	96919716	forward	protein level	PE1	400	13	22.0584	19.4244	21.379	21.6194	18.4582	21.0374	21.0311	19.6722	21.4918	20.9231	18.9948	20.721	21.1832
5	CHD1	NX_O14646	O14646	5q15	98853985	98928957	reverse	protein level	PE1	359	13	21.4553	21.4167	20.7742	22.4529	22.3659	21.8846	20.2475	20.0385	19.7789	21.178	20.9819	20.2702	11.5165
5	PJA2	NX_O43164	O43164	5q21.3	109334713	109409974	reverse	protein level	PE1	256	13	16.336	16.3136	16.3062	16.7071	16.3403	16.6132	19.1555	18.5964	19.2309	18.5679	19.1812	18.5251	15.2332
5	WDR36	NX_Q8NI36	Q8NI36	5q22.1	111091716	111130502	forward	protein level	PE1	400	13	22.8555	22.3145	21.9495	22.5668	22.0403	21.7129	23.2909	23.2833	22.9756	22.2342	21.6884	21.3433	16.7129
5	CAMK4	NX_Q16566	Q16566	5q22.1	111223653	111494886	forward	protein level	PE1	319	13	17.1571	19.4824	17.7439	19.47	20.5365	19.624	19.6466	20.5067	19.3227	18.1346	20.2195	18.3677	14.6924
5	SRP19	NX_P09132	P09132	5q22.2	112861188	112898371	forward	protein level	PE1	396	13	20.0931	19.4513	19.5412	21.1567	20.4797	20.5822	22.5198	22.3074	22.4091	21.1737	20.6185	20.575	18.4647
5	REEP5	NX_Q00765	Q00765	5q22.2	112876385	112922289	reverse	protein level	PE1	334	13	21.9462	22.2443	21.6026	19.705	20.6174	18.5272	23.6186	23.7947	23.2953	22.2144	21.974	22.4229	16.4694
5	TMED7	NX_Q9Y3B3	Q9Y3B3	5q22.3	115613210	115632992	reverse	protein level	PE1	406	13	21.9608	22.0164	21.987	20.9674	21.3264	21.7909	23.0054	23.1532	23.0844	23.7753	23.9541	25.0254	18.679
5	AP3S1	NX_Q92572	Q92572	5q22.3	115841592	115914081	forward	protein level	PE1	418	13	20.4873	21.2591	20.509	20.1856	20.9726	19.9882	21.4329	22.2332	21.5781	20.1762	21.351	20.2123	19.245
5	HSD17B4	NX_P51659	P51659	5q23.1	119452473	119637199	forward	protein level	PE1	487	13	23.8022	23.6077	23.7004	24.1145	23.8877	24.0782	25.1897	25.6106	25.5905	23.698	23.4701	23.6408	20.6671
5	SNX2	NX_O60749	O60749	5q23.2	122775079	122834543	forward	protein level	PE1	512	13	23.0826	23.6499	22.6281	22.7118	23.2844	22.3483	22.7995	23.1164	22.3203	22.474	23.044	22.1762	21.0983
5	PHAX	NX_Q9H814	Q9H814	5q23.2	126600925	126627252	forward	protein level	PE1	371	13	20.1007	19.1508	18.2116	21.2222	20.0777	19.7645	23.3996	23.1692	22.9811	21.9584	21.0656	20.6378	17.8717
5	LMNB1	NX_P20700	P20700	5q23.2	126776623	126837020	forward	protein level	PE1	517	13	25.6776	24.8363	25.3131	25.9352	24.9443	25.5198	24.7661	23.9394	24.253	25.2388	24.2553	24.664	25.2557
5	PRRC1	NX_Q96M27	Q96M27	5q23.2	127517609	127555089	forward	protein level	PE1	457	13	21.1718	20.6657	20.7218	21.0373	20.6407	20.8242	21.6441	21.3782	21.116	22.0483	21.7549	21.691	20.9741
5	ISOC1	NX_Q96CN7	Q96CN7	5q23.3	129094749	129114028	forward	protein level	PE1	416	13	21.1523	20.0739	19.4804	19.4686	18.3395	17.6822	22.0809	21.3724	20.5523	20.6522	20.0595	19.6056	15.6074
5	HINT1	NX_P49773	P49773	5q23.3	131159027	131171735	reverse	protein level	PE1	512	13	24.2698	23.976	23.4771	24.2072	23.9798	23.5281	25.5879	25.2599	24.9156	25.1433	24.8447	24.4301	24.0655
5	RAD50	NX_Q92878	Q92878	5q31.1	132556019	132646349	forward	protein level	PE1	432	13	22.7733	23.0314	23.5525	22.3088	22.8457	23.1806	23.5533	23.5208	23.4764	22.7484	22.7995	22.761	20.9561
5	HSPA4	NX_P34932	P34932	5q31.1	133052013	133106449	forward	protein level	PE1	516	13	26.6703	26.1036	25.568	25.336	24.6818	24.2496	25.7817	25.1612	24.7288	25.7595	24.9721	24.4949	24.8488
5	VDAC1	NX_P21796	P21796	5q31.1	133971871	134004975	reverse	protein level	PE1	509	13	26.7439	26.3269	26.1542	23.1368	22.5696	22.5265	27.1233	26.7133	26.4366	23.3155	22.8836	22.447	19.6308
5	SKP1	NX_P63208	P63208	5q31.1	134148935	134177038	reverse	protein level	PE1	474	13	22.4048	22.3443	22.1691	14.9095	17.9049	15.8825	22.6575	22.7416	22.7473	20.7315	21.8371	21.5177	22.5184
5	SEC24A	NX_O95486	O95486	5q31.1	134648785	134727909	forward	protein level	PE1	415	13	21.3007	21.8709	21.5122	21.433	21.7336	21.4857	21.4308	21.4204	21.1444	20.9218	21.2855	21.1409	18.8294
5	DDX46	NX_Q7L014	Q7L014	5q31.1	134758771	134855133	forward	protein level	PE1	426	13	23.5251	23.0212	23.0191	23.5521	23.0608	22.8853	23.2541	22.8301	22.0573	22.7498	22.2782	22.0203	21.0465
5	H2AFY	NX_O75367	O75367	5q31.1	135333900	135399914	reverse	protein level	PE1	477	13	24.3491	23.9135	23.8769	24.9502	24.3834	24.516	24.9273	24.8034	24.5344	24.5765	24.575	24.6534	23.0325
5	HNRNPA0	NX_Q13151	Q13151	5q31.2	137745651	137754376	reverse	protein level	PE1	518	13	23.4324	23.0923	23.0297	22.19	21.8189	21.9933	24.5224	24.0086	24.3232	22.8005	22.5059	22.5175	22.5047
5	KIF20A	NX_O95235	O95235	5q31.2	138178719	138187723	forward	protein level	PE1	255	13	18.2976	15.6847	17.1473	19.4607	17.9148	18.7364	19.2598	17.5878	19.7152	20.9525	21.3722	20.6121	15.1151
5	CDC23	NX_Q9UJX2	Q9UJX2	5q31.2	138187650	138213343	reverse	protein level	PE1	394	13	21.2716	21.7955	21.9157	21.9241	21.6258	21.6391	21.5286	21.1755	21.2819	20.5109	21.0471	20.1519	12.7933
5	HSPA9	NX_P38646	P38646	5q31.2	138553756	138575416	reverse	protein level	PE1	518	13	26.5247	26.7432	26.4552	26.9087	26.9056	26.6342	26.0158	25.9946	25.9354	26.3147	26.2901	26.1043	23.6314
5	CTNNA1	NX_P35221	P35221	5q31.2	138610967	138935034	forward	protein level	PE1	461	13	21.751	22.9035	23.8609	22.078	23.0965	23.9428	23.168	22.6774	23.2151	20.9634	21.6518	22.557	20.2888
5	MATR3	NX_P43243	P43243	5q31.2	139293648	139331677	forward	protein level	PE1	515	13	25.8224	25.5314	25.1834	26.1399	25.6207	25.586	25.779	25.1873	24.9432	25.0403	24.491	24.5392	24.519
5	PURA	NX_Q00577	Q00577	5q31.3	140107777	140125619	forward	protein level	PE1	498	13	22.09	21.6232	22.1244	22.6716	22.099	22.6866	22.1119	21.806	22.1847	22.8707	22.3868	22.8226	17.6169
5	SRA1	NX_Q9HD15	Q9HD15	5q31.3	140537340	140558252	reverse	protein level	PE1	356	13	20.7135	20.459	19.3428	20.367	20.9727	20.2825	20.514	20.9801	20.3405	20.9183	21.2547	20.5622	14.4118
5	IK	NX_Q13123	Q13123	5q31.3	140647058	140662480	forward	protein level	PE1	447	13	21.6839	20.982	20.9322	22.5948	22.0128	21.9291	22.1499	21.6408	21.9733	21.745	21.1637	21.283	19.3375
5	HARS	NX_P12081	P12081	5q31.3	140673904	140691537	reverse	protein level	PE1	496	13	24.5347	23.7098	23.6617	24.4037	23.498	23.4093	24.5932	23.6134	23.5406	23.8641	22.7882	22.9021	21.5103
5	ZMAT2	NX_Q96NC0	Q96NC0	5q31.3	140698680	140706676	forward	protein level	PE1	319	13	18.6477	18.8489	18.4557	19.9699	20.5487	20.496	18.9731	19.1016	18.7455	20.4163	20.7866	20.4018	13.7165
5	DIAPH1	NX_O60610	O60610	5q31.3	141515016	141619055	reverse	protein level	PE1	452	13	23.1405	22.6251	22.4191	22.9268	22.6754	22.5493	23.9775	24.1934	24.2187	22.407	22.1411	22.0083	18.4011
5	GNPDA1	NX_P46926	P46926	5q31.3	141991749	142013041	reverse	protein level	PE1	497	13	23.5124	23.4975	22.2523	21.3299	20.9682	19.9826	24.1025	23.9758	22.9443	22.4466	22.3368	22.1672	20.0092
5	NR3C1	NX_P04150	P04150	5q31.3	143277931	143435512	reverse	protein level	PE1	242	13	22.9064	21.6894	21.7347	17.741	16.4573	16.7058	20.012	18.871	19.2246	19.2178	18.2522	18.6564	11.8807
5	LARS	NX_Q9P2J5	Q9P2J5	5q32	146113034	146182650	reverse	protein level	PE1	487	13	24.5091	24.0947	23.9873	24.496	24.0426	24.0568	23.5343	23.3424	23.9227	23.2707	22.766	22.8272	19.5199
5	RBM27	NX_Q9P2N5	Q9P2N5	5q32	146203605	146289223	forward	protein level	PE1	386	13	20.7096	20.8205	20.6693	21.4172	21.0968	21.3332	20.9188	20.6202	20.1466	20.9876	20.6803	20.4839	11.8671
5	TCERG1	NX_O14776	O14776	5q32	146447311	146511961	forward	protein level	PE1	450	13	22.7463	22.1364	22.0727	24.108	23.5431	23.7001	21.9253	21.3337	21.3818	22.3063	22.646	22.676	18.7463
5	DPYSL3	NX_Q14195	Q14195	5q32	147390808	147510068	reverse	protein level	PE1	512	13	23.8794	22.0118	23.3593	23.5972	20.8097	23.0798	24.9486	24.5757	24.8259	23.1106	20.9844	22.8064	25.0726
5	RPS14	NX_P62263	P62263	5q33.1	150442635	150449739	reverse	protein level	PE1	507	13	24.3542	24.2836	24.1318	25.7082	25.6966	25.6783	25.8174	25.8577	25.7616	24.0058	24.0332	23.884	24.5943
5	RBM22	NX_Q9NW64	Q9NW64	5q33.1	150690792	150701077	reverse	protein level	PE1	397	13	25.3973	25.3213	25.5692	22.3847	21.4395	21.4742	21.6408	20.6811	20.6752	21.792	20.9313	20.759	17.5378
5	DCTN4	NX_Q9UJW0	Q9UJW0	5q33.1	150708440	150759109	reverse	protein level	PE1	416	13	20.298	19.9369	20.1546	20.3711	20.0786	20.2258	21.4504	21.2314	21.0724	20.8026	20.9994	21.6018	16.4782
5	TNIP1	NX_Q15025	Q15025	5q33.1	151029945	151093577	reverse	protein level	PE1	309	13	16.8557	16.3698	15.6568	17.3395	16.3381	16.8446	26.77	27.3123	20.9279	19.2449	19.1136	18.8859	13.1035
5	SPARC	NX_P09486	P09486	5q33.1	151661096	151686975	reverse	protein level	PE1	500	13	21.1141	22.9355	23.8627	21.8589	23.5881	24.4927	21.1087	22.7885	23.7765	22.133	23.8024	24.5827	23.4327
5	G3BP1	NX_Q13283	Q13283	5q33.1	151771045	151812785	forward	protein level	PE1	511	13	24.0568	24.1809	23.8522	24.8659	24.8735	24.6709	23.6388	23.7578	23.5528	24.3895	24.634	24.3323	23.6678
5	FAM114A2	NX_Q9NRY5	Q9NRY5	5q33.2	153990148	154038936	reverse	protein level	PE1	457	13	20.7042	20.9599	20.9729	20.2286	20.784	20.6602	21.7085	20.9174	20.9221	20.6495	20.9803	20.9505	15.5627
5	LARP1	NX_Q6PKG0	Q6PKG0	5q33.2	154712843	154817605	forward	protein level	PE1	448	13	22.3944	22.5223	22.1649	22.9541	23.0256	22.6989	22.807	23.2204	22.8748	22.6709	22.7632	22.3349	20.0345
5	GEMIN5	NX_Q8TEQ6	Q8TEQ6	5q33.2	154887411	154938211	reverse	protein level	PE1	402	13	22.1809	21.4494	21.4639	22.3584	21.3814	21.4286	21.8663	21.304	21.2648	22.1045	21.173	21.1379	17.2695
5	THG1L	NX_Q9NWX6	Q9NWX6	5q33.3	157731420	157741449	forward	protein level	PE1	358	13	19.4818	17.9794	18.6161	20.412	18.7387	19.8005	21.0367	19.9267	20.4826	20.5289	19.4889	20.1458	13.922
5	UBLCP1	NX_Q8WVY7	Q8WVY7	5q33.3	159263290	159286036	forward	protein level	PE1	443	13	22.467	21.1254	21.3931	22.5775	22.2204	22.3266	22.5403	21.5138	21.4913	21.7605	20.6874	21.3862	17.01
5	TTC1	NX_Q99614	Q99614	5q33.3	160009113	160065543	forward	protein level	PE1	472	13	22.7221	21.7733	21.6065	22.2674	21.3044	21.2155	22.6982	21.5409	21.3794	22.8648	22.055	21.9381	18.3769
5	NUDCD2	NX_Q8WVJ2	Q8WVJ2	5q34	163446526	163460102	reverse	protein level	PE1	459	13	21.1246	20.2603	20.4899	25.4126	25.5648	26.038	22.9806	22.4347	22.1771	23.1644	22.5697	22.6467	18.5141
5	MAT2B	NX_Q9NZL9	Q9NZL9	5q34	163503114	163519354	forward	protein level	PE1	429	13	22.4262	22.2393	21.9006	22.522	22.3316	21.8794	23.9922	23.893	23.8725	23.0462	22.8297	22.513	19.1909
5	RARS	NX_P54136	P54136	5q34	168486451	168519301	forward	protein level	PE1	500	13	25.0729	24.3692	24.1875	25.2419	24.2379	24.3433	24.3645	24.0314	23.7093	24.2376	23.2966	23.335	22.9929
5	STK10	NX_O94804	O94804	5q35.1	172042079	172188224	reverse	protein level	PE1	465	13	23.0384	22.9822	22.2505	23.9438	23.9795	23.4163	22.3683	22.863	22.98	22.4227	22.5012	21.7788	16.1162
5	THOC3	NX_Q96J01	Q96J01	5q35.2	175917873	176034680	reverse	protein level	PE1	381	13	20.3652	20.0414	19.2991	20.5677	20.1585	19.759	21.1048	20.7007	20.2823	22.169	21.82	21.6386	17.9476
5	NOP16	NX_Q9Y3C1	Q9Y3C1	5q35.2	176383938	176388975	reverse	protein level	PE1	404	13	21.9654	21.2475	21.1387	23.1756	22.5233	22.1302	22.1006	21.2885	21.2375	22.783	22.2126	21.9619	19.0849
5	LMAN2	NX_Q12907	Q12907	5q35.3	177331567	177351668	reverse	protein level	PE1	436	13	24.1071	23.5407	23.5642	22.9822	22.4728	22.4886	24.2957	23.6889	23.7942	23.7446	23.2261	23.1975	18.1117
5	TMED9	NX_Q9BVK6	Q9BVK6	5q35.3	177592158	177596124	forward	protein level	PE1	462	13	22.4293	22.6688	22.4679	22.9471	23.1319	23.0364	23.6564	23.8625	23.6182	23.5264	23.857	23.8342	12.9347
5	NHP2	NX_Q9NX24	Q9NX24	5q35.3	178149460	178153967	reverse	protein level	PE1	464	13	20.4961	20.359	20.1965	18.7184	18.7265	18.5702	22.6644	22.0302	22.056	20.1719	20.3561	20.0574	17.8362
5	RUFY1	NX_Q96T51	Q96T51	5q35.3	179550554	179610012	forward	protein level	PE1	453	13	20.781	20.6339	20.7503	21.3761	21.2375	21.4408	21.1887	20.8866	21.1622	20.67	20.5343	20.9414	17.4118
5	HNRNPH1	NX_P31943	P31943	5q35.3	179614178	179634784	reverse	protein level	PE1	517	13	25.3343	25.3043	25.2301	23.3834	23.7934	23.7834	26.0574	25.6143	25.7951	23.6551	23.9316	23.9904	26.1737
5	CANX	NX_P27824	P27824	5q35.3	179678628	179731641	forward	protein level	PE1	485	13	26.5493	26.5425	26.7141	24.4755	24.4375	24.5135	26.2448	26.2699	26.454	25.5663	25.48	25.5145	20.0879
5	SQSTM1	NX_Q13501	Q13501	5q35.3	179806398	179838078	forward	protein level	PE1	460	13	23.356	22.6771	20.9618	23.9582	23.2668	21.1911	23.538	22.8494	21.4574	21.9535	21.292	19.6225	18.5332
5	RACK1	NX_P63244	P63244	5q35.3	181236909	181248096	reverse	protein level	PE1	517	13	25.5392	25.6886	25.4267	25.0551	25.1426	25.0841	25.6783	25.7345	25.6504	26.022	26.0161	25.917	26.1002
6	EXOC2	NX_Q96KP1	Q96KP1	6p25.3	485154	693139	reverse	protein level	PE1	408	13	20.3347	20.2003	20.3769	21.0938	20.6485	21.0075	20.8647	21.5198	20.3438	21.7588	21.7106	21.6142	13.9714
6	GMDS	NX_O60547	O60547	6p25.3	1623806	2245605	reverse	protein level	PE1	414	13	20.4852	20.6863	20.4331	19.3724	19.924	19.2856	20.0988	20.4692	20.0644	20.6135	20.7539	19.9031	14.9315
6	WRNIP1	NX_Q96S55	Q96S55	6p25.2	2765414	2786952	forward	protein level	PE1	408	13	20.2527	20.7199	20.6608	22.3257	22.4577	22.5124	21.0582	21.3728	20.7913	21.5304	21.1212	21.273	15.9313
6	SERPINB1	NX_P30740	P30740	6p25.2	2832332	2841959	reverse	protein level	PE1	506	13	22.6459	22.2699	22.2081	22.6142	22.0623	21.9157	22.4452	22.0221	21.9295	21.5348	21.6599	21.1584	18.4205
6	SERPINB6	NX_P35237	P35237	6p25.2	2948159	2972165	reverse	protein level	PE1	506	13	23.0188	23.4771	23.1037	21.7526	22.0087	21.7401	23.1921	23.5342	23.1225	22.3024	22.7601	22.5437	22.5431
6	RIPK1	NX_Q13546	Q13546	6p25.2	3063991	3115187	forward	protein level	PE1	388	13	19.5223	20.3242	19.77	15.6506	17.609	17.3982	20.249	21.2723	20.5337	19.2546	19.2443	19.3376	16.5739
6	TUBB2A	NX_Q13885	Q13885	6p25.2	3153666	3157544	reverse	protein level	PE1	514	13	22.8523	23.3323	23.7803	26.2868	26.1691	26.6315	23.5616	24.4103	25.2305	23.9598	24.8134	24.4905	24.2135
6	PRPF4B	NX_Q13523	Q13523	6p25.2	4021267	4064983	forward	protein level	PE1	434	13	20.5557	20.1971	20.7485	21.7604	21.8447	22.0773	21.4772	21.6737	22.2245	21.1307	20.9242	21.2244	18.0737
6	ECI2	NX_O75521	O75521	6p25.2	4115689	4135597	reverse	protein level	PE1	419	13	20.7242	20.4985	20.7958	20.7839	20.5702	20.8957	22.0212	22.1679	21.9678	21.1168	20.9525	21.252	18.4671
6	RPP40	NX_O75818	O75818	6p25.1	4994732	5004063	reverse	protein level	PE1	292	13	19.1113	16.9625	18.1446	17.2677	16.4191	16.1455	21.0468	19.8894	19.9553	19.3738	18.1553	18.5626	15.5828
6	SSR1	NX_P43307	P43307	6p24.3	7268306	7347446	reverse	protein level	PE1	466	13	21.8312	22.6417	22.7172	17.6082	18.2661	18.5393	22.5181	23.4403	23.542	20.701	20.8348	20.9817	16.0646
6	TXNDC5	NX_Q8NBS9	Q8NBS9	6p24.3	7881517	7910814	reverse	protein level	PE1	517	13	24.177	24.2312	24.7918	24.4187	24.4984	25.0493	23.8502	24.0092	24.3196	24.0037	24.0151	24.5156	25.7459
6	EEF1E1	NX_O43324	O43324	6p24.3	8073360	8102559	reverse	protein level	PE1	432	13	21.8069	21.5732	22.0264	19.0232	19.1239	18.6742	23.2584	23.2667	23.3935	20.3456	20.5295	20.3098	20.0109
6	PAK1IP1	NX_Q9NWT1	Q9NWT1	6p24.2	10694972	10709782	forward	protein level	PE1	369	13	21.2284	20.4993	21.3188	20.9722	20.409	21.095	21.2966	20.6712	21.6413	21.5034	20.9736	21.6907	15.349
6	NOL7	NX_Q9UMY1	Q9UMY1	6p23	13615335	13632739	forward	protein level	PE1	379	13	20.693	20.3445	20.0151	23.5744	23.6699	23.4605	21.6571	21.2779	21.1106	21.7849	21.3867	21.1373	17.4405
6	RANBP9	NX_Q96S59	Q96S59	6p23	13621498	13711835	reverse	protein level	PE1	386	13	18.7838	18.4905	18.7174	21.1542	20.4996	20.2539	19.837	19.5361	19.4954	21.0425	20.8092	20.7699	14.2467
6	CAP2	NX_P40123	P40123	6p22.3	17393505	17557790	forward	protein level	PE1	470	13	14.67	20.6458	20.3549	20.3129	21.7486	21.5675	26.1326	25.087	25.168	16.4475	21.4318	21.1769	21.8771
6	NUP153	NX_P49790	P49790	6p22.3	17615035	17706834	reverse	protein level	PE1	408	13	22.2817	22.1072	22.2433	22.0121	21.7535	22.0185	21.0221	20.8105	21.0454	21.4687	21.1674	21.6558	15.6449
6	TPMT	NX_P51580	P51580	6p22.3	18128311	18155077	reverse	protein level	PE1	458	13	21.351	21.2308	22.1462	20.7908	20.5397	21.47	21.6702	21.5415	22.3927	21.5239	21.2142	22.0954	16.7297
6	DEK	NX_P35659	P35659	6p22.3	18223860	18264548	reverse	protein level	PE1	496	13	22.9138	22.3769	22.9137	23.4933	22.9797	23.6787	23.6693	23.1749	23.5939	24.2875	23.8078	24.4482	22.8542
6	ACOT13	NX_Q9NPJ3	Q9NPJ3	6p22.3	24667035	24705065	forward	protein level	PE1	431	13	20.5515	20.3124	21.1784	20.1875	20.2639	19.9971	22.3597	21.9645	22.9148	21.9508	21.8458	21.8954	13.7093
6	GMNN	NX_O75496	O75496	6p22.3	24774931	24786099	forward	protein level	PE1	147	13	17.0837	15.6371	15.4218	18.0768	18.007	17.5565	19.6715	17.945	21.5294	19.7332	19.1386	18.4054	16.6404
6	HIST1H1E	NX_P10412	P10412	6p22.2	26156354	26157107	forward	protein level	PE1	386	13	7.81219	7.49003	8.4504	23.042	23.1265	22.6149	23.6195	24.5887	25.2811	24.6537	24.5573	23.8671	26.1488
6	ABT1	NX_Q9ULW3	Q9ULW3	6p22.2	26596953	26600739	forward	protein level	PE1	320	13	18.5492	18.5148	17.9667	20.8444	20.8824	20.664	19.323	18.9703	18.6933	21.2475	21.7053	21.3989	15.5826
6	HIST1H1B	NX_P16401	P16401	6p22.1	27866849	27867529	reverse	protein level	PE1	507	13	24.6322	25.5851	23.1432	19.576	20.843	17.1666	26.2317	27.1693	24.7664	21.7258	22.8143	20.0094	24.6758
6	PPP1R11	NX_O60927	O60927	6p22.1	30066709	30070333	forward	protein level	PE1	338	13	19.1088	18.7057	19.1827	21.2864	20.7422	21.3557	20.7231	20.5217	20.8198	21.7978	21.9617	21.9624	15.3602
6	TRIM26	NX_Q12899	Q12899	6p22.1	30184455	30213427	reverse	protein level	PE1	383	13	17.4263	16.28	17.0945	20.1001	19.0862	20.0542	22.3022	18.6114	22.2115	19.4852	18.8238	19.5452	15.5969
6	GNL1	NX_P36915	P36915	6p21.33	30541377	30557174	reverse	protein level	PE1	432	13	21.9749	21.0971	21.5156	22.7699	21.8049	22.056	21.3452	21.0247	20.9311	22.3795	21.6856	21.7129	18.6091
6	ABCF1	NX_Q8NE71	Q8NE71	6p21.33	30571393	30597179	forward	protein level	PE1	504	13	22.9291	22.6472	22.6095	23.519	22.7614	23.1749	24.1754	23.5963	23.7453	23.2615	22.6164	23.0601	16.2045
6	PPP1R10	NX_Q96QC0	Q96QC0	6p21.33	30600413	30618612	reverse	protein level	PE1	383	13	19.8468	19.3779	19.1917	21.0589	20.4039	20.4886	20.3672	20.0658	20.0308	20.5114	19.898	19.8896	11.3495
6	DHX16	NX_O60231	O60231	6p21.33	30653119	30673006	reverse	protein level	PE1	397	13	20.9505	20.5011	20.7402	22.6922	22.309	22.495	21.9455	21.4663	21.6581	23.7909	22.8886	22.8127	19.3402
6	PPP1R18	NX_Q6NYC8	Q6NYC8	6p21.33	30676389	30687895	reverse	protein level	PE1	462	13	20.4925	20.7967	21.2505	21.7321	21.9435	22.5253	21.5236	21.6142	21.719	22.6265	21.6798	21.7667	21.4729
6	TUBB	NX_P07437	P07437	6p21.33	30720352	30725426	forward	protein level	PE1	518	13	26.849	26.5375	26.8861	26.0488	25.6783	26.0372	28.1991	27.7921	28.0614	27.1186	26.7171	27.1549	29.8757
6	FLOT1	NX_O75955	O75955	6p21.33	30727709	30742732	reverse	protein level	PE1	460	13	21.3877	21.873	22.4083	22.449	22.8196	23.5	21.7097	22.1328	22.636	21.829	22.1438	22.7895	15.9304
6	PRRC2A	NX_P48634	P48634	6p21.33	31620720	31637771	forward	protein level	PE1	405	13	21.5607	21.139	21.2642	22.2431	21.7782	21.9612	20.5642	20.2418	20.3042	21.6527	21.7527	21.5433	15.6175
6	BAG6	NX_P46379	P46379	6p21.33	31639028	31652705	reverse	protein level	PE1	449	13	22.7831	22.0312	22.3827	23.9806	23.2178	23.2219	22.6397	22.0628	21.9941	22.934	22.353	22.3813	22.0679
6	CSNK2B	NX_P67870	P67870	6p21.33	31665236	31670343	forward	protein level	PE1	389	13	21.9073	21.5587	21.3444	21.9687	21.56	21.5016	23.5783	23.304	23.0858	23.4434	23.0598	23.0461	21.9402
6	DDAH2	NX_O95865	O95865	6p21.33	31727038	31730617	reverse	protein level	PE1	502	13	21.0499	20.6703	21.6993	21.4442	19.8019	22.0557	19.9351	19.0325	20.853	20.8501	19.9668	21.3084	16.8001
6	CLIC1	NX_O00299	O00299	6p21.33	31730581	31739763	reverse	protein level	PE1	517	13	25.1481	25.2914	25.1611	24.4143	24.533	24.4942	25.9094	25.9164	25.9659	25.6098	25.7804	25.7596	26.6885
6	VARS	NX_P26640	P26640	6p21.33	31777518	31795752	reverse	protein level	PE1	508	13	24.9569	24.0177	24.5441	25.4555	24.5639	24.8811	23.9739	23.2703	23.6824	24.1134	23.2563	23.5059	22.262
6	LSM2	NX_Q9Y333	Q9Y333	6p21.33	31797396	31806966	reverse	protein level	PE1	493	13	20.5577	20.4862	20.7515	18.8665	18.9022	17.7168	22.4299	22.7441	22.3681	21.2488	20.9943	20.459	20.7144
6	HSPA1B	NX_P0DMV9	P0DMV9	6p21.33	31827738	31830254	forward	protein level	PE1	518	13	25.8384	25.9121	25.8796	26.6922	26.6639	26.6563	25.7172	25.6688	25.7475	25.7403	25.8402	25.6805	25.8447
6	NEU1	NX_Q99519	Q99519	6p21.33	31857659	31862906	reverse	protein level	PE1	399	13	18.3234	20.1657	20.5461	19.9091	21.2487	21.672	19.1961	21.2469	21.4996	19.3587	21.2423	21.678	18.4413
6	SKIV2L	NX_Q15477	Q15477	6p21.33	31959117	31969751	forward	protein level	PE1	429	13	22.1663	22.0409	21.6556	22.4518	22.3262	22.3117	21.7792	22.2729	22.3952	22.5628	22.5442	22.7232	17.0106
6	AGPAT1	NX_Q99943	Q99943	6p21.32	32168212	32178096	reverse	protein level	PE1	406	13	20.1514	20.4676	21.3071	21.2498	21.4405	22.2529	21.7093	21.7825	22.5919	21.4971	21.6332	22.5128	9.96989
6	PSMB8	NX_P28062	P28062	6p21.32	32840717	32844679	reverse	protein level	PE1	489	13	21.8909	21.1592	20.992	21.9693	21.1625	21.2102	22.4751	21.7367	21.4358	23.0084	22.3093	22.2465	20.7449
6	PSMB9	NX_P28065	P28065	6p21.32	32844136	32859851	forward	protein level	PE1	493	13	21.0358	20.1439	19.711	21.8592	21.1375	20.7436	22.3503	21.3224	21.2871	22.0739	21.1106	20.9126	21.6129
6	BRD2	NX_P25440	P25440	6p21.32	32968594	32981505	forward	protein level	PE1	341	13	19.684	19.5914	19.9234	20.115	19.9596	20.3703	20.3559	20.8845	21.1208	20.1636	19.9881	20.3506	15.3132
6	RING1	NX_Q06587	Q06587	6p21.32	33208500	33212722	forward	protein level	PE1	441	13	20.3835	19.7356	19.7682	19.0833	18.2257	18.0002	18.3171	16.79	17.3818	20.5079	20.0554	20.6499	17.537
6	VPS52	NX_Q8N1B4	Q8N1B4	6p21.32	33250272	33272047	reverse	protein level	PE1	407	13	18.229	19.1718	18.2751	19.8497	20.8745	20.3503	21.5505	21.2384	19.9733	19.9321	21.002	20.5213	14.6178
6	RPS18	NX_P62269	P62269	6p21.32	33272075	33276511	forward	protein level	PE1	509	13	25.1591	25.2886	25.1876	26.4283	26.5026	26.433	25.6979	25.888	25.9301	26.535	26.6811	26.6447	25.0192
6	WDR46	NX_O15213	O15213	6p21.32	33279108	33289247	reverse	protein level	PE1	376	13	21.5686	20.9886	20.6612	22.4309	21.9745	21.9746	20.936	20.6665	22.001	21.5347	21.1775	21.2349	13.6351
6	RGL2	NX_O15211	O15211	6p21.32	33291654	33298942	reverse	protein level	PE1	356	13	16.3045	14.0548	16.2548	19.9682	16.6248	19.3244	19.6046	20.5957	19.7026	18.4732	17.5388	18.7471	12.5809
6	DAXX	NX_Q9UER7	Q9UER7	6p21.32	33318558	33323016	reverse	protein level	PE1	320	13	18.8121	17.0634	17.5939	19.8836	17.9347	17.5206	20.1777	19.0759	18.6709	20.4088	20.219	19.6147	17.8545
6	KIFC1	NX_Q9BW19	Q9BW19	6p21.32	33391823	33409896	forward	protein level	PE1	295	13	19.8201	18.6078	18.6354	21.6834	20.5505	20.5398	20.2868	20.6595	21.1278	22.3635	22.258	22.9209	15.7985
6	HMGA1	NX_P17096	P17096	6p21.31	34236873	34246231	forward	protein level	PE1	491	13	22.431	21.1457	23.6477	23.8895	22.5725	24.927	23.5474	22.4157	24.4871	25.9753	24.7675	26.6769	24.0371
6	NUDT3	NX_O95989	O95989	6p21.31	34279679	34392669	reverse	protein level	PE1	423	13	19.5896	20.0981	19.9997	19.9787	20.7905	20.7701	20.4124	21.2145	21.3251	20.7126	21.4851	21.3845	14.4047
6	RPS10	NX_P46783	P46783	6p21.31	34417454	34426069	reverse	protein level	PE1	506	13	24.0268	24.057	24.0517	24.1037	24.1229	24.1384	25.0779	25.3013	25.1664	25.4787	25.5147	25.4221	23.1813
6	RPL10A	NX_P62906	P62906	6p21.31	35468401	35470785	forward	protein level	PE1	510	13	25.3773	25.3416	25.3289	23.8065	23.9467	23.789	25.7103	25.7432	25.6208	24.6754	24.7921	24.5808	24.4925
6	MAPK14	NX_Q16539	Q16539	6p21.31	36027677	36111236	forward	protein level	PE1	486	13	20.1555	19.854	20.2348	20.4173	20.3338	20.3249	21.3087	19.8711	20.4728	21.343	21.1356	21.3117	19.9025
6	STK38	NX_Q15208	Q15208	6p21.31	36493892	36547479	reverse	protein level	PE1	401	13	18.5356	18.8114	18.5536	17.8828	18.4219	17.9136	20.0291	19.8773	19.6827	20.1696	19.8099	19.9769	14.8495
6	SRSF3	NX_P84103	P84103	6p21.2	36594353	36605600	forward	protein level	PE1	372	13	24.6445	24.6089	24.5963	24.2732	24.0543	24.0396	25.449	25.0975	25.1187	24.9986	24.6579	24.7084	24.367
6	PPIL1	NX_Q9Y3C6	Q9Y3C6	6p21.2	36854827	36874803	reverse	protein level	PE1	410	13	21.6693	20.4692	20.9912	21.5142	20.6928	20.7073	23.2605	22.6726	22.8688	21.5509	21.1126	21.6865	19.6231
6	CMTR1	NX_Q8N1G2	Q8N1G2	6p21.2	37433219	37482827	forward	protein level	PE1	399	13	22.3212	22.4592	22.4536	22.3786	21.3989	21.4374	20.7254	20.4176	20.3405	21.507	21.081	21.1636	16.8881
6	GLO1	NX_Q04760	Q04760	6p21.2	38675925	38703145	reverse	protein level	PE1	518	13	24.3084	23.8057	23.8066	22.5241	22.1918	21.9849	25.1415	24.5997	24.6321	23.7852	23.5924	23.318	24.3325
6	MED20	NX_Q9H944	Q9H944	6p21.1	41905354	41921139	reverse	protein level	PE1	297	13	17.3421	17.1451	17.5211	17.9023	17.8947	18.505	19.8731	19.7908	20.0735	20.9253	20.7779	21.4214	16.631
6	BYSL	NX_Q13895	Q13895	6p21.1	41921499	41933046	forward	protein level	PE1	415	13	21.6917	21.2971	20.9013	22.8339	22.5243	22.1559	21.9615	21.475	21.2857	21.8828	21.5089	21.2053	18.4991
6	RPL7L1	NX_Q6DKI1	Q6DKI1	6p21.1	42879618	42889925	forward	protein level	PE1	396	13	22.2335	22.3002	21.7753	22.7838	22.5641	22.664	22.6601	22.5592	22.4531	22.5411	22.4052	22.3297	17.7694
6	CNPY3	NX_Q9BT09	Q9BT09	6p21.1	42929192	42939287	forward	protein level	PE1	473	13	21.3788	20.7545	19.6352	21.1275	20.1623	19.4002	21.8933	21.2315	20.3374	22.353	21.5331	21.1067	20.0057
6	PPP2R5D	NX_Q14738	Q14738	6p21.1	42984553	43012342	forward	protein level	PE1	409	13	20.5709	20.7224	21.2221	20.671	20.9782	21.5516	20.5691	20.5833	21.145	22.0324	22.3792	21.9202	20.2114
6	DNPH1	NX_O43598	O43598	6p21.1	43225629	43229484	reverse	protein level	PE1	504	13	21.0669	20.0057	19.0225	21.9071	20.9865	20.3319	22.1416	21.2771	22.6784	22.4181	22.3474	21.4846	14.236
6	POLR1C	NX_O15160	O15160	6p21.1	43509702	43562419	forward	protein level	PE1	419	13	21.8278	21.186	21.0853	22.1323	21.5419	21.2594	22.3135	21.8117	21.4	21.2889	20.8174	20.4179	18.5153
6	YIPF3	NX_Q9GZM5	Q9GZM5	6p21.1	43511832	43516985	reverse	protein level	PE1	338	13	19.6634	19.9115	18.9592	18.8811	19.1548	18.8862	19.9133	19.935	19.7317	20.4755	20.638	20.1796	15.5013
6	XPO5	NX_Q9HAV4	Q9HAV4	6p21.1	43522334	43576038	reverse	protein level	PE1	450	13	23.2565	22.964	22.9939	23.2997	23.11	22.9426	23.7553	23.6093	23.607	22.5756	22.3157	22.1642	21.9292
6	HSP90AB1	NX_P08238	P08238	6p21.1	44246166	44253888	forward	protein level	PE1	518	13	29.327	28.9116	29.0018	27.3807	26.8042	27.1109	28.8029	28.4385	28.6003	28.0707	27.7048	27.7556	29.0641
6	CDC5L	NX_Q99459	Q99459	6p21.1	44387706	44450425	forward	protein level	PE1	428	13	22.3739	22.1368	22.2814	23.5616	23.3514	23.2876	22.3041	22.0529	22.1945	22.6157	22.9699	22.8943	20.2797
6	CD2AP	NX_Q9Y5K6	Q9Y5K6	6p12.3	47477789	47627263	forward	protein level	PE1	477	13	21.8799	21.6907	21.5215	20.9078	20.57	20.3281	23.7495	23.3469	24.4411	22.3003	22.371	21.5903	19.379
6	MCM3	NX_P25205	P25205	6p12.2	52264009	52284881	reverse	protein level	PE1	448	13	23.4277	24.1057	22.7139	24.212	24.7489	23.5192	22.8119	23.4562	21.8912	23.2719	23.7184	22.2953	23.8534
6	GCLC	NX_P48506	P48506	6p12.1	53497341	53616970	reverse	protein level	PE1	413	13	19.555	19.7245	19.7467	20.2553	20.2946	20.2818	20.0314	21.0296	20.6901	20.2428	20.3702	20.5899	13.2131
6	BAG2	NX_O95816	O95816	6p12.1	57172326	57189833	forward	protein level	PE1	404	13	19.5789	20.1307	17.5966	21.2101	21.5528	18.8649	20.6	21.1695	18.9911	21.7983	22.4521	20.3576	21.4048
6	PRIM2	NX_P49643	P49643	6p11.2	57314805	57646850	forward	protein level	PE1	311	13	19.8333	19.4133	18.8285	19.9197	19.506	18.9706	21.4228	21.0482	21.6961	20.4652	20.2745	19.9387	16.4916
6	EEF1A1	NX_P68104	P68104	6q13	73515750	73523797	reverse	protein level	PE1	518	13	28.8512	29.1176	29.0285	28.1344	28.0977	28.1803	28.931	29.1087	29.1521	27.9798	27.9732	28.019	29.527
6	PHIP	NX_Q8WWQ0	Q8WWQ0	6q14.1	78934419	79078254	reverse	protein level	PE1	394	13	20.6726	21.1067	21.0952	19.7694	20.6941	21.4804	19.3856	19.7631	20.42	19.6042	21.217	21.1657	13.6852
6	PGM3	NX_O95394	O95394	6q14.1	83161150	83193936	reverse	protein level	PE1	430	13	22.2468	22.3426	22.8344	22.3562	22.2921	22.8266	22.5112	22.9808	23.0131	21.8516	21.8096	22.4776	22.1113
6	ME1	NX_P48163	P48163	6q14.2	83210402	83431051	reverse	protein level	PE1	449	13	21.6883	21.6919	21.6478	21.0228	20.8702	21.2325	22.1736	22.1629	21.8991	21.637	21.5277	21.586	19.6727
6	NT5E	NX_P21589	P21589	6q14.3	85449584	85495791	forward	protein level	PE1	401	13	22.829	24.2742	24.2397	21.9887	23.3991	23.4096	22.7734	24.3586	24.3152	22.9266	24.3864	24.3784	22.177
6	SYNCRIP	NX_O60506	O60506	6q14.3	85607785	85643792	reverse	protein level	PE1	501	13	24.7432	24.2902	24.5327	24.2404	23.6176	23.805	25.1849	24.5144	24.6484	24.1766	24.3922	24.0283	23.9216
6	RNGTT	NX_O60942	O60942	6q15	88609897	88963618	reverse	protein level	PE1	348	13	19.0108	18.7078	19.4835	19.3814	19.2822	20.2694	19.5453	19.3619	20.1793	20.1672	20.105	20.5603	15.258
6	PM20D2	NX_Q8IYS1	Q8IYS1	6q15	89146055	89165565	forward	protein level	PE1	292	13	19.422	15.6384	19.0015	20.1502	17.0525	19.9091	19.8899	20.4958	19.9139	21.2883	18.0806	20.4362	15.5484
6	MDN1	NX_Q9NU22	Q9NU22	6q15	89642498	89819794	reverse	protein level	PE1	386	13	22.8696	22.8476	23.1203	23.1837	22.43	22.9653	22.3641	22.8798	22.993	22.7816	23.0183	23.0359	14.9983
6	UFL1	NX_O94874	O94874	6q16.1	96521595	96555276	forward	protein level	PE1	443	13	21.839	22.5229	22.2746	22.329	22.8139	22.8859	21.75	21.9208	21.9804	21.5344	22.1134	22.0312	19.6293
6	PNISR	NX_Q8TF01	Q8TF01	6q16.2	99398050	99425331	reverse	protein level	PE1	331	13	18.9845	17.8406	18.5313	21.4617	20.7682	20.8673	19.8239	19.0588	19.587	20.4877	20.0434	20.2558	14.3425
6	ASCC3	NX_Q8N3C0	Q8N3C0	6q16.3	100508194	100881372	reverse	protein level	PE1	398	13	21.0255	21.1519	21.6196	21.3392	21.1277	21.7128	19.9822	20.2545	20.2481	20.2815	20.1382	20.8695	17.8839
6	PREP	NX_P48147	P48147	6q21	105273220	105454062	reverse	protein level	PE1	507	13	26.4225	26.8616	26.1717	22.383	22.6136	22.3241	22.6473	22.9438	23.1155	22.5275	23.0001	22.2872	21.6948
6	ATG5	NX_Q9H1Y0	Q9H1Y0	6q21	106045423	106325791	reverse	protein level	PE1	380	13	21.1672	21.4731	21.2946	18.9859	18.6932	18.9193	20.5306	20.0877	20.4736	19.8259	20.15	20.4241	16.992
6	SNX3	NX_O60493	O60493	6q21	108211222	108261246	reverse	protein level	PE1	513	13	21.9707	22.4871	22.3944	23.1086	23.6705	23.7228	22.6287	22.9359	22.8476	23.2388	23.7238	23.5394	22.9862
6	MICAL1	NX_Q8TDZ2	Q8TDZ2	6q21	109444062	109465968	reverse	protein level	PE1	415	13	21.1016	23.6744	21.4573	22.1751	24.6009	22.4821	21.4752	22.9327	20.9966	20.9308	23.3841	21.0039	16.2329
6	RPF2	NX_Q9H7B2	Q9H7B2	6q21	110982015	111028263	forward	protein level	PE1	401	13	21.6363	21.0026	21.1292	23.1495	22.4416	22.5003	23.065	22.5655	22.6228	23.4478	22.6976	22.8944	18.9007
6	LAMA4	NX_Q16363	Q16363	6q21	112108757	112254939	reverse	protein level	PE1	299	13	17.1804	18.3251	19.9684	19.666	20.246	20.9064	17.4057	18.2731	20.3769	20.0235	21.1417	20.9882	14.5876
6	HDAC2	NX_Q92769	Q92769	6q21	113933028	114011308	reverse	protein level	PE1	491	13	22.9093	22.204	22.0366	21.8202	20.8709	20.6955	22.9718	22.7556	22.6707	22.3598	21.6169	21.5024	22.3749
6	NT5DC1	NX_Q5TFE4	Q5TFE4	6q22.1	116100851	116249497	forward	protein level	PE1	343	13	22.4651	22.9585	21.6679	19.2141	20.4707	18.0475	21.6424	22.2807	21.8592	23.4399	23.4144	23.3066	21.8628
6	TSPYL1	NX_Q9H0U9	Q9H0U9	6q22.1	116267760	116279903	reverse	protein level	PE1	250	13	15.7715	16.9541	16.4696	18.9482	20.1359	19.6861	23.5681	23.8539	23.5587	19.3817	20.0197	20.9494	16.2207
6	GOPC	NX_Q9HD26	Q9HD26	6q22.1	117560269	117602542	reverse	protein level	PE1	388	13	21.1467	20.979	20.694	21.215	20.9104	20.897	21.1064	21.2597	20.9718	20.79	20.5942	20.722	17.2756
6	ASF1A	NX_Q9Y294	Q9Y294	6q22.31	118894152	118909171	forward	protein level	PE1	374	13	17.2457	17.1735	17.7835	18.8456	17.9989	18.5962	22.7922	22.7953	22.9493	20.5166	20.1726	20.4991	19.1909
6	SERINC1	NX_Q9NRX5	Q9NRX5	6q22.31	122443351	122471807	reverse	protein level	PE1	388	13	18.9949	19.4279	19.771	18.9661	19.2138	19.3889	20.3948	20.7826	20.6406	21.0232	20.5805	20.7449	16.608
6	HDDC2	NX_Q7Z4H3	Q7Z4H3	6q22.31	125219962	125302078	reverse	protein level	PE1	420	13	19.667	20.2098	20.5262	20.7448	21.0597	21.3345	20.3599	21.0077	21.2542	23.7188	23.3416	23.4487	11.8066
6	ECHDC1	NX_Q9NTX5	Q9NTX5	6q22.33	127288712	127343609	reverse	protein level	PE1	415	13	22.5364	21.5979	22.1955	22.7423	21.7523	22.4679	22.8113	21.8326	22.5586	23.4131	22.4241	23.1603	17.0755
6	ARHGAP18	NX_Q8N392	Q8N392	6q22.33	129576132	129710177	reverse	protein level	PE1	428	13	20.8761	20.0702	20.443	22.0038	21.0119	21.3826	23.8929	24.0304	23.6856	21.7378	20.7331	21.0994	18.277
6	EPB41L2	NX_O43491	O43491	6q23.1	130839347	131063322	reverse	protein level	PE1	505	13	23.7319	22.5809	24.3309	23.2282	21.65	23.9382	22.3091	21.4799	23.1415	21.8998	20.7098	22.7166	21.338
6	MED23	NX_Q9ULK4	Q9ULK4	6q23.2	131573966	131628242	reverse	protein level	PE1	364	13	19.9879	19.0233	20.0675	20.1585	20.0392	20.2072	19.8175	20.1689	19.9519	20.165	20.029	19.668	15.6157
6	ENPP1	NX_P22413	P22413	6q23.2	131808016	131895155	forward	protein level	PE1	335	13	18.1122	22.1112	19.0324	18.8349	22.5917	19.6661	19.4897	21.8019	18.7508	19.14	21.8071	21.3307	18.8675
6	STX7	NX_O15400	O15400	6q23.2	132445867	132513198	reverse	protein level	PE1	506	13	22.1872	23.6712	22.5779	22.47	24.1029	23.004	22.9695	24.3566	23.3168	22.6915	24.1923	23.3018	19.8828
6	RPS12	NX_P25398	P25398	6q23.2	132814569	132817564	forward	protein level	PE1	516	13	23.795	23.9316	23.6054	23.6721	23.8498	23.3774	24.3672	24.5217	24.1532	26.5516	26.75	26.3358	25.4103
6	HBS1L	NX_Q9Y450	Q9Y450	6q23.3	134960378	135103056	reverse	protein level	PE1	395	13	20.8422	21.7251	21.1707	18.7991	20.7084	19.2406	21.8616	22.4009	22.3149	21.0261	21.4572	20.7394	19.3953
6	BCLAF1	NX_Q9NYF8	Q9NYF8	6q23.3	136256627	136289851	reverse	protein level	PE1	509	13	23.1133	23.108	23.113	23.4279	23.6814	23.458	23.7117	23.6146	23.788	23.008	23.1485	23.0551	22.1744
6	HEBP2	NX_Q9Y5Z4	Q9Y5Z4	6q24.1	138403531	138422197	forward	protein level	PE1	507	13	17.6318	20.5949	19.7354	15.8171	19.14	18.2681	21.4794	22.3815	21.8669	18.9861	21.4537	19.514	20.8029
6	REPS1	NX_Q96D71	Q96D71	6q24.1	138903493	138988261	reverse	protein level	PE1	388	13	20.0817	19.201	18.9658	21.0897	20.6443	20.6725	20.93	20.1986	19.8698	26.9383	26.9149	26.6441	15.7128
6	ABRACL	NX_Q9P1F3	Q9P1F3	6q24.1	139028745	139043302	forward	protein level	PE1	450	13	20.6651	21.3953	21.3056	19.05	18.9609	17.8696	22.4899	24.3396	23.463	21.9431	22.5387	22.2159	20.4507
6	VTA1	NX_Q9NP79	Q9NP79	6q24.1	142147162	142224685	forward	protein level	PE1	423	13	21.5676	20.8696	20.8603	20.4466	20.1821	20.4996	22.7973	21.8713	22.0148	21.251	21.1707	21.4453	20.761
6	PEX3	NX_P56589	P56589	6q24.2	143450805	143490616	forward	protein level	PE1	374	13	19.4445	18.6632	19.3335	19.458	19.1104	19.5057	20.6198	23.446	20.516	20.5331	20.404	20.1971	14.0557
6	FUCA2	NX_Q9BTY2	Q9BTY2	6q24.2	143494811	143511690	reverse	protein level	PE1	389	13	20.2872	21.9004	21.6171	19.8945	20.6911	20.6006	20.3815	22.7537	21.2278	20.334	21.0436	21.2523	15.288
6	LTV1	NX_Q96GA3	Q96GA3	6q24.2	143843338	143863812	forward	protein level	PE1	356	13	18.6031	18.3311	18.2581	20.6621	20.4731	20.168	19.7398	19.4156	19.9388	20.5437	20.5848	20.155	16.1599
6	UTRN	NX_P46939	P46939	6q24.2	144285701	144853034	forward	protein level	PE1	352	13	22.8701	22.9591	23.3827	22.9476	22.9554	23.6374	20.8431	21.3634	22.1217	21.066	21.1616	21.4115	21.2784
6	FBXO30	NX_Q8TB52	Q8TB52	6q24.3	145793502	145814795	reverse	protein level	PE1	269	13	16.3439	15.5399	15.2467	18.9376	17.6178	17.8733	19.7415	18.6884	19.01	19.0087	18.9718	18.7015	13.3394
6	RAB32	NX_Q13637	Q13637	6q24.3	146543833	146554953	forward	protein level	PE1	444	13	21.9237	23.9432	22.791	18.1672	20.2458	18.6788	22.0061	23.9674	22.8835	20.7695	21.9891	21.32	17.0163
6	STXBP5	NX_Q5T5C0	Q5T5C0	6q24.3	147204425	147390476	forward	protein level	PE1	386	13	16.797	18.6598	16.7595	19.0125	20.1794	19.0756	19.215	20.089	20.3487	20.1838	21.0704	19.7884	13.7667
6	TAB2	NX_Q9NYJ8	Q9NYJ8	6q25.1	149218641	149411613	forward	protein level	PE1	232	13	15.537	15.3716	15.3434	16.1214	14.7101	15.7453	17.8589	17.5196	18.4644	18.6737	17.814	18.4873	19.0218
6	PPIL4	NX_Q8WUA2	Q8WUA2	6q25.1	149504733	149546038	reverse	protein level	PE1	400	13	19.2727	19.8976	20.8895	19.501	19.4827	20.8732	20.9767	20.4424	21.4223	20.5145	20.754	21.7553	18.1675
6	NUP43	NX_Q8NFH3	Q8NFH3	6q25.1	149724315	149749665	reverse	protein level	PE1	422	13	20.8202	20.3195	20.0547	21.1363	20.7912	20.8418	21.8199	21.8524	21.5011	21.8582	21.2815	21.7583	18.8141
6	PCMT1	NX_P22061	P22061	6q25.1	149749443	149811420	forward	protein level	PE1	479	13	23.95	23.8374	23.3025	24.3929	24.0241	23.6508	24.2772	24.1118	23.6807	24.603	24.5934	23.8645	23.1394
6	AKAP12	NX_Q02952	Q02952	6q25.1	151239967	151358559	forward	protein level	PE1	504	13	20.9674	24.5579	23.4889	18.9296	22.4962	21.2948	21.0958	23.032	23.3339	18.4855	21.254	20.216	22.7135
6	ARMT1	NX_Q9H993	Q9H993	6q25.1	151452258	151470101	forward	protein level	PE1	453	13	20.9778	21.4635	21.1969	20.9687	21.0621	21.1027	21.1235	21.3622	21.3879	22.2172	21.9977	22.6681	17.187
6	SNX9	NX_Q9Y5X1	Q9Y5X1	6q25.3	157700387	157945077	forward	protein level	PE1	457	13	20.6726	22.3117	21.8142	20.8896	22.3177	21.966	21.1961	22.1648	21.7626	21.5503	22.5289	22.0712	18.9416
6	EZR	NX_P15311	P15311	6q25.3	158765741	158819368	reverse	protein level	PE1	518	13	24.5078	23.475	23.8195	25.6133	24.6166	25.0575	24.2925	23.0363	23.5027	25.8099	25.2138	25.155	24.774
6	WTAP	NX_Q15007	Q15007	6q25.3	159725585	159756319	forward	protein level	PE1	413	13	20.0108	19.6236	19.6632	19.452	19.0908	19.2079	21.5127	21.723	21.669	21.129	21.0267	21.3151	18.1651
6	ACAT2	NX_Q9BWD1	Q9BWD1	6q25.3	159760328	159779055	forward	protein level	PE1	440	13	21.9182	22.5773	22.0932	22.2582	22.5306	22.3961	22.971	22.7472	23.0041	21.5305	22.582	21.7554	22.0796
6	TCP1	NX_P17987	P17987	6q25.3	159778498	159789703	reverse	protein level	PE1	516	13	25.7023	25.3624	25.3709	25.6605	25.3156	25.2854	24.8994	24.5506	24.6158	24.6425	24.3681	24.3177	25.5063
6	MRPL18	NX_Q9H0U6	Q9H0U6	6q25.3	159789812	159798436	forward	protein level	PE1	388	13	19.2966	19.8566	19.4882	19.9484	20.6754	20.5887	20.7478	21.0549	21.0755	20.8843	21.4008	21.5108	14.3124
6	IGF2R	NX_P11717	P11717	6q25.3	159969099	160113507	forward	protein level	PE1	444	13	24.2492	25.0728	24.1827	24.5761	25.2413	24.6713	22.7224	23.0274	22.6835	23.0993	23.8702	23.2103	19.1543
6	PHF10	NX_Q8WUB8	Q8WUB8	6q27	169703902	169725566	reverse	protein level	PE1	279	13	18.0953	17.5228	18.1265	20.0317	19.3032	19.8149	19.8897	21.0067	19.6421	20.2106	19.9555	19.8621	12.267
6	FAM120B	NX_Q96EK7	Q96EK7	6q27	170290703	170407065	forward	protein level	PE1	367	13	18.5837	17.9702	18.2477	18.4866	18.0277	18.3049	19.2029	18.8857	19.2094	19.8217	19.5359	19.7229	12.8105
6	PSMB1	NX_P20618	P20618	6q27	170535120	170553307	reverse	protein level	PE1	504	13	23.885	23.1707	23.1353	24.4696	23.7128	23.9316	23.6579	23.19	23.205	24.6958	24.1558	24.2253	23.2527
7	DNAAF5	NX_Q86Y56	Q86Y56	7p22.3	726699	786475	forward	protein level	PE1	396	13	20.726	20.3061	19.8457	21.217	20.6204	20.6599	20.9183	20.8848	20.5484	20.5459	20.2421	19.9938	18.2022
7	GET4	NX_Q7L5D6	Q7L5D6	7p22.3	876554	896436	forward	protein level	PE1	394	13	20.3517	19.648	19.597	21.644	20.9884	21.0086	21.6157	21.201	20.9853	21.9147	21.2402	21.23	15.517
7	C7orf50	NX_Q9BRJ6	Q9BRJ6	7p22.3	996986	1138260	reverse	protein level	PE1	378	13	19.9845	20.9837	20.4979	21.0266	21.9596	21.4892	20.7222	21.3757	20.7471	21.2088	21.8557	21.4262	17.2778
7	INTS1	NX_Q8N201	Q8N201	7p22.3	1470277	1504389	reverse	protein level	PE1	394	13	19.5239	19.3044	20.1869	21.0663	20.7382	21.2513	23.0997	21.6642	22.1318	20.7694	20.998	20.809	14.3654
7	MAD1L1	NX_Q9Y6D9	Q9Y6D9	7p22.3	1815793	2233243	reverse	protein level	PE1	401	13	20.4891	20.462	20.6498	22.3814	22.5244	22.7375	23.3004	23.6388	22.3383	21.6502	21.7706	21.5786	20.1056
7	NUDT1	NX_P36639	P36639	7p22.3	2242222	2251146	forward	protein level	PE1	439	13	19.6115	20.3952	19.3638	18.8856	19.221	18.5937	20.8906	21.5209	20.7845	20.2951	20.7526	20.3034	20.871
7	SNX8	NX_Q9Y5X2	Q9Y5X2	7p22.3	2251770	2354318	reverse	protein level	PE1	410	13	21.2553	21.942	22.1592	21.6479	22.6995	22.949	21.1747	22.0592	22.1338	22.3562	22.5359	23.0395	17.0179
7	EIF3B	NX_P55884	P55884	7p22.3	2354086	2380745	forward	protein level	PE1	478	13	24.7052	24.3471	24.0643	25.071	24.6709	24.5343	24.2174	23.9018	23.7568	24.6197	24.1826	24.0428	24.4907
7	BRAT1	NX_Q6PJG6	Q6PJG6	7p22.3	2537810	2555694	reverse	protein level	PE1	396	13	22.3203	22.2606	22.3294	22.1454	20.797	20.9615	21.086	19.8859	20.2352	20.8888	20.3064	20.2134	18.1327
7	FOXK1	NX_P85037	P85037	7p22.1	4682295	4771442	forward	protein level	PE1	404	13	24.3236	24.6975	24.6385	22.3772	21.6757	22.0204	21.1824	20.7787	20.9895	22.2643	21.8633	22.1791	15.9157
7	FBXL18	NX_Q96ME1	Q96ME1	7p22.1	5431335	5513809	reverse	protein level	PE1	358	13	20.4873	18.4149	18.8452	21.6582	19.826	20.3249	21.3811	20.1163	20.7566	21.3178	19.9107	20.1527	19.705
7	AIMP2	NX_Q13155	Q13155	7p22.1	6009255	6023834	forward	protein level	PE1	481	13	21.6172	21.4082	21.533	21.5109	20.8143	21.3572	22.8614	22.2505	22.6075	22.7202	22.2489	22.4899	20.6303
7	CCZ1B	NX_P86790	P86790	7p22.1	6794134	6826770	reverse	protein level	PE1	384	13	18.915	18.3345	18.7852	19.9161	19.1111	19.6531	21.5358	20.8637	21.2293	20.6056	19.8911	20.5932	14.6427
7	RPA3	NX_P35244	P35244	7p21.3	7636518	7718607	reverse	protein level	PE1	415	13	21.4157	21.6084	21.4778	17.9268	18.6583	16.1381	22.6578	22.8831	22.4176	19.9222	20.0152	18.4527	21.3694
7	TMEM106B	NX_Q9NUM4	Q9NUM4	7p21.3	12211270	12243367	forward	protein level	PE1	404	13	20.7472	21.1866	21.5741	20.2789	20.9275	21.6825	21.3119	21.7141	22.6799	21.197	21.7085	22.5321	14.7707
7	ANKMY2	NX_Q8IV38	Q8IV38	7p21.1	16599779	16645817	reverse	protein level	PE1	371	13	19.5369	18.5909	18.2103	18.332	17.5788	17.4295	20.9683	20.6169	20.6319	20.7402	19.9687	18.9761	16.813
7	BZW2	NX_Q9Y6E2	Q9Y6E2	7p21.1	16646131	16706523	forward	protein level	PE1	461	13	23.3958	22.9367	23.4864	23.5114	23.1502	23.7688	22.8848	22.7507	23.2199	24.0178	23.6231	24.0939	21.4739
7	TWISTNB	NX_Q3B726	Q3B726	7p21.1	19695461	19709037	reverse	protein level	PE1	359	13	19.4583	19.3366	18.4387	21.0996	20.8245	19.7245	23.8833	24.003	24.52	20.9832	20.7654	20.1867	14.3672
7	NUP42	NX_O15504	O15504	7p15.3	23181841	23201011	forward	protein level	PE1	286	13	18.8649	18.5616	18.4838	18.699	18.3693	18.5186	19.7246	19.9804	18.7452	20.1782	19.5607	19.9245	14.0341
7	IGF2BP3	NX_O00425	O00425	7p15.3	23310209	23470491	reverse	protein level	PE1	401	13	22.7724	22.6545	22.7547	22.7413	22.3717	22.7242	24.331	24.3087	25.1571	23.6957	23.4892	23.8324	20.7949
7	TRA2A	NX_Q13595	Q13595	7p15.3	23504780	23532041	reverse	protein level	PE1	474	13	20.2802	20.0442	20.3656	22.6574	22.3099	22.6271	20.9774	20.7023	20.9835	22.9087	22.5534	22.8668	21.2743
7	GSDME	NX_O60443	O60443	7p15.3	24698355	24757940	reverse	protein level	PE1	417	13	21.2495	19.9682	20.6287	21.8256	20.6454	21.2119	21.5989	20.8506	21.1559	21.8757	20.6557	21.0896	16.342
7	CYCS	NX_P99999	P99999	7p15.3	25120091	25125361	reverse	protein level	PE1	508	13	24.9505	23.8376	25.0209	21.1332	19.855	21.0071	24.4075	23.319	24.5603	24.2727	22.984	24.4485	23.5697
7	HNRNPA2B1	NX_P22626	P22626	7p15.2	26173057	26201529	reverse	protein level	PE1	518	13	27.9524	27.5887	27.6873	28.2185	27.6802	27.9044	27.4014	26.9914	27.2533	27.4149	26.9366	27.1314	27.8338
7	CBX3	NX_Q13185	Q13185	7p15.2	26201162	26213607	forward	protein level	PE1	513	13	24.0144	23.941	23.8202	22.8247	23.586	23.024	24.8746	24.4711	24.2805	24.6887	24.822	24.452	24.5819
7	HIBADH	NX_P31937	P31937	7p15.2	27525442	27662883	reverse	protein level	PE1	497	13	21.6005	22.6078	22.6791	20.6558	21.1296	21.0158	22.3047	23.105	23.4173	23.3643	23.4718	23.485	18.3773
7	SCRN1	NX_Q12765	Q12765	7p14.3	29920104	29990289	reverse	protein level	PE1	467	13	21.6553	23.0054	22.6534	22.0264	23.3903	23.055	21.9818	23.1204	23.0553	22.3713	23.5667	23.2249	22.7649
7	GGCT	NX_O75223	O75223	7p14.3	30496621	30504841	reverse	protein level	PE1	425	13	22.515	21.6092	21.6242	18.6801	18.1817	16.6165	23.668	22.8381	22.9649	21.5899	21.1445	19.8238	20.8931
7	GARS	NX_P41250	P41250	7p14.3	30594838	30634033	forward	protein level	PE1	514	13	24.696	24.5067	24.5475	24.685	24.2675	24.5375	24.6322	24.4667	24.3569	24.0753	23.8794	23.9518	24.9857
7	AVL9	NX_Q8NBF6	Q8NBF6	7p14.3	32495426	32588726	forward	protein level	PE1	378	13	19.3781	19.0823	18.1229	21.1911	20.3734	20.5516	20.5292	20.2104	19.5424	21.082	20.6762	20.058	12.8347
7	KBTBD2	NX_Q8IY47	Q8IY47	7p14.3	32868172	32894131	reverse	protein level	PE1	342	13	17.6442	16.1955	15.4067	18.9037	17.9686	17.7362	20.666	19.29	18.4252	20.0519	20.6938	20.6668	12.5681
7	FKBP9	NX_O95302	O95302	7p14.3	32957404	33006930	forward	protein level	PE1	464	13	22.0423	22.6929	23.2745	22.2842	22.5578	23.3014	21.6715	22.0315	22.8441	22.1349	22.6913	23.2006	22.971
7	NT5C3A	NX_Q9H0P0	Q9H0P0	7p14.3	33014114	33062797	reverse	protein level	PE1	397	13	20.2585	19.6241	19.2949	16.7359	15.283	16.1859	20.5941	19.9898	20.0538	20.7923	20.5796	20.0328	13.5976
7	RP9	NX_Q8TA86	Q8TA86	7p14.3	33094797	33109404	reverse	protein level	PE1	216	13	16.982	15.8198	16.8462	16.9023	15.6533	16.4146	19.6411	17.878	19.2817	19.6942	18.9726	19.5782	15.3602
7	ANLN	NX_Q9NQW6	Q9NQW6	7p14.2	36389821	36453791	forward	protein level	PE1	313	13	22.2641	20.2902	21.0757	22.8302	20.7083	21.5379	21.0477	20.0207	20.3368	21.9627	20.1936	20.9688	22.3252
7	RALA	NX_P11233	P11233	7p14.1	39623565	39708120	forward	protein level	PE1	426	13	20.8397	20.2156	20.384	22.6789	22.3561	22.3207	21.991	21.7602	22.1648	22.2378	22.6205	22.2434	14.0242
7	MPLKIP	NX_Q8TAP9	Q8TAP9	7p14.1	40126023	40134652	reverse	protein level	PE1	77	13	17.2315	17.2332	17.7909	17.8707	17.8514	18.7512	19.671	19.9603	21.1456	20.1843	20.9073	21.3818	13.1941
7	PSMA2	NX_P25787	P25787	7p14.1	42916861	42932185	reverse	protein level	PE1	510	13	23.2978	22.7239	22.7754	22.9693	22.0138	22.365	24.6785	24.6498	25.2128	24.3081	23.4829	23.7218	23.0235
7	BLVRA	NX_P53004	P53004	7p13	43758680	43807342	forward	protein level	PE1	492	13	21.9206	22.9343	21.9212	20.7928	21.6999	20.7558	22.7439	23.6231	22.7186	22.0224	22.8698	22.0966	22.2146
7	URGCP	NX_Q8TCY9	Q8TCY9	7p13	43875894	43926411	reverse	protein level	PE1	277	13	14.5926	15.2238	14.9455	18.2362	18.2695	18.1443	20.5789	21.002	18.4558	21.4604	21.7962	21.7469	14.2466
7	DBNL	NX_Q9UJU6	Q9UJU6	7p13	44044640	44069456	forward	protein level	PE1	510	13	22.654	20.9101	22.5235	23.8356	22.0052	23.579	22.7268	21.308	22.5408	23.3097	21.6332	23.1059	18.3279
7	POLD2	NX_P49005	P49005	7p13	44114681	44124358	reverse	protein level	PE1	347	13	20.0433	19.3725	19.5009	19.7475	19.17	18.8916	20.854	21.3809	21.4962	20.5007	20.3028	20.7291	18.6399
7	YKT6	NX_O15498	O15498	7p13	44200968	44214294	forward	protein level	PE1	431	13	22.9102	22.215	22.1377	21.837	21.0549	20.7457	23.0118	22.1685	22.2273	21.9858	21.5698	21.0073	20.8953
7	NUDCD3	NX_Q8IVD9	Q8IVD9	7p13	44379119	44490658	reverse	protein level	PE1	442	13	21.1441	20.1247	20.8798	23.7465	23.4565	23.4164	21.0102	19.9031	20.7971	20.7994	19.5903	20.036	20.8643
7	DDX56	NX_Q9NY93	Q9NY93	7p13	44565417	44575051	reverse	protein level	PE1	396	13	22.0088	21.2295	21.3933	23.0476	22.406	22.4751	22.2473	22.1553	22.2074	23.1076	22.4595	22.9068	15.1689
7	TMED4	NX_Q7Z7H5	Q7Z7H5	7p13	44577894	44582287	reverse	protein level	PE1	419	13	21.8626	21.9734	22.6088	22.2936	22.3531	22.6204	22.5884	22.8034	23.0485	21.8459	22.0617	22.4803	18.1153
7	OGDH	NX_Q02218	Q02218	7p13	44606572	44709066	forward	protein level	PE1	503	13	23.2333	23.1728	24.0541	23.4369	23.1303	24.0767	23.2892	23.8718	24.0943	23.0604	22.7342	23.6291	16.9838
7	PPIA	NX_P62937	P62937	7p13	44796680	44824564	forward	protein level	PE1	518	13	28.0927	27.5843	27.5395	28.2748	27.7637	27.8077	28.711	28.2837	28.2772	29.0418	28.5391	28.5197	28.3686
7	H2AFV	NX_Q71UI9	Q71UI9	7p13	44826791	44848083	reverse	protein level	PE1	289	13	23.9199	24.1046	23.4374	19.6714	19.4566	20.7379	25.0778	25.0803	24.4498	21.1635	18.2373	23.2329	22.6965
7	PURB	NX_Q96QR8	Q96QR8	7p13	44876293	44885481	reverse	protein level	PE1	485	13	22.8638	21.8747	22.7737	24.0992	22.8587	23.8638	21.9224	21.116	22.044	23.9021	23.0823	23.8168	21.4738
7	TNS3	NX_Q68CZ2	Q68CZ2	7p12.3	47275154	47582558	reverse	protein level	PE1	452	13	20.2396	20.1055	21.2447	18.9894	19.4797	20.06	21.2226	20.8254	22.1642	20.194	20.2245	21.0921	22.7069
7	UPP1	NX_Q16831	Q16831	7p12.3	48088628	48108736	forward	protein level	PE1	443	13	23.2107	24.2328	23.4471	22.9101	23.7157	23.1365	22.9702	23.9555	23.3828	23.179	23.9594	23.4	20.5533
7	GRB10	NX_Q13322	Q13322	7p12.1	50590063	50793462	reverse	protein level	PE1	237	13	14.729	14.9213	15.0677	17.6142	17.997	18.9004	19.6296	18.4301	18.3554	18.9325	19.1189	19.3096	12.4303
7	SEC61G	NX_P60059	P60059	7p11.2	54752250	54759974	reverse	protein level	PE1	383	13	20.3772	20.7269	21.0404	16.4055	16.832	16.0072	24.1179	24.3862	24.6168	20.2492	20.5829	19.4952	16.7495
7	LANCL2	NX_Q9NS86	Q9NS86	7p11.2	55365448	55433742	forward	protein level	PE1	413	13	21.1941	19.1975	20.1241	22.0714	20.6509	20.8604	21.6225	21.124	20.8632	22.8905	22.6928	22.0108	19.0713
7	PSPH	NX_P78330	P78330	7p11.2	56011051	56051604	reverse	protein level	PE1	407	13	20.8151	21.5031	21.4665	21.0487	21.7498	21.6027	22.0147	22.5585	22.4355	21.8449	22.4017	22.2828	18.55
7	CCT6A	NX_P40227	P40227	7p11.2	56051685	56063989	forward	protein level	PE1	518	13	25.5963	25.3033	25.2687	25.5959	25.2797	25.3607	24.6956	24.4561	24.1167	25.3419	24.9859	24.9393	25.2764
7	SUMF2	NX_Q8NBJ7	Q8NBJ7	7p11.2	56064002	56080670	forward	protein level	PE1	475	13	22.5243	22.8061	22.828	23.1563	23.4173	23.5715	22.8075	22.9771	23.1554	23.4021	23.6284	23.7166	20.484
7	GUSB	NX_P08236	P08236	7q11.21	65960684	65982215	reverse	protein level	PE1	440	13	21.8982	21.0902	22.203	21.8066	20.6299	22.4707	22.1829	21.0643	22.1026	22.4069	21.3025	22.6151	14.6767
7	ASL	NX_P04424	P04424	7q11.21	66075798	66093558	forward	protein level	PE1	439	13	20.339	20.0263	20.202	21.174	20.2177	20.9654	21.0881	21.0357	21.7524	20.4086	20.4072	20.5945	19.4728
7	SBDS	NX_Q9Y3A5	Q9Y3A5	7q11.21	66987680	66995587	reverse	protein level	PE1	488	13	22.9927	22.0838	23.4478	21.4999	20.1283	22.0823	22.8259	21.5393	23.5016	22.338	21.6255	22.733	21.9082
7	BUD23	NX_O43709	O43709	7q11.23	73683025	73705161	forward	protein level	PE1	202	13	20.4613	19.2823	19.5753	21.2818	20.5634	21.012	20.5796	20.0266	20.1325	21.6265	20.6526	21.2763	15.7662
7	EIF4H	NX_Q15056	Q15056	7q11.23	74174245	74197101	forward	protein level	PE1	498	13	24.0138	22.695	24.1317	25.2548	24.0707	25.332	24.7345	23.3761	24.3216	25.386	23.9784	25.2905	23.9484
7	RFC2	NX_P35250	P35250	7q11.23	74231499	74254458	reverse	protein level	PE1	395	13	22.1499	21.575	20.8482	21.9745	21.4509	20.9024	22.2191	21.699	21.1766	22.3239	21.7853	21.1958	19.265
7	HIP1	NX_O00291	O00291	7q11.23	75533298	75738962	reverse	protein level	PE1	406	13	20.7931	20.0634	21.1968	21.605	20.4624	22.0202	21.4914	21.4025	21.3941	20.165	19.5265	20.7006	14.1647
7	MDH2	NX_P40926	P40926	7q11.23	76048051	76067508	forward	protein level	PE1	517	13	27.1476	25.7383	27.2122	24.148	22.6924	23.9736	27.072	25.9509	27.1511	24.7986	23.2616	24.6215	24.4288
7	HSPB1	NX_P04792	P04792	7q11.23	76302673	76304295	forward	protein level	PE1	518	13	26.1287	22.5858	24.6638	26.3194	22.7391	24.9665	26.7543	23.2386	25.1287	25.6622	22.1664	24.1825	25.8362
7	YWHAG	NX_P61981	P61981	7q11.23	76326799	76358991	reverse	protein level	PE1	518	13	25.2278	23.691	24.9857	26.0788	25.8799	26.1986	26.2849	24.6214	25.9828	25.8224	25.4261	25.9976	24.1476
7	PTPN12	NX_Q05209	Q05209	7q11.23	77537295	77640069	forward	protein level	PE1	442	13	21.1631	19.893	21.8707	22.0715	21.1545	22.7501	21.7432	20.7473	21.6498	22.2514	21.9582	22.4304	18.5065
7	SRI	NX_P30626	P30626	7q21.12	88205118	88226993	reverse	protein level	PE1	518	13	23.3976	23.0561	23.7543	23.8042	23.7574	24.676	24.1365	23.7617	24.5493	24.0632	24.0488	24.7541	22.4265
7	CDK6	NX_Q00534	Q00534	7q21.2	92604921	92836594	reverse	protein level	PE1	448	13	21.196	19.3821	21.2181	20.0559	18.204	19.9475	20.995	19.2278	20.7813	21.5101	19.8607	21.3486	19.817
7	ASNS	NX_P08243	P08243	7q21.3	97851677	97872542	reverse	protein level	PE1	369	13	20.4622	20.9973	23.0508	20.1907	20.5389	22.8467	22.0695	21.7911	23.0256	20.8349	21.3222	23.3409	16.3213
7	TRRAP	NX_Q9Y4A5	Q9Y4A5	7q22.1	98877933	99050831	forward	protein level	PE1	386	13	20.0901	19.8197	20.1899	21.5782	20.964	21.1998	20.3621	19.2584	19.542	20.6773	20.336	20.6283	14.5021
7	ARPC1A	NX_Q92747	Q92747	7q22.1	99325898	99366262	forward	protein level	PE1	463	13	20.4307	20.7988	21.2396	18.0576	18.2003	18.8359	22.9471	23.3435	23.075	22.2131	21.9296	22.4945	22.7417
7	ARPC1B	NX_O15143	O15143	7q22.1	99374249	99394816	forward	protein level	PE1	510	13	24.2387	24.2405	24.1239	24.007	24.0092	23.812	23.9813	23.8708	23.7185	23.7766	23.8404	23.6272	23.8686
7	PDAP1	NX_Q13442	Q13442	7q22.1	99392048	99408597	reverse	protein level	PE1	511	13	22.732	22.0338	22.5088	24.2763	23.6946	24.169	22.9489	22.3223	22.8771	24.0451	23.5123	23.9567	23.3844
7	BUD31	NX_P41223	P41223	7q22.1	99408641	99419616	forward	protein level	PE1	401	13	20.6381	20.2965	20.4058	22.242	21.9107	22.2767	20.7628	20.2312	19.9911	22.5718	22.2144	22.3706	20.2314
7	ATP5MF	NX_P56134	P56134	7q22.1	99448475	99466331	reverse	protein level	PE1	466	13	21.0796	21.1748	20.1374	19.4949	19.7046	18.2215	23.0333	22.966	22.3657	21.7166	21.9738	21.4032	13.2941
7	COPS6	NX_Q7L5N1	Q7L5N1	7q22.1	100088969	100092187	forward	protein level	PE1	466	13	21.4321	21.3453	20.9004	18.4753	17.848	17.6972	21.7874	21.8598	21.5253	21.4599	21.587	21.0469	21.3165
7	MCM7	NX_P33993	P33993	7q22.1	100092728	100101940	reverse	protein level	PE1	427	13	23.4434	24.1167	22.3591	23.9517	24.6361	22.7969	22.5972	23.0888	21.473	22.8131	23.4132	21.9887	23.8647
7	CNPY4	NX_Q8N129	Q8N129	7q22.1	100119634	100125508	forward	protein level	PE1	441	13	19.6248	17.9184	19.3413	20.691	19.2124	20.6756	21.4966	20.0019	21.2237	21.4737	20.8508	21.4789	15.707
7	MEPCE	NX_Q7L2J0	Q7L2J0	7q22.1	100428790	100434118	forward	protein level	PE1	411	13	19.734	19.6135	19.443	21.0936	20.9255	20.7534	20.7128	20.0923	20.7986	20.8851	20.8142	20.6619	16.9701
7	GNB2	NX_P62879	P62879	7q22.1	100673567	100679174	forward	protein level	PE1	517	13	20.9606	20.8794	20.6561	22.5201	22.4732	22.2761	24.5613	24.9525	24.7394	23.6368	23.7044	23.77	22.8135
7	POP7	NX_O75817	O75817	7q22.1	100706121	100707486	forward	protein level	PE1	358	13	18.5103	18.4644	18.3607	19.6928	19.5045	19.3914	22.4331	21.9141	22.1149	20.831	20.9766	20.8932	14.6947
7	TRIP6	NX_Q15654	Q15654	7q22.1	100867387	100873454	forward	protein level	PE1	416	13	18.3718	19.6596	20.4429	19.4742	20.3281	21.2346	19.4963	20.4972	20.9704	19.3909	19.6827	20.5791	20.964
7	SRRT	NX_Q9BXP5	Q9BXP5	7q22.1	100875103	100888664	forward	protein level	PE1	503	13	23.4967	23.398	23.1964	24.008	23.7695	23.8056	23.7758	23.2153	23.0331	23.0689	22.8289	22.8877	22.5528
7	TRIM56	NX_Q9BRZ2	Q9BRZ2	7q22.1	101085481	101097967	forward	protein level	PE1	405	13	20.0466	19.6849	20.3521	21.4519	20.9222	21.5687	20.0239	20.3788	20.3966	20.7099	20.9087	21.0395	13.4035
7	AP1S1	NX_P61966	P61966	7q22.1	101154456	101161596	forward	protein level	PE1	391	13	17.4468	16.2069	16.8695	16.8953	17.2918	17.3725	21.4754	20.2309	20.5051	19.8419	20.0278	19.2401	16.0716
7	PLOD3	NX_O60568	O60568	7q22.1	101205977	101218420	reverse	protein level	PE1	474	13	24.5146	24.329	24.3287	25.1304	24.9275	25.0103	23.8266	23.5971	23.5079	23.9081	23.8942	23.8023	22.911
7	FIS1	NX_Q9Y3D6	Q9Y3D6	7q22.1	101239458	101252316	reverse	protein level	PE1	492	13	21.2958	21.4112	21.2109	19.3976	19.3919	18.7892	23.0171	23.592	23.4891	20.5418	20.3995	18.7133	18.7298
7	PRKRIP1	NX_Q9H875	Q9H875	7q22.1	102363872	102426676	forward	protein level	PE1	237	13	16.3197	16.187	16.559	18.1453	18.0472	18.4208	20.9374	22.2541	19.9929	19.2782	19.0551	19.4962	13.2878
7	LRWD1	NX_Q9UFC0	Q9UFC0	7q22.1	102464956	102473168	forward	protein level	PE1	365	13	20.2974	20.0212	19.6488	21.957	21.2973	21.4099	20.386	20.1098	19.7541	20.5415	20.19	19.9889	15.1639
7	PMPCB	NX_O75439	O75439	7q22.1	103297435	103329511	forward	protein level	PE1	452	13	22.4631	22.4587	22.6441	22.9581	22.8369	23.0674	22.585	22.3539	22.7504	22.8813	22.7626	22.9675	13.8626
7	PSMC2	NX_P35998	P35998	7q22.1	103344254	103369395	forward	protein level	PE1	511	13	24.1814	23.9497	24.1713	24.3696	24.0629	24.2426	23.9218	23.6706	23.843	23.559	23.4514	23.6688	23.8597
7	PUS7	NX_Q96PZ0	Q96PZ0	7q22.3	105439661	105522271	reverse	protein level	PE1	377	13	20.9339	21.2931	21.0167	21.6135	21.7982	21.6019	20.9218	21.1195	21.0569	21.9063	21.9397	22.2397	17.2062
7	RINT1	NX_Q6NUQ1	Q6NUQ1	7q22.3	105532169	105567677	forward	protein level	PE1	368	13	18.7844	18.3223	18.0011	19.4137	19.0041	18.6165	19.5781	20.1541	19.774	20.5376	20.0941	19.5184	14.8072
7	NAMPT	NX_P43490	P43490	7q22.3	106248298	106286326	reverse	protein level	PE1	505	13	24.5655	24.4304	24.6841	22.1391	21.8122	22.0357	24.9985	24.5152	24.8594	23.097	22.7562	23.1724	24.0591
7	BCAP29	NX_Q9UHQ4	Q9UHQ4	7q22.3	107579977	107629170	forward	protein level	PE1	401	13	21.0446	21.9396	22.0617	20.3561	21.5289	21.5585	21.7182	22.1647	22.1903	21.5373	22.4012	22.3778	13.1568
7	LAMB1	NX_P07942	P07942	7q31.1	107923799	108003187	reverse	protein level	PE1	514	13	20.5346	19.3502	21.2443	20.6743	19.7146	21.491	19.3121	18.7693	19.9631	21.3257	21.258	23.3199	22.4479
7	CAPZA2	NX_P47755	P47755	7q31.2	116811070	116922049	forward	protein level	PE1	517	13	21.9034	22.4487	22.2527	22.3869	22.8621	22.752	23.7348	23.9163	23.9519	23.2037	23.7866	23.5744	23.7162
7	LSM8	NX_O95777	O95777	7q31.31	118184144	118204035	forward	protein level	PE1	512	13	20.7337	20.894	20.7759	21.0671	21.0495	20.8273	22.2369	22.7511	22.1401	22.5696	22.4192	22.2355	20.7283
7	FAM3C	NX_Q92520	Q92520	7q31.31	121348878	121396364	reverse	protein level	PE1	400	13	21.2563	21.6823	21.2029	20.2818	20.8892	20.4645	22.3648	22.7993	22.4453	21.8679	22.2427	22.1318	18.6767
7	WASL	NX_O00401	O00401	7q31.32	123681943	123749003	reverse	protein level	PE1	435	13	20.8256	21.1334	20.4746	21.0234	21.2062	20.823	21.6602	21.7985	21.2625	21.6328	21.8215	21.427	17.4569
7	ARF5	NX_P84085	P84085	7q32.1	127588386	127591700	forward	protein level	PE1	515	13	21.0797	20.9271	20.9941	20.6394	20.3361	20.464	22.8502	22.5986	22.6915	21.5788	22.0017	21.7719	21.8477
7	SND1	NX_Q7KZF4	Q7KZF4	7q32.1	127652194	128092609	forward	protein level	PE1	516	13	25.9005	26.047	26.027	25.9823	26.0223	26.1677	24.9657	24.9997	25.1185	24.85	24.898	24.9586	25.1228
7	ZC3HC1	NX_Q86WB0	Q86WB0	7q32.2	130018286	130051451	reverse	protein level	PE1	400	13	20.1161	19.7076	20.0325	19.9307	19.6394	19.9383	20.6067	19.9308	20.5432	20.483	20.2379	20.4327	16.036
7	CEP41	NX_Q9BYV8	Q9BYV8	7q32.2	130393771	130442433	reverse	protein level	PE1	366	13	18.7116	18.5928	18.491	18.696	18.5076	18.5265	24.662	23.554	24.0592	20.8346	20.5903	20.6087	11.5273
7	COPG2	NX_Q9UBF2	Q9UBF2	7q32.2	130506238	130668748	reverse	protein level	PE1	469	13	21.831	21.1813	20.7797	22.9852	22.2296	21.8466	23.0487	23.189	23.0295	22.4562	21.4884	21.1299	19.3427
7	MKLN1	NX_Q9UL63	Q9UL63	7q32.3	131110096	131496632	forward	protein level	PE1	240	13	16.3365	16.542	16.4497	18.0678	17.7911	18.0963	21.0788	21.5276	22.1525	18.7038	18.9586	18.9011	12.5779
7	CHCHD3	NX_Q9NX63	Q9NX63	7q32.3	132784870	133082090	reverse	protein level	PE1	490	13	22.8756	23.3438	23.0761	24.8116	25.2292	25.088	23.8319	24.1807	24.1372	24.6287	24.9801	24.8978	19.6826
7	EXOC4	NX_Q96A65	Q96A65	7q33	133253073	134066589	forward	protein level	PE1	425	13	21.6486	21.6901	22.0084	21.4256	21.2722	21.3739	20.9874	20.3153	20.2006	20.2965	20.1463	20.2815	17.7731
7	AKR1B1	NX_P15121	P15121	7q33	134442356	134459284	reverse	protein level	PE1	511	13	23.4874	22.672	23.6766	22.4947	21.7233	22.9303	23.7147	23.0445	23.8635	22.95	22.863	23.2758	24.7831
7	NUP205	NX_Q92621	Q92621	7q33	135557917	135648757	forward	protein level	PE1	425	13	23.3956	23.171	23.2001	23.6856	23.4436	23.4167	23.1205	22.9503	23.2606	22.2157	22.1221	22.0179	21.1079
7	ZC3HAV1L	NX_Q96H79	Q96H79	7q34	139025706	139036042	reverse	protein level	PE1	401	13	19.9327	20.4943	20.0327	19.6858	20.7046	20.3415	19.3429	19.9253	19.5354	22.0683	21.4823	21.2077	19.1502
7	ZC3HAV1	NX_Q7Z2W4	Q7Z2W4	7q34	139043515	139109720	reverse	protein level	PE1	463	13	21.8588	22.2938	22.1364	22.5899	22.7842	22.5642	23.0999	22.5442	22.3147	22.1066	22.4226	22.342	20.1909
7	LUC7L2	NX_Q9Y383	Q9Y383	7q34	139340359	139423457	forward	protein level	PE1	490	13	22.849	22.6565	22.9711	24.3029	24.3035	24.4227	23.1365	22.9787	23.1427	24.3124	24.1962	24.2879	22.7741
7	SSBP1	NX_Q04837	Q04837	7q34	141738334	141787922	forward	protein level	PE1	503	13	23.8121	23.3797	23.5548	24.8856	24.3853	24.6832	25.1714	24.7368	24.9818	24.7433	24.2667	24.662	18.5119
7	GSTK1	NX_Q9Y2Q3	Q9Y2Q3	7q34	143244093	143270854	forward	protein level	PE1	472	13	22.8927	22.8215	23.1026	21.381	21.803	21.9855	23.7835	23.7703	24.1881	22.3641	22.8891	23.239	16.5008
7	CASP2	NX_P42575	P42575	7q34	143288215	143307696	forward	protein level	PE1	260	13	18.1265	17.4613	16.9571	18.105	16.9964	16.6377	20.1745	18.4687	18.0861	18.8862	18.3657	18.3877	10.414
7	ZYX	NX_Q15942	Q15942	7q34	143381295	143391111	forward	protein level	PE1	514	13	22.5435	21.4527	22.6509	21.7627	20.7107	21.9187	22.9953	21.9436	22.974	22.5378	21.8068	22.5693	24.1667
7	TCAF1	NX_Q9Y4C2	Q9Y4C2	7q35	143851375	143902198	reverse	protein level	PE1	373	13	20.2151	18.8158	19.2382	19.9981	18.9591	19.0773	19.8188	19.4171	20.0184	20.2917	19.2542	19.5071	13.9122
7	CUL1	NX_Q13616	Q13616	7q36.1	148697914	148801110	forward	protein level	PE1	407	13	22.2674	22.4782	21.9656	21.3935	21.6447	21.1169	22.2289	22.6575	22.275	22.262	22.6587	22.2607	19.1484
7	PDIA4	NX_P13667	P13667	7q36.1	149003062	149028662	reverse	protein level	PE1	517	13	25.7759	26.1756	26.3569	24.994	25.4349	25.7457	24.8232	25.1765	25.2759	24.4496	24.9102	25.131	26.3511
7	CDK5	NX_Q00535	Q00535	7q36.1	151053815	151057897	reverse	protein level	PE1	473	13	21.4438	20.8312	20.9844	22.8738	21.8145	22.338	22.4456	21.8178	21.9813	22.5199	22.128	22.3928	16.0179
7	ABCF2	NX_Q9UG63	Q9UG63	7q36.1	151211484	151227205	reverse	protein level	PE1	378	13	21.7018	20.6932	21.8372	22.2752	21.4164	22.5954	21.1668	20.4671	21.2337	21.1816	20.2738	21.1526	21.3789
7	NUB1	NX_Q9Y5A7	Q9Y5A7	7q36.1	151341699	151378449	forward	protein level	PE1	427	13	21.0728	18.3032	20.1966	22.1739	19.2339	20.9878	20.8559	20.6102	19.8595	21.7801	19.4243	20.8161	15.0192
7	RHEB	NX_Q15382	Q15382	7q36.1	151466012	151520120	reverse	protein level	PE1	415	13	22.5848	21.942	22.0769	20.4813	19.5942	20.2576	22.5889	21.9186	22.4662	23.1667	22.4956	22.986	20.8329
7	NOM1	NX_Q5C9Z4	Q5C9Z4	7q36.3	156949712	156973176	forward	protein level	PE1	368	13	20.3014	18.8309	19.2415	21.696	20.3936	20.7824	20.3084	19.2721	20.5706	23.3832	22.7885	23.4429	11.5117
7	UBE3C	NX_Q15386	Q15386	7q36.3	157138916	157269370	forward	protein level	PE1	404	13	21.1744	20.6047	21.5473	21.6805	20.3241	21.2803	24.0344	22.4466	22.2433	21.0609	20.6537	21.3943	17.8106
7	DNAJB6	NX_O75190	O75190	7q36.3	157335381	157417439	forward	protein level	PE1	429	13	21.6049	19.4006	19.9204	23.7729	21.9032	22.5133	22.6209	21.4904	21.8113	22.272	20.2157	20.9433	19.2628
7	NCAPG2	NX_Q86XI2	Q86XI2	7q36.3	158631311	158704829	reverse	protein level	PE1	230	13	19.5518	19.2375	19.3349	20.428	20.0554	20.1399	21.9175	20.144	20.9731	21.1733	20.9885	21.6004	16.1541
8	ARHGEF10	NX_O15013	O15013	8p23.3	1823926	1958641	forward	protein level	PE1	368	13	18.5915	17.6535	19.7106	19.9148	18.4028	21.0293	19.668	18.9188	20.2888	20.907	20.8132	21.4657	16.1042
8	FDFT1	NX_P37268	P37268	8p23.1	11795573	11839304	forward	protein level	PE1	367	13	19.4558	19.9502	18.633	20.8142	21.2787	20.3205	19.8907	20.1235	19.2307	20.6702	20.9375	19.8165	14.7391
8	CTSB	NX_P07858	P07858	8p23.1	11842524	11869448	reverse	protein level	PE1	508	13	24.9754	26.0539	24.2193	23.4975	25.0374	22.7421	25.5682	27.1976	24.8113	23.0446	24.8386	22.1449	25.11
8	ATP6V1B2	NX_P21281	P21281	8p21.3	20197381	20226819	forward	protein level	PE1	513	13	23.3034	24.1121	23.971	24.3096	24.7293	24.6317	22.6989	23.1807	22.6561	23.8159	24.2018	24.1715	22.018
8	XPO7	NX_Q9UIA9	Q9UIA9	8p21.3	21919662	22006585	forward	protein level	PE1	468	13	22.8683	22.3614	22.457	23.3635	22.5171	22.7578	23.1229	23.7268	23.1524	22.4783	21.6425	21.8863	19.5836
8	SORBS3	NX_O60504	O60504	8p21.3	22544986	22575788	forward	protein level	PE1	414	13	16.4973	17.7981	14.9906	15.2946	18.8471	15.5318	19.2755	20.8798	21.3654	19.8041	20.8315	19.0138	16.0501
8	PDLIM2	NX_Q96JY6	Q96JY6	8p21.3	22578279	22598025	forward	protein level	PE1	315	13	15.8233	18.4328	18.8247	17.822	19.7546	20.2634	20.7616	20.2195	20.6561	19.3658	20.9748	21.361	17.6539
8	CCAR2	NX_Q8N163	Q8N163	8p21.3	22604632	22621514	forward	protein level	PE1	501	13	23.9464	22.6039	22.9332	24.5506	23.4103	23.5743	23.7826	22.9134	23.0207	23.6107	22.0885	22.4617	22.2071
8	CHMP7	NX_Q8WUX9	Q8WUX9	8p21.3	23243637	23262000	forward	protein level	PE1	384	13	19.7993	18.387	18.7874	21.8091	20.2219	20.2579	20.436	19.5713	19.4605	22.5829	21.3593	21.197	13.0317
8	CCDC25	NX_Q86WR0	Q86WR0	8p21.1	27733316	27772653	reverse	protein level	PE1	391	13	20.1157	18.4238	18.2388	21.5399	20.3597	19.8826	21.5153	20.0577	19.9135	22.9937	21.2239	22.0938	17.1658
8	PBK	NX_Q96KB5	Q96KB5	8p21.1	27809624	27838082	reverse	protein level	PE1	326	13	21.5753	20.6033	20.5491	20.9777	19.5717	19.6501	22.5374	22.3174	21.8636	22.8834	21.6569	22.0723	21.2272
8	ELP3	NX_Q9H9T3	Q9H9T3	8p21.1	28089673	28191156	forward	protein level	PE1	399	13	19.9648	19.6491	19.9531	21.1696	20.5926	21.2831	20.0139	19.4803	19.798	20.1004	20.3426	20.1576	11.4335
8	INTS9	NX_Q9NV88	Q9NV88	8p21.1	28767661	28890242	reverse	protein level	PE1	325	13	19.2157	18.7406	18.6868	17.7029	16.1232	15.9908	21.0329	19.32	20.5242	20.0922	19.968	19.7064	13.3309
8	KIF13B	NX_Q9NQT8	Q9NQT8	8p12	29067278	29263124	reverse	protein level	PE1	427	13	20.8387	20.1905	21.2172	21.8966	20.9745	21.8185	22.2855	22.1382	21.5106	20.8108	20.9328	21.1215	15.665
8	DCTN6	NX_O00399	O00399	8p12	30156319	30183639	forward	protein level	PE1	389	13	19.1961	18.7128	18.8588	19.4936	18.9961	19.237	20.6473	20.413	20.7859	21.1649	20.8437	20.9747	16.3097
8	GTF2E2	NX_P29084	P29084	8p12	30578318	30658236	reverse	protein level	PE1	361	13	19.6926	18.17	18.9226	20.1796	18.8409	19.4447	21.4819	21.7188	21.8632	20.9501	19.9064	20.1803	16.0062
8	GSR	NX_P00390	P00390	8p12	30678066	30727846	reverse	protein level	PE1	506	13	22.9823	22.4806	22.6884	22.1097	21.7463	21.9305	23.5275	22.9332	23.0399	21.3289	20.9603	20.9021	19.0197
8	PPP2CB	NX_P62714	P62714	8p12	30774457	30814314	reverse	protein level	PE1	496	13	22.7705	22.8311	22.8679	22.9435	22.874	23.0078	22.2635	22.0619	22.4053	23.88	23.79	23.9407	23.532
8	MAK16	NX_Q9BXY0	Q9BXY0	8p12	33485182	33501262	forward	protein level	PE1	382	13	21.1525	19.9303	19.8623	21.5485	20.2349	20.3555	21.7337	20.7438	20.9157	21.4343	20.2424	20.2829	15.4522
8	ERLIN2	NX_O94905	O94905	8p11.23	37736601	37757801	forward	protein level	PE1	483	13	22.9213	22.2352	22.2044	20.5861	19.8044	19.9272	23.1477	22.396	22.4636	22.9507	23.0149	23.0994	17.4075
8	PLPBP	NX_O94903	O94903	8p11.23	37762595	37779768	forward	protein level	PE1	427	13	21.1017	20.6982	21.1195	21.238	20.8326	21.4679	21.9716	21.9157	21.9436	22.2721	22.2438	22.6927	17.7885
8	EIF4EBP1	NX_Q13541	Q13541	8p11.23	38030534	38060365	forward	protein level	PE1	353	13	21.2111	21.267	19.3497	22.2803	22.4866	21.7825	22.3784	22.4617	22.3909	23.7636	23.8826	23.583	19.8116
8	ASH2L	NX_Q9UBL3	Q9UBL3	8p11.23	38105242	38144076	forward	protein level	PE1	403	13	20.3102	20.2828	20.0418	21.294	21.2686	21.1307	20.8006	20.6508	20.258	23.6946	23.7718	23.6076	14.7781
8	LSM1	NX_O15116	O15116	8p11.23	38163335	38176730	reverse	protein level	PE1	465	13	19.5239	18.992	18.8641	20.2028	19.9639	19.7729	21.7301	21.0057	21.3529	21.32	20.1257	19.9118	17.0073
8	BAG4	NX_O95429	O95429	8p11.23	38176533	38213301	forward	protein level	PE1	266	13	17.3379	16.378	16.4768	16.7376	15.867	16.0319	18.1754	18.0061	17.8862	19.4389	18.7207	18.9109	12.5754
8	TACC1	NX_O75410	O75410	8p11.22	38728186	38853028	forward	protein level	PE1	437	13	19.7848	20.1088	20.6368	19.9957	20.2804	20.8411	20.4184	20.0889	20.5475	19.1608	19.5533	20.1181	20.5032
8	GINS4	NX_Q9BRT9	Q9BRT9	8p11.21	41529218	41545030	forward	protein level	PE1	288	13	19.3048	18.923	14.3848	18.8967	19.1274	15.222	19.6033	19.3687	18.5015	19.6321	19.6607	18.536	17.5412
8	VDAC3	NX_Q9Y277	Q9Y277	8p11.21	42391624	42405937	forward	protein level	PE1	417	13	22.6007	22.6245	22.5837	17.06	17.074	16.7196	23.2536	23.1242	23.0979	19.6099	19.8403	20.1173	18.1141
8	HOOK3	NX_Q86VS8	Q86VS8	8p11.21	42896946	43030535	forward	protein level	PE1	438	13	20.2692	20.639	20.9797	21.4786	21.3168	21.4263	20.0412	19.8402	20.2692	22.1009	22.0475	21.9934	18.9286
8	FNTA	NX_P49354	P49354	8p11.21	43034194	43085788	forward	protein level	PE1	514	13	20.0182	20.7737	20.6738	20.2475	21.087	21.0481	21.7248	22.6046	22.2895	20.3581	20.9258	20.9303	17.912
8	PRKDC	NX_P78527	P78527	8q11.21	47773108	47960183	reverse	protein level	PE1	491	13	26.8245	26.8797	26.6642	27.2583	27.2851	27.3098	24.6034	24.9688	24.5401	25.8119	25.9283	26.3564	22.1743
8	MCM4	NX_P33991	P33991	8q11.21	47960185	47978160	forward	protein level	PE1	417	13	23.0575	23.6757	21.9218	23.8849	24.5117	22.9831	22.1241	22.7517	21.1267	22.3405	22.9998	21.4747	23.1876
8	UBE2V2	NX_Q15819	Q15819	8q11.21	48008415	48064708	forward	protein level	PE1	464	13	20.4211	19.253	19.4515	19.9069	19.4587	19.6188	21.7677	23.1502	22.5405	22.4794	21.9481	22.1469	23.5985
8	ATP6V1H	NX_Q9UI12	Q9UI12	8q11.23	53715543	53843558	reverse	protein level	PE1	490	13	21.8289	22.4082	22.3982	21.4726	21.9994	22.0754	21.9386	22.4571	22.4999	21.5023	21.9403	22.1291	19.9772
8	TCEA1	NX_P23193	P23193	8q11.23	53966552	54022456	reverse	protein level	PE1	498	13	22.0463	22.3426	22.7736	23.1012	23.3027	23.6401	22.6802	22.7096	23.1382	24.817	24.7593	25.2846	22.2827
8	LYPLA1	NX_O75608	O75608	8q11.23	54046367	54102017	reverse	protein level	PE1	498	13	21.2736	21.0427	20.9515	21.0782	20.8248	20.8157	23.0771	22.9132	22.9054	22.7243	22.5132	22.6033	20.9653
8	IMPAD1	NX_Q9NX62	Q9NX62	8q12.1	56957931	56993867	reverse	protein level	PE1	391	13	20.5189	21.0637	21.0759	20.566	21.0155	20.9897	22.2776	22.7917	23.1816	21.6946	22.3534	22.1427	15.3053
8	RAB2A	NX_P61019	P61019	8q12.1	60516936	60623644	forward	protein level	PE1	503	13	23.3363	23.3392	23.4413	22.8842	22.9692	23.2072	23.4436	23.311	23.7699	23.2279	22.7241	23.0965	20.9388
8	ASPH	NX_Q12797	Q12797	8q12.3	61500556	61714640	reverse	protein level	PE1	463	13	22.0819	22.2239	22.6647	22.2827	22.714	23.2814	24.1429	24.6689	23.6337	21.7308	22.0134	22.4039	18.2173
8	GGH	NX_Q92820	Q92820	8q12.3	63015079	63038806	reverse	protein level	PE1	487	13	23.0963	24.1676	23.0837	18.7764	21.4733	19.8553	23.2966	24.0386	23.1316	21.2991	23.7478	22.1865	21.8397
8	ARMC1	NX_Q9NVT9	Q9NVT9	8q13.1	65602458	65634217	reverse	protein level	PE1	419	13	18.69	19.2821	19.3552	22.0819	22.2322	22.295	21.1229	21.1586	21.9882	23.1495	23.0179	23.2467	16.9569
8	RRS1	NX_Q15050	Q15050	8q13.1	66429014	66430733	forward	protein level	PE1	475	13	22.6858	21.9297	22.0826	24.602	23.9814	24.12	22.7788	22.1958	22.5703	23.7652	23.0389	23.1649	20.1824
8	VCPIP1	NX_Q96JH7	Q96JH7	8q13.1	66628487	66667231	reverse	protein level	PE1	400	13	19.078	17.4553	18.293	20.0456	17.6242	19.1968	21.1556	20.3646	20.1133	21.553	20.9224	20.767	14.947
8	COPS5	NX_Q92905	Q92905	8q13.1	67043079	67083783	reverse	protein level	PE1	487	13	21.294	20.9614	20.4837	20.9184	20.7142	19.8646	21.8183	21.2394	21.2174	21.8836	21.8115	21.3125	20.7078
8	ARFGEF1	NX_Q9Y6D6	Q9Y6D6	8q13.2	67173511	67343781	reverse	protein level	PE1	420	13	19.1438	19.1244	18.8646	19.2751	19.8409	19.1778	19.8919	19.7855	20.1806	19.5481	19.4873	19.3966	11.7016
8	LACTB2	NX_Q53H82	Q53H82	8q13.3	70635318	70669185	reverse	protein level	PE1	429	13	20.991	21.5189	21.288	19.4099	19.91	19.7079	21.1908	21.784	21.8818	21.0397	21.5496	21.3819	18.4657
8	RPL7	NX_P18124	P18124	8q21.11	73290242	73295789	reverse	protein level	PE1	500	13	25.0804	25.1575	24.8333	26.9722	26.9379	26.7943	25.5891	25.4339	25.0772	26.1151	26.0608	25.9013	25.6959
8	FABP5	NX_Q01469	Q01469	8q21.13	81280536	81284777	forward	protein level	PE1	516	13	24.6282	23.9383	22.5009	23.293	22.6214	21.059	25.6481	24.927	23.748	24.9301	24.2458	22.7788	22.729
8	IMPA1	NX_P29218	P29218	8q21.13	81656914	81686331	reverse	protein level	PE1	474	13	21.9899	22.4508	22.231	20.144	20.5556	20.5007	22.8652	23.2802	23.2567	23.7175	22.4215	23.316	19.7112
8	RMDN1	NX_Q96DB5	Q96DB5	8q21.3	86468257	86514357	reverse	protein level	PE1	428	13	21.2062	20.7167	21.733	18.8619	18.2126	18.562	21.8722	21.4119	22.4477	19.8539	19.6536	20.7401	17.9019
8	CPNE3	NX_O75131	O75131	8q21.3	86514435	86561498	forward	protein level	PE1	515	13	21.8598	22.2657	22.7517	21.6608	21.9443	22.5888	22.0626	22.3153	22.973	22.4363	22.7284	23.1373	22.8197
8	NBN	NX_O60934	O60934	8q21.3	89933336	90003228	reverse	protein level	PE1	392	13	18.5236	19.2824	19.5305	18.5061	19.0312	19.2731	19.9733	20.674	20.4883	20.9955	20.9482	20.5986	14.1936
8	DECR1	NX_Q16698	Q16698	8q21.3	90001405	90053633	forward	protein level	PE1	508	13	22.0095	22.849	23.0177	21.4831	22.3138	22.4407	22.63	23.6117	23.7919	21.1805	22.0279	22.5969	19.4855
8	OTUD6B	NX_Q8N6M0	Q8N6M0	8q21.3	91070196	91087095	forward	protein level	PE1	404	13	19.6298	19.4013	19.0428	20.5492	20.1969	20.3023	21.2722	20.5732	20.8537	20.7018	20.3189	20.7003	13.58
8	RBM12B	NX_Q8IXT5	Q8IXT5	8q22.1	93729356	93741017	reverse	protein level	PE1	424	13	22.3025	21.4618	22.0198	22.8221	21.321	22.1502	21.4122	21.2621	21.548	22.3099	22.4236	22.3854	17.3026
8	PDP1	NX_Q9P0J1	Q9P0J1	8q22.1	93857807	93926068	forward	protein level	PE1	432	13	21.0796	20.2962	21.7449	20.6598	19.9042	21.3594	20.7216	20.0336	21.2012	20.8764	20.1452	21.3983	12.992
8	VIRMA	NX_Q69YN4	Q69YN4	8q22.1	94487689	94553529	reverse	protein level	PE1	343	13	19.6202	19.2464	19.3537	19.4229	19.0445	19.1569	19.8372	19.9746	20.4784	20.222	19.6873	20.2	15.244
8	INTS8	NX_Q75QN2	Q75QN2	8q22.1	94813311	94881746	forward	protein level	PE1	358	13	17.4519	17.2082	17.904	18.2269	18.067	18.9269	19.0239	18.8374	19.6582	20.5716	20.3652	20.7755	12.2899
8	UQCRB	NX_P14927	P14927	8q22.1	96225920	96235634	reverse	protein level	PE1	502	13	22.0516	22.8049	22.8514	20.2499	21.0273	20.8053	22.2507	22.834	23.0849	20.8335	21.4116	21.0894	15.8224
8	RPL30	NX_P62888	P62888	8q22.2	98024851	98046469	reverse	protein level	PE1	485	13	23.585	23.8159	23.5072	22.5214	22.5296	21.8833	24.6787	24.7477	24.5137	23.584	23.716	23.0499	24.2021
8	POP1	NX_Q99575	Q99575	8q22.2	98117293	98159835	forward	protein level	PE1	404	13	21.3635	21.4665	21.2285	21.1079	21.6291	21.5078	21.3964	21.3567	21.4764	20.3416	20.8745	21.0051	12.5102
8	PABPC1	NX_P11940	P11940	8q22.3	100685816	100722809	reverse	protein level	PE1	513	13	24.3218	24.5514	23.9731	25.6629	25.6754	25.587	24.613	24.6432	24.3528	25.2798	25.3542	25.0352	25.9105
8	YWHAZ	NX_P63104	P63104	8q22.3	100916523	100953388	reverse	protein level	PE1	518	13	26.6061	26.9596	26.8278	25.5886	26.4706	26.5792	27.3989	27.604	27.635	25.9858	26.7921	26.8777	28.201
8	UBR5	NX_O95071	O95071	8q22.3	102252273	102412759	reverse	protein level	PE1	380	13	19.7841	19.4518	19.6851	23.5489	23.1439	24.7958	21.8053	21.1585	21.9901	24.429	24.43	25.367	17.0207
8	ATP6V1C1	NX_P21283	P21283	8q22.3	103021063	103073051	forward	protein level	PE1	487	13	23.6429	24.3909	23.8351	22.5044	23.8803	23.2839	22.8536	23.9313	23.2608	22.4359	23.729	23.0732	18.5019
8	DCAF13	NX_Q9NV06	Q9NV06	8q22.3	103414714	103443453	forward	protein level	PE1	380	13	20.4825	20.3713	20.0346	21.9094	22.1594	21.7824	21.7392	22.0623	21.9261	21.1195	21.1424	20.8781	12.4
8	EIF3E	NX_P60228	P60228	8q23.1	108201216	108435333	reverse	protein level	PE1	506	13	23.5876	23.4352	23.1441	23.066	23.0613	22.9536	23.9094	23.9281	23.6073	24.051	24.3068	24.016	23.707
8	EMC2	NX_Q15006	Q15006	8q23.1	108443601	108489196	forward	protein level	PE1	442	13	21.1069	20.9728	20.8854	21.9616	21.7097	21.8548	22.0066	21.7425	21.8845	22.6893	22.4326	22.624	17.9906
8	NUDCD1	NX_Q96RS6	Q96RS6	8q23.1	109240919	109334118	reverse	protein level	PE1	454	13	22.3313	20.8502	21.0288	22.4971	21.1277	21.416	22.8357	22.3318	22.7062	22.8026	21.2353	21.6516	20.9601
8	EIF3H	NX_O15372	O15372	8q23.3	116642130	116766925	reverse	protein level	PE1	457	13	23.154	22.9875	22.8149	21.856	21.6991	21.6083	23.7601	23.7066	23.5497	23.1537	22.7454	22.508	22.8562
8	UTP23	NX_Q9BRU9	Q9BRU9	8q24.11	116766505	116849463	forward	protein level	PE1	307	13	18.0855	17.1437	17.6512	18.8809	17.8955	18.4491	20.1298	20.0985	20.3643	21.0892	19.4625	21.0943	13.9934
8	RAD21	NX_O60216	O60216	8q24.11	116845935	116874866	reverse	protein level	PE1	464	13	20.674	20.5449	21.14	21.9398	22.0276	22.6696	22.331	22.0233	21.8136	21.0583	20.4963	21.2627	19.4581
8	ATAD2	NX_Q6PL18	Q6PL18	8q24.13	123319850	123416350	reverse	protein level	PE1	319	13	19.3804	18.8461	18.782	20.5541	20.3289	19.9711	19.1262	18.4592	18.3583	20.004	19.5545	19.3459	16.1287
8	FAM91A1	NX_Q658Y4	Q658Y4	8q24.13	123768439	123815452	forward	protein level	PE1	405	13	20.9043	20.6295	20.8233	21.7309	21.4029	21.6793	23.054	22.5234	22.563	21.9794	21.4364	21.6659	15.6836
8	TATDN1	NX_Q6P1N9	Q6P1N9	8q24.13	124488485	124539458	reverse	protein level	PE1	396	13	20.2218	19.13	19.7805	20.0958	19.4242	19.6212	20.4839	19.8379	20.1451	21.0571	20.5032	20.7222	17.3927
8	WASHC5	NX_Q12768	Q12768	8q24.13	125024260	125091819	reverse	protein level	PE1	412	13	21.4273	21.4369	21.6458	22.434	22.3291	22.5048	21.4267	21.6784	21.6519	21.1597	21.026	21.2841	16.6574
8	FAM49B	NX_Q9NUQ9	Q9NUQ9	8q24.21	129839593	130017129	reverse	protein level	PE1	502	13	22.5041	22.5269	22.5563	22.4699	22.2659	22.3393	25.26	25.4751	25.4219	22.8814	22.8422	22.6482	19.0599
8	ASAP1	NX_Q9ULH1	Q9ULH1	8q24.21	130052104	130443674	reverse	protein level	PE1	373	13	19.8809	20.6152	20.7175	19.4743	20.3067	20.3743	19.5022	19.9873	20.5331	20.5013	20.3012	21.038	12.3783
8	NDRG1	NX_Q92597	Q92597	8q24.22	133237171	133302022	reverse	protein level	PE1	511	13	20.8098	19.2097	21.8709	19.4868	16.8293	20.2918	21.0894	19.9513	22.1117	20.6973	19.3616	21.3879	24.4051
8	AGO2	NX_Q9UKV8	Q9UKV8	8q24.3	140520156	140635633	reverse	protein level	PE1	401	13	20.3467	19.7669	22.2766	21.2324	20.3011	21.3813	20.8051	21.0767	20.7676	20.342	19.9445	20.6934	14.6642
8	PTK2	NX_Q05397	Q05397	8q24.3	140657900	141002216	reverse	protein level	PE1	386	13	20.0044	19.9386	19.8179	20.9115	20.5641	20.6689	21.2074	20.7856	20.7702	21.3595	21.0445	20.932	20.2436
8	GSDMD	NX_P57764	P57764	8q24.3	143553207	143563062	forward	protein level	PE1	442	13	20.6093	20.3114	18.2513	20.8469	20.0549	19.0202	21.2748	20.7801	20.8747	20.6299	20.0512	20.2229	14.15
8	PYCR3	NX_Q53H96	Q53H96	8q24.3	143603210	143609773	reverse	protein level	PE1	396	13	18.9999	19.4298	17.8001	22.3015	22.7142	22.2846	20.4305	20.13	19.4258	21.2178	21.7316	21.3628	18.1376
8	TSTA3	NX_Q13630	Q13630	8q24.3	143612618	143618048	reverse	protein level	PE1	486	13	21.3607	20.3137	21.0059	21.6984	20.8509	21.5662	22.6221	22.5167	22.1079	22.1807	21.4496	22.1558	18.9328
8	PLEC	NX_Q15149	Q15149	8q24.3	143915147	143976734	reverse	protein level	PE1	507	13	27.4841	28.1012	28.0919	28.2609	28.904	28.9803	27.0511	27.691	27.3902	25.3957	25.0394	24.9063	28.3737
8	PARP10	NX_Q53GL7	Q53GL7	8q24.3	143977153	144012772	reverse	protein level	PE1	420	13	14.5869	15.2471	15.9774	16.5896	16.8846	17.7071	18.1832	20.858	20.8854	19.7101	20.0052	20.5375	15.3744
8	EXOSC4	NX_Q9NPD3	Q9NPD3	8q24.3	144078648	144080648	forward	protein level	PE1	404	13	20.1394	19.8206	19.6084	20.7172	20.4558	20.2053	21.0092	20.812	20.7948	22.4576	22.9733	22.6313	18.2199
8	HGH1	NX_Q9BTY7	Q9BTY7	8q24.3	144137774	144140851	forward	protein level	PE1	429	13	19.3727	18.1674	17.2308	20.7649	19.6569	19.0321	20.836	20.2244	19.6376	21.0627	20.4509	20.1905	16.5065
8	BOP1	NX_Q14137	Q14137	8q24.3	144262045	144291438	reverse	protein level	PE1	446	13	21.9386	22.5636	22.3692	23.157	23.7471	23.6238	23.5692	23.3792	23.4623	23.0916	23.1226	22.6239	20.2527
8	HSF1	NX_Q00613	Q00613	8q24.3	144291591	144314720	forward	protein level	PE1	392	13	19.1271	18.7782	18.8378	19.496	19.2234	19.3954	25.226	25.2651	24.5831	19.9797	20.0806	20.1068	16.2621
8	DGAT1	NX_O75907	O75907	8q24.3	144314584	144326910	reverse	protein level	PE1	375	13	16.8496	18.383	18.913	16.9137	18.783	19.1746	18.6146	19.795	20.0354	18.9554	19.7568	20.2228	13.3474
8	CPSF1	NX_Q10570	Q10570	8q24.3	144393229	144409335	reverse	protein level	PE1	408	13	21.6449	21.732	21.3797	22.8525	22.6067	22.824	21.4356	20.6787	20.7682	21.4529	21.2392	21.0155	19.208
8	VPS28	NX_Q9UK41	Q9UK41	8q24.3	144423601	144428563	reverse	protein level	PE1	402	13	19.7277	19.2785	20.2262	19.7217	20.3902	21.3699	21.3234	21.0238	21.4255	22.4983	22.567	23.0675	19.6514
8	TONSL	NX_Q96HA7	Q96HA7	8q24.3	144428775	144444440	reverse	protein level	PE1	233	13	18.3263	17.2778	17.833	20.8992	19.9064	20.1293	19.6415	18.5634	19.5628	21.5436	21.2268	21.1764	13.5402
8	RPL8	NX_P62917	P62917	8q24.3	144789765	144792587	reverse	protein level	PE1	473	13	24.5626	24.6736	24.4318	27.4272	27.3156	27.2171	25.7271	25.9398	25.7479	25.827	26.0483	25.9167	24.9814
8	COMMD5	NX_Q9GZQ3	Q9GZQ3	8q24.3	144841042	144853736	reverse	protein level	PE1	389	13	19.0842	19.1224	18.4373	22.2084	21.8615	21.4166	20.0877	19.9622	19.6363	19.6714	19.4445	19.3247	15.3773
9	SMARCA2	NX_P51531	P51531	9p24.3	1980290	2193624	forward	protein level	PE1	415	13	19.2515	18.6961	18.8443	21.0411	20.4308	20.3957	18.799	18.3558	18.6177	21.5773	20.7663	20.8768	17.9421
9	PUM3	NX_Q15397	Q15397	9p24.2	2720469	2844095	reverse	protein level	PE1	397	13	22.6343	22.2712	22.1243	23.85	23.5286	23.6926	24.4458	25.0835	24.7867	21.7999	21.6015	21.6102	16.9647
9	AK3	NX_Q9UIJ7	Q9UIJ7	9p24.1	4709556	4742043	reverse	protein level	PE1	451	13	20.2046	21.124	21.7117	20.1848	21.0175	21.4972	22.2328	22.3926	22.0491	20.7026	21.6956	22.0438	13.9505
9	PSIP1	NX_O75475	O75475	9p22.3	15464066	15510995	reverse	protein level	PE1	471	13	23.4209	23.2336	23.1216	23.1416	22.8056	22.8572	23.3916	22.8129	22.7652	23.6518	23.2487	23.4807	18.4383
9	RRAGA	NX_Q7L523	Q7L523	9p22.1	19049395	19050983	forward	protein level	PE1	440	13	18.4584	19.27	19.2463	20.9348	21.8543	21.896	21.2579	21.5504	21.6716	21.5672	22.3648	22.3835	13.8676
9	RPS6	NX_P62753	P62753	9p22.1	19375715	19380254	reverse	protein level	PE1	503	13	25.0742	25.0947	24.9366	26.89	27.0097	26.8365	26.2391	26.2164	26.226	26.7593	26.8304	26.8097	24.8924
9	FOCAD	NX_Q5VW36	Q5VW36	9p21.3	20658309	20995955	forward	protein level	PE1	363	13	17.6544	17.5603	17.5361	17.8627	17.6369	17.7892	20.2617	19.4107	19.6636	19.0443	19.2589	19.279	12.6408
9	MTAP	NX_Q13126	Q13126	9p21.3	21802636	21937651	forward	protein level	PE1	478	13	23.9003	22.8371	23.4262	23.4037	22.1494	23.1661	24.9235	24.211	25.2	23.4357	22.5408	22.9485	20.7292
9	PLAA	NX_Q9Y263	Q9Y263	9p21.2	26903372	26947242	reverse	protein level	PE1	438	13	22.0333	22.0018	22.0917	21.1915	21.0567	20.8328	21.2903	21.0204	22.1045	21.2093	21.0431	20.9503	19.6087
9	ACO1	NX_P21399	P21399	9p21.1	32384603	32454769	forward	protein level	PE1	478	13	22.4744	22.401	22.3297	22.0192	21.8365	21.8928	24.434	23.7035	23.9308	24.0375	23.4079	23.6637	20.4749
9	DNAJA1	NX_P31689	P31689	9p21.1	33025273	33039907	forward	protein level	PE1	442	13	23.123	21.8143	22.0914	24.332	22.6096	22.7011	23.2423	22.5735	22.2741	24.0802	22.866	23.1231	23.1385
9	SMU1	NX_Q2TAY7	Q2TAY7	9p21.1	33041765	33076674	reverse	protein level	PE1	446	13	22.4061	21.7729	21.67	22.9051	22.2431	22.2934	22.3639	21.8784	21.8815	22.5727	21.9487	22.2596	21.0394
9	B4GALT1	NX_P15291	P15291	9p21.1	33104082	33167356	reverse	protein level	PE1	382	13	17.2405	18.9319	17.9511	18.2865	19.842	18.3906	21.5539	20.689	22.7507	19.7221	21.3056	20.0876	16.1604
9	CHMP5	NX_Q9NZZ3	Q9NZZ3	9p13.3	33264879	33282070	forward	protein level	PE1	473	13	20.6529	19.8119	20.6896	21.7599	21.4956	21.8579	21.6562	20.9403	21.3228	22.7103	22.4614	22.8842	19.8556
9	NOL6	NX_Q9H6R4	Q9H6R4	9p13.3	33461353	33473930	reverse	protein level	PE1	399	13	22.1649	21.0582	20.788	23.6829	22.7127	22.6079	22.4852	21.4837	21.8529	22.5261	21.6274	21.4049	17.0963
9	UBE2R2	NX_Q712K3	Q712K3	9p13.3	33817160	33920399	forward	protein level	PE1	391	13	16.4177	15.6765	15.4718	17.6729	16.6944	17.0709	20.8015	21.3814	21.1237	20.436	20.3655	20.7232	17.2791
9	UBAP2	NX_Q5T6F2	Q5T6F2	9p13.3	33921693	34048949	reverse	protein level	PE1	319	13	20.8906	20.2385	18.718	18.5042	17.7969	15.3857	21.297	21.1278	20.0009	20.6121	19.9777	18.3916	17.3123
9	NUDT2	NX_P50583	P50583	9p13.3	34329506	34343711	forward	protein level	PE1	401	13	19.5016	19.6282	18.9257	18.5361	19.324	18.2468	20.158	20.0199	19.6835	19.9755	19.8042	19.7823	15.8977
9	DCTN3	NX_O75935	O75935	9p13.3	34613545	34620523	reverse	protein level	PE1	401	13	20.7985	20.482	20.7235	15.9451	17.0996	17.0412	21.3463	21.1339	21.2116	18.7845	19.6093	19.6636	19.8714
9	VCP	NX_P55072	P55072	9p13.3	35056064	35072627	reverse	protein level	PE1	518	13	26.3141	27.2448	26.1785	27.1094	27.9587	27.0147	25.0784	26.368	25.3657	25.2526	26.2678	25.326	26.6216
9	STOML2	NX_Q9UJZ1	Q9UJZ1	9p13.3	35099776	35103195	reverse	protein level	PE1	503	13	22.852	23.6623	22.6333	23.6395	24.35	23.4493	23.6045	24.3319	23.0878	23.1964	24.0731	23.1084	20.4841
9	TLN1	NX_Q9Y490	Q9Y490	9p13.3	35696948	35732195	reverse	protein level	PE1	518	13	25.9254	26.5092	26.4752	25.8593	26.4848	26.4245	24.6398	25.5688	25.6908	23.5109	24.0256	24.2044	26.7296
9	HINT2	NX_Q9BX68	Q9BX68	9p13.3	35812960	35815354	reverse	protein level	PE1	474	13	20.8936	21.7612	20.7443	19.3688	19.677	18.5979	22.9512	23.485	22.9059	21.3786	21.6417	20.7856	16.2377
9	CLTA	NX_P09496	P09496	9p13.2	36190856	36304781	forward	protein level	PE1	517	13	24.1208	24.0027	23.5582	24.4735	24.4747	23.9649	24.7293	24.4951	24.0822	24.6686	24.6755	24.1302	23.4591
9	GNE	NX_Q9Y223	Q9Y223	9p13.3	36214441	36277056	reverse	protein level	PE1	354	13	21.127	20.679	19.5213	21.9117	21.343	20.492	21.8074	21.4894	21.0817	21.4355	20.9843	20.4025	15.0825
9	GRHPR	NX_Q9UBQ7	Q9UBQ7	9p13.2	37422666	37436990	forward	protein level	PE1	472	13	23.0428	22.7982	22.5426	23.4959	22.9426	22.7912	23.13	22.8678	22.8937	23.6536	24.2795	23.0337	19.952
9	POLR1E	NX_Q9GZS1	Q9GZS1	9p13.2	37485948	37503697	forward	protein level	PE1	347	13	21.2613	20.4254	20.0105	22.091	21.4033	21.0469	20.4688	19.9683	19.395	22.0552	21.3575	20.9029	14.1195
9	EXOSC3	NX_Q9NQT5	Q9NQT5	9p13.2	37766978	37801437	reverse	protein level	PE1	350	13	21.7901	20.8309	20.9875	20.8131	20.5759	20.3494	20.1565	19.9597	20.1655	21.0639	20.9987	20.6925	17.8059
9	ALDH1B1	NX_P30837	P30837	9p13.1	38392702	38398661	forward	protein level	PE1	476	13	24.2208	24.5562	23.6614	22.6233	22.8523	19.6094	22.8746	22.6635	22.1674	22.8139	22.8329	20.4099	18.4707
9	TJP2	NX_Q9UDY2	Q9UDY2	9q21.11	69121264	69274615	forward	protein level	PE1	382	13	20.2962	18.8999	20.3198	22.8634	22.7183	23.2217	24.743	24.4408	24.2172	20.6104	19.6879	20.9352	19.6488
9	ANXA1	NX_P04083	P04083	9q21.13	73151865	73170393	forward	protein level	PE1	517	13	26.0461	26.5426	26.5314	25.778	26.5531	26.6385	26.3579	26.8915	26.4022	25.0589	25.7833	25.905	26.8008
9	C9orf40	NX_Q8IXQ3	Q8IXQ3	9q21.13	74946583	74952912	reverse	protein level	PE1	266	13	16.0212	15.1476	14.389	18.8754	18.0894	18.1032	21.5758	20.1869	19.714	19.4971	18.9744	18.5125	10.8779
9	OSTF1	NX_Q92882	Q92882	9q21.13	75088543	75147265	forward	protein level	PE1	504	13	20.5922	21.013	20.4406	20.5292	21.1022	20.4933	23.639	23.6067	23.0239	21.9507	21.9398	21.8853	20.6402
9	PSAT1	NX_Q9Y617	Q9Y617	9q21.2	78297125	78330093	forward	protein level	PE1	442	13	23.9118	23.8949	24.3085	23.5141	23.4209	24.0474	23.5212	23.6656	24.1173	22.8736	23.2474	24.1283	21.1787
9	C9orf64	NX_Q5T6V5	Q5T6V5	9q21.32	83938311	83956986	reverse	protein level	PE1	413	13	21.6577	17.3776	20.7537	22.8375	18.1557	21.9882	21.7063	19.5554	20.9799	21.9757	18.4111	21.1614	15.6551
9	HNRNPK	NX_P61978	P61978	9q21.32	83968083	83980616	reverse	protein level	PE1	264	13	26.77	26.4057	26.2784	27.1244	26.7924	26.7015	26.6143	26.3079	26.2378	27.0588	26.6336	26.5247	26.8698
9	CTSL	NX_P07711	P07711	9q21.33	87726109	87731469	forward	protein level	PE1	448	13	19.8748	20.3628	20.359	19.9675	20.4781	19.852	22.0328	22.5245	22.3157	21.8037	22.372	21.6946	15.4016
9	CKS2	NX_P33552	P33552	9q22.2	89311195	89316703	forward	protein level	PE1	177	13	19.7084	19.8605	17.9653	19.1513	20.5538	17.2018	21.2297	21.5119	20.1087	20.7913	21.4721	19.0881	16.7679
9	SPTLC1	NX_O15269	O15269	9q22.31	92000087	92115413	reverse	protein level	PE1	403	13	19.5569	19.1082	19.1978	21.8213	21.1911	21.2239	21.1523	20.6838	20.5794	21.5968	21.3433	21.7151	13.5157
9	IARS	NX_P41252	P41252	9q22.31	92210207	92293756	reverse	protein level	PE1	495	13	24.1787	24.0915	24.1441	24.2011	24.0908	24.2226	23.4597	23.2809	23.2458	23.4456	23.2981	23.358	21.7603
9	BICD2	NX_Q8TD16	Q8TD16	9q22.31	92711363	92764833	reverse	protein level	PE1	389	13	20.7728	20.8312	20.2089	21.3703	21.5462	20.8982	20.4836	20.4939	20.1019	20.2899	20.5403	19.9016	16.9696
9	FAM120A	NX_Q9NZB2	Q9NZB2	9q22.31	93451685	93566112	forward	protein level	PE1	454	13	22.7535	22.8624	22.7563	21.7106	21.6536	21.8264	21.346	21.2365	21.3604	23.1178	24.277	23.1318	19.493
9	NCBP1	NX_Q09161	Q09161	9q22.33	97633668	97673748	forward	protein level	PE1	451	13	22.6529	22.2506	21.7778	23.1094	22.3644	22.1783	22.7875	22.2459	22.0007	22.2234	21.5726	21.298	22.808
9	ANP32B	NX_Q92688	Q92688	9q22.33	97983341	98015943	forward	protein level	PE1	510	13	23.6739	23.2792	23.1142	20.1419	20.308	20.4468	24.4611	24.0992	23.8537	22.4624	21.8303	22.0662	23.0336
9	NANS	NX_Q9NR45	Q9NR45	9q22.33	98056732	98083077	forward	protein level	PE1	501	13	22.3652	22.7142	22.1053	22.5216	22.8841	22.4726	23.2832	23.7678	23.159	23.1621	23.527	23.2314	22.0217
9	SEC61B	NX_P60468	P60468	9q22.33	99222064	99230615	forward	protein level	PE1	412	13	21.5743	21.5493	21.9255	22.2755	22.253	22.7845	24.3587	24.5382	24.9819	23.1838	23.1909	23.7409	15.0435
9	ERP44	NX_Q9BS26	Q9BS26	9q31.1	99979185	100099000	reverse	protein level	PE1	516	13	23.5745	23.5643	23.5022	24.155	24.0428	23.8677	22.7199	22.6262	22.1855	23.7355	23.6222	23.4261	23.4083
9	TEX10	NX_Q9NXF1	Q9NXF1	9q31.1	100302077	100352942	reverse	protein level	PE1	398	13	21.4377	21.6539	21.2488	22.2704	22.1915	21.9333	21.8721	22.5565	22.8219	21.2232	21.7656	21.0567	13.3124
9	MRPL50	NX_Q8N5N7	Q8N5N7	9q31.1	101387633	101398618	reverse	protein level	PE1	433	13	19.9913	20.4163	20.2436	20.9505	21.7335	21.0451	20.6926	21.3271	20.8434	21.8466	22.2279	22.132	14.5472
9	RNF20	NX_Q5VTR2	Q5VTR2	9q31.1	101533853	101563344	forward	protein level	PE1	399	13	21.2145	20.4604	19.8703	22.7663	22.1361	21.6964	22.2538	21.6525	21.6061	21.6558	21.6653	21.3341	18.3396
9	SMC2	NX_O95347	O95347	9q31.1	104094260	104141419	forward	protein level	PE1	374	13	22.9943	22.9847	22.4123	22.715	22.6478	21.8387	24.0595	24.3496	25.2287	21.8951	21.942	21.7292	22.478
9	NIPSNAP3A	NX_Q9UFN0	Q9UFN0	9q31.1	104747683	104760120	forward	protein level	PE1	439	13	20.706	20.6534	18.9919	20.4995	20.0787	18.9149	22.602	22.6185	22.3807	20.5706	20.4351	19.4192	17.0397
9	RAD23B	NX_P54727	P54727	9q31.2	107283137	107332192	forward	protein level	PE1	517	13	23.906	23.7044	23.2504	24.013	23.7151	23.2049	24.0803	23.8414	23.603	24.0035	23.8325	23.5456	23.4743
9	ELP1	NX_O95163	O95163	9q31.3	108867517	108934124	reverse	protein level	PE1	403	13	20.5901	20.751	20.5654	20.4561	20.7699	20.6765	20.7077	20.8171	21.2417	22.0555	22.1804	22.018	16.5412
9	AKAP2	NX_Q9Y2D5	Q9Y2D5	9q31.3	110048598	110172512	forward	protein level	PE1	383	13	21.154	20.3436	20.4874	22.1821	21.2875	21.3358	21.4777	20.786	21.5932	21.337	21.2325	20.9408	23.9846
9	ECPAS	NX_Q5VYK3	Q5VYK3	9q31.3	111360692	111484745	reverse	protein level	PE1	416	13	22.8901	22.5811	22.8043	21.6842	20.9904	21.6666	23.9945	23.7999	23.8888	23.1051	22.8262	23.2337	20.8143
9	PTGR1	NX_Q14914	Q14914	9q31.3	111549722	111599893	reverse	protein level	PE1	428	13	20.8594	21.6916	20.7374	18.24	20.0351	18.694	20.1153	21.0705	20.4667	20.4049	21.4217	20.7196	20.9148
9	HSDL2	NX_Q6YN16	Q6YN16	9q32	112380080	112472405	forward	protein level	PE1	419	13	21.2164	20.7384	21.4286	19.7038	19.158	19.8457	22.1763	21.5756	21.7957	20.9121	20.6445	21.0219	12.8353
9	FKBP15	NX_Q5T1M5	Q5T1M5	9q32	113161006	113221318	reverse	protein level	PE1	460	13	20.4295	21.0599	21.4377	20.2764	21.5007	21.7892	20.1767	21.1765	21.2776	20.7309	21.2918	21.313	15.8036
9	PRPF4	NX_O43172	O43172	9q32	113275343	113292905	forward	protein level	PE1	332	13	22.709	22.4823	22.3561	21.4688	21.0719	21.1263	21.7955	21.8281	21.8797	21.7886	21.5758	21.5622	19.7534
9	POLE3	NX_Q9NRF9	Q9NRF9	9q32	113407235	113410675	reverse	protein level	PE1	342	13	19.9064	19.7177	19.8117	20.3893	20.3503	20.1284	21.2123	20.9975	20.8507	21.3069	21.3642	21.0022	18.987
9	ATP6V1G1	NX_O75348	O75348	9q32	114587769	114598879	forward	protein level	PE1	501	13	21.1175	21.5387	21.5074	21.7523	23.1316	22.9457	21.4836	21.5582	21.2784	22.5502	23.6072	23.4391	19.7314
9	TNC	NX_P24821	P24821	9q33.1	115019575	115118257	reverse	protein level	PE1	516	13	20.0834	22.227	21.8967	21.1989	22.3055	21.9741	21.3505	22.5191	21.7866	20.9592	22.5228	22.0216	17.0171
9	PSMD5	NX_Q16401	Q16401	9q33.2	120815496	120842951	reverse	protein level	PE1	484	13	22.0858	22.1903	22.6196	22.6402	22.5572	23.1692	22.1373	21.9485	22.843	22.3223	21.9375	22.2267	20.6442
9	RAB14	NX_P61106	P61106	9q33.2	121178133	121223014	reverse	protein level	PE1	515	13	23.6442	23.3361	23.8721	22.4473	22.1458	22.89	22.9021	22.3848	22.8725	22.6196	22.3059	22.8988	20.6448
9	RABGAP1	NX_Q9Y3P9	Q9Y3P9	9q33.2	122940833	123104866	forward	protein level	PE1	407	13	19.9252	19.777	20.2579	20.5936	20.4573	21.0147	19.6094	19.6999	19.4728	20.8822	20.4885	20.7299	14.7404
9	PSMB7	NX_Q99436	Q99436	9q33.3	124353465	124415444	reverse	protein level	PE1	456	13	23.2016	22.4063	22.7886	21.0242	20.0501	20.2839	23.9457	23.3459	23.5431	22.6685	21.8826	22.0385	22.4862
9	RPL35	NX_P42766	P42766	9q33.3	124857880	124861981	reverse	protein level	PE1	457	13	23.9753	24.0642	23.6576	25.7583	25.9769	25.6443	25.5318	25.6477	25.5605	25.9913	26.2368	25.8676	23.7775
9	ARPC5L	NX_Q9BPX5	Q9BPX5	9q33.3	124862130	124877733	forward	protein level	PE1	453	13	21.772	21.2516	21.2639	21.1111	20.2738	20.3529	22.6616	22.0681	22.0392	21.7812	21.718	21.621	19.1439
9	PPP6C	NX_O00743	O00743	9q33.3	125146573	125189939	reverse	protein level	PE1	442	13	21.3882	21.6376	21.5122	19.2581	19.4334	19.2159	21.0735	21.0762	20.874	21.2506	21.5744	21.157	19.4056
9	HSPA5	NX_P11021	P11021	9q33.3	125234853	125241343	reverse	protein level	PE1	518	13	26.7254	27.5121	27.396	27.1065	27.826	27.7803	25.4321	26.0735	25.9686	25.9035	26.9847	26.5308	27.8491
9	RPL12	NX_P30050	P30050	9q33.3	127447674	127451406	reverse	protein level	PE1	516	13	24.9393	24.9342	24.7447	25.4067	25.3468	25.3708	25.2537	25.1519	24.9243	25.9359	26.2671	25.9431	24.4338
9	LRSAM1	NX_Q6UWE0	Q6UWE0	9q33.3	127451486	127503501	forward	protein level	PE1	366	13	18.9205	18.9399	18.4043	20.3032	20.2192	19.8444	19.446	20.3243	20.451	19.7687	19.5982	19.9372	11.8519
9	NIBAN2	NX_Q96TA1	Q96TA1	9q34.11	127505339	127578989	reverse	protein level	PE1	476	13	23.5459	23.5841	23.9235	23.6733	23.7494	24.0529	22.6969	22.8696	22.7519	23.2872	23.4766	23.6902	24.5156
9	STXBP1	NX_P61764	P61764	9q34.11	127579370	127696027	forward	protein level	PE1	433	13	21.7005	23.1758	22.6981	21.3243	22.9121	22.2186	21.18	22.5504	22.0007	21.6132	23.1898	22.4946	18.5548
9	ENG	NX_P17813	P17813	9q34.11	127815012	127854756	reverse	protein level	PE1	408	13	17.5384	16.6273	18.8054	14.9501	15.6138	18.649	18.6334	20.2425	20.5449	18.0589	18.3895	19.214	12.5933
9	AK1	NX_P00568	P00568	9q34.11	127866486	127877675	reverse	protein level	PE1	512	13	21.1605	21.3938	23.0136	22.2295	22.5193	24.0286	22.5184	22.3434	23.5319	21.2193	21.384	22.9847	21.3334
9	GOLGA2	NX_Q08379	Q08379	9q34.11	128255829	128275995	reverse	protein level	PE1	452	13	21.415	21.6629	21.4834	22.1632	22.3892	22.4083	23.1887	23.0985	22.471	21.2811	21.4962	21.5032	17.587
9	SET	NX_Q01105	Q01105	9q34.11	128683424	128696400	forward	protein level	PE1	517	13	19.428	19.6613	18.5151	24.4732	24.267	24.6659	25.9582	25.7382	26.1025	25.189	24.9039	25.135	25.1563
9	TBC1D13	NX_Q9NVG8	Q9NVG8	9q34.11	128787253	128810430	forward	protein level	PE1	394	13	20.5462	20.5507	20.3478	20.2725	20.2349	20.1455	20.2301	20.0803	19.9923	21.7367	21.9461	22.9899	15.2781
9	NUP188	NX_Q5SRE5	Q5SRE5	9q34.11	128947699	129007096	forward	protein level	PE1	403	13	20.7935	20.6481	20.8023	21.9858	21.595	21.5886	20.3808	20.4994	20.7267	21.8244	21.1729	21.5088	18.7752
9	SH3GLB2	NX_Q9NR46	Q9NR46	9q34.11	129007036	129028303	reverse	protein level	PE1	417	13	21.0193	20.4895	20.3596	21.1364	20.6901	20.2894	20.0173	19.3674	19.3837	21.5457	20.4207	20.5781	14.114
9	NTMT1	NX_Q9BV86	Q9BV86	9q34.11	129608884	129636131	forward	protein level	PE1	375	13	19.4335	19.2292	18.6469	19.8267	19.5148	19.1713	23.0491	23.2531	21.935	20.9283	20.4355	20.4421	17.8405
9	TOR1B	NX_O14657	O14657	9q34.11	129803157	129811281	forward	protein level	PE1	374	13	18.0209	17.8876	17.7649	18.1813	18.0145	18.0783	19.3779	19.6893	19.2555	19.3268	18.8876	18.9179	12.8229
9	TOR1A	NX_O14656	O14656	9q34.11	129812942	129824244	reverse	protein level	PE1	399	13	19.9245	19.0747	18.9367	17.8234	16.7368	16.9391	21.2063	20.8673	21.5906	20.5451	19.7603	20.0997	12.0275
9	C9orf78	NX_Q9NZ63	Q9NZ63	9q34.11	129827290	129835863	reverse	protein level	PE1	353	13	19.7984	18.9761	19.4557	19.4301	18.8651	19.3587	19.9531	19.7182	20.0178	21.1481	20.6851	21.1422	16.9783
9	FUBP3	NX_Q96I24	Q96I24	9q34.11	130578965	130638352	forward	protein level	PE1	492	13	22.3892	21.816	22.3509	23.6657	23.103	23.7238	22.3288	22.7958	22.3588	22.9602	22.328	22.8789	21.9458
9	EXOSC2	NX_Q13868	Q13868	9q34.12	130693721	130704894	forward	protein level	PE1	393	13	20.1634	19.8995	19.9347	21.3535	21.0617	21.0332	21.5271	21.2307	20.9895	21.4977	21.3508	21.1769	19.0325
9	GTF3C4	NX_Q9UKN8	Q9UKN8	9q34.13	132670035	132694953	forward	protein level	PE1	386	13	20.6278	20.2132	20.3718	20.3709	19.9874	20.2554	21.3208	21.7209	21.67	20.5959	20.1358	20.6138	16.1519
9	SURF6	NX_O75683	O75683	9q34.2	133328776	133336188	reverse	protein level	PE1	394	13	20.579	20.0913	20.6464	22.401	21.8856	22.2952	24.1505	24.7725	24.3769	22.0258	21.7126	21.9961	18.882
9	RPL7A	NX_P62424	P62424	9q34.2	133348218	133351426	forward	protein level	PE1	497	13	25.6754	25.6491	25.366	26.0558	26.0254	25.9004	25.7217	25.7987	25.6342	26.0324	25.8557	25.8032	25.8678
9	SURF4	NX_O15260	O15260	9q34.2	133361450	133376166	reverse	protein level	PE1	414	13	22.234	22.6109	22.3162	24.0739	24.1729	24.1256	25.0477	25.2097	25.2722	24.4444	24.6073	24.4925	14.5215
9	WDR5	NX_P61964	P61964	9q34.2	134135365	134159968	forward	protein level	PE1	327	13	21.9146	21.5783	21.9638	19.048	19.1659	18.8553	22.5684	22.393	22.8709	20.5879	20.6331	20.8253	14.9592
9	PMPCA	NX_Q10713	Q10713	9q34.3	136410641	136423761	forward	protein level	PE1	417	13	22.7649	22.4174	22.8728	23.6397	23.4209	23.764	24.4997	24.5911	23.8468	22.7558	22.5586	22.807	15.2656
9	RABL6	NX_Q3YEC7	Q3YEC7	9q34.3	136807943	136841187	forward	protein level	PE1	451	13	18.9716	20.5846	20.0563	19.0787	20.8593	20.2456	19.6229	20.9926	21.3089	21.3719	21.6611	21.6124	12.3355
9	PHPT1	NX_Q9NRX4	Q9NRX4	9q34.3	136848724	136851027	forward	protein level	PE1	513	13	20.7273	20.7917	21.0317	21.7122	21.7796	22.1808	22.2784	22.2963	22.6162	23.3122	23.6427	23.8454	19.9681
9	UAP1L1	NX_Q3KQV9	Q3KQV9	9q34.3	137077517	137084539	forward	protein level	PE1	421	13	19.1741	18.5947	19.874	20.6443	20.3895	21.39	20.4403	20.1685	21.2023	20.7888	20.3621	21.2012	17.1958
9	DPP7	NX_Q9UHL4	Q9UHL4	9q34.3	137110546	137115177	reverse	protein level	PE1	499	13	20.1886	21.2664	21.6138	20.4401	21.581	21.8919	20.9638	21.7268	22.0329	20.9474	21.6453	21.8603	13.0977
9	TUBB4B	NX_P68371	P68371	9q34.3	137241287	137243707	forward	protein level	PE1	517	13	28.6854	28.3645	28.4581	28.829	28.5084	28.5875	28.7437	28.1721	28.5661	27.8369	27.4047	27.7652	25.6243
10	LARP4B	NX_Q92615	Q92615	10p15.3	806914	931705	reverse	protein level	PE1	394	13	20.8895	19.8916	19.019	21.678	20.7211	19.7298	20.9622	20.0374	19.0875	21.5588	20.7036	20.0658	14.4333
10	GTPBP4	NX_Q9BZE4	Q9BZE4	10p15.3	988434	1019932	forward	protein level	PE1	424	13	23.7847	23.1577	22.7954	24.5586	23.9317	23.6896	23.1184	22.6116	22.3978	23.822	23.158	22.9765	19.1747
10	PFKP	NX_Q01813	Q01813	10p15.2	3066333	3137718	forward	protein level	PE1	465	13	24.2693	23.9972	23.7495	25.0208	24.4259	24.0641	24.6068	24.7873	24.528	23.8695	23.5242	23.0321	25.7786
10	TUBAL3	NX_A6NHL2	A6NHL2	10p15.1	5393101	5404828	reverse	protein level	PE1	428	13	20.2547	20.5113	21.215	21.6983	21.3034	21.8751	24.0118	24.1567	24.481	23.4553	23.177	23.6861	17.994
10	GDI2	NX_P50395	P50395	10p15.1	5765223	5842132	reverse	protein level	PE1	518	13	25.8321	25.1428	24.1878	25.7428	25.0029	24.1423	25.796	25.2122	24.2661	25.5542	24.7945	23.6378	26.1522
10	RBM17	NX_Q96I25	Q96I25	10p15.1	6089034	6117457	forward	protein level	PE1	408	13	21.1144	20.5316	19.7972	21.9199	21.4506	20.5906	21.8533	21.5106	20.9908	22.0728	21.549	21.0279	19.153
10	PFKFB3	NX_Q16875	Q16875	10p15.1	6144934	6254644	forward	protein level	PE1	343	13	17.0931	16.9592	16.0878	22.28	22.3433	22.1633	19.662	19.4439	19.2869	22.0933	21.3205	21.9956	14.7182
10	ATP5F1C	NX_P36542	P36542	10p14	7788147	7807815	forward	protein level	PE1	496	13	24.0966	24.1032	23.4192	22.9105	22.9159	22.1067	24.9381	24.675	24.2529	22.6433	22.6343	21.9384	18.5405
10	UPF2	NX_Q9HAU5	Q9HAU5	10p14	11920022	12043170	reverse	protein level	PE1	378	13	18.3828	18.1089	17.578	20.1901	19.9434	18.8094	22.9176	23.566	23.687	20.1775	25.3516	19.698	15.2778
10	DHTKD1	NX_Q96HY7	Q96HY7	10p14	12068954	12123221	forward	protein level	PE1	392	13	20.4765	20.6165	19.3606	21.2275	21.3977	19.9606	20.3792	20.381	19.1258	20.2359	20.3681	19.506	15.84
10	NUDT5	NX_Q9UKK9	Q9UKK9	10p14	12165330	12196144	reverse	protein level	PE1	498	13	22.5778	21.8449	20.0875	22.1582	21.3175	19.8419	23.1166	22.5194	21.2724	23.2928	22.5865	21.1985	22.9189
10	CDC123	NX_O75794	O75794	10p13	12195965	12250589	forward	protein level	PE1	239	13	18.2047	17.9092	16.0385	16.5617	15.9662	15.1147	22.2182	21.0564	21.7501	19.8137	19.6143	20.0599	17.3419
10	SEPHS1	NX_P49903	P49903	10p13	13317428	13348298	reverse	protein level	PE1	419	13	20.9048	20.57	20.2407	20.6555	20.4999	20.2115	21.8304	21.8611	21.5937	21.0341	21.2478	20.9591	20.1289
10	PRPF18	NX_Q99633	Q99633	10p13	13586939	13630859	forward	protein level	PE1	238	13	15.9678	14.8839	15.1412	17.4532	17.5389	16.2699	22.0925	21.7259	22.1863	19.4392	19.1909	18.7219	12.7445
10	FRMD4A	NX_Q9P2Q2	Q9P2Q2	10p13	13643706	14462142	reverse	protein level	PE1	353	13	20.1228	20.6585	16.9887	20.8589	21.3085	18.4932	20.4023	20.8886	19.0169	20.3683	20.3103	17.9528	15.4825
10	HSPA14	NX_Q0VDF9	Q0VDF9	10p13	14838306	14871741	forward	protein level	PE1	398	13	20.5602	20.1838	18.4252	21.3777	20.8793	19.506	20.5453	20.1152	19.2974	21.4405	21.1515	20.1371	18.1691
10	PTER	NX_Q96BW5	Q96BW5	10p13	16436943	16513745	forward	protein level	PE1	404	13	20.4359	18.3088	16.7186	21.2165	19.0654	16.9695	21.3408	19.8142	19.9651	21.6962	20.1006	18.8899	14.4374
10	RSU1	NX_Q15404	Q15404	10p13	16590611	16817463	reverse	protein level	PE1	474	13	20.9684	21.234	20.6995	20.6372	21.1307	20.1089	21.8869	21.898	21.3907	22.0258	21.951	21.0343	22.3331
10	VIM	NX_P08670	P08670	10p13	17228241	17237593	forward	protein level	PE1	518	13	30.7325	31.3091	30.5035	31.5638	31.9415	31.1662	29.4974	29.7635	28.8858	29.4684	29.7436	29.3414	31.7394
10	COMMD3	NX_Q9UBI1	Q9UBI1	10p12.2	22316386	22320306	forward	protein level	PE1	382	13	19.9261	19.8462	19.5775	18.5707	19.2002	18.1604	21.0778	21.3516	21.1068	20.8616	20.4205	20.4481	17.7566
10	PIP4K2A	NX_P48426	P48426	10p12.2	22534854	22714578	reverse	protein level	PE1	311	13	20.752	20.6711	19.3336	20.2967	20.121	18.6072	25.164	25.0406	24.5712	21.8092	21.6421	20.5709	16.2121
10	RAB18	NX_Q9NP72	Q9NP72	10p12.1	27504174	27542237	forward	protein level	PE1	412	13	20.8592	20.7953	19.8531	21.3383	21.2802	20.4837	25.1707	25.855	26.1225	21.7769	21.615	20.7176	15.0393
10	WAC	NX_Q9BTA9	Q9BTA9	10p12.1	28532493	28623112	forward	protein level	PE1	223	13	19.0817	18.3642	17.7629	18.6518	17.8111	17.341	20.5651	20.444	19.6727	20.5909	20.6214	20.0415	15.1014
10	KIF5B	NX_P33176	P33176	10p11.22	32009015	32056425	reverse	protein level	PE1	492	13	24.2421	23.7016	23.9698	24.6083	24.005	24.239	22.536	21.7883	22.0307	23.3372	22.9365	23.2035	21.8739
10	ITGB1	NX_P05556	P05556	10p11.22	32900318	33005792	reverse	protein level	PE1	461	13	23.5682	22.8677	22.0642	22.0617	21.1822	20.4549	23.4816	22.6674	21.9746	22.5589	21.7319	20.9918	23.0144
10	CUL2	NX_Q13617	Q13617	10p11.21	35008551	35090642	reverse	protein level	PE1	393	13	21.307	20.6568	20.1463	21.1121	20.6397	20.1567	22.5399	21.7003	21.7952	21.4261	21.6145	22.1825	20.7853
10	BMS1	NX_Q14692	Q14692	10q11.21	42782795	42834937	forward	protein level	PE1	408	13	21.65	21.1323	21.096	23.0616	22.4511	22.4136	21.2146	20.771	20.6472	21.5627	21.1645	21.2404	12.7569
10	HNRNPF	NX_P52597	P52597	10q11.21	43385617	43409166	reverse	protein level	PE1	517	13	24.5584	23.7455	23.1717	24.7434	24.0153	23.4452	24.4717	23.7995	23.2095	25.6973	25.2041	24.8867	23.9424
10	CSTF2T	NX_Q9H0L4	Q9H0L4	10q21.1	51695487	51699591	reverse	protein level	PE1	377	13	18.74	17.9437	18.0693	19.5581	18.8113	19.107	19.6705	18.0499	19.0765	22.3683	21.3067	21.6527	19.5401
10	CCDC6	NX_Q16204	Q16204	10q21.2	59788747	59906556	reverse	protein level	PE1	432	13	21.4341	20.0329	19.4032	21.611	20.597	20.4451	20.7188	19.9143	19.8367	21.7334	20.4228	20.3793	17.7256
10	CDK1	NX_P06493	P06493	10q21.2	60778331	60794852	forward	protein level	PE1	456	13	22.3241	21.4686	21.539	23.4132	23.0794	22.8318	23.045	22.6228	22.3169	23.6075	22.8162	22.8846	22.7642
10	ADO	NX_Q96SZ5	Q96SZ5	10q21.3	62804857	62808483	forward	protein level	PE1	396	13	20.1231	19.0327	19.2401	21.3324	20.0098	20.0672	21.5661	21.3468	21.6621	21.4482	20.6812	20.6343	14.5527
10	HERC4	NX_Q5GLZ8	Q5GLZ8	10q21.3	67921899	68075348	reverse	protein level	PE1	403	13	20.1227	19.6221	19.4223	20.4212	19.8325	20.0118	20.4566	20.5298	20.4132	20.8143	20.6286	20.5503	18.8003
10	CCAR1	NX_Q8IX12	Q8IX12	10q21.3	68721012	68792377	forward	protein level	PE1	425	13	23.1615	23.0282	23.2019	22.7091	22.428	22.3494	21.5205	21.4709	20.9378	22.8388	22.3028	22.3491	19.3421
10	DDX50	NX_Q9BQ39	Q9BQ39	10q22.1	68901286	68946847	forward	protein level	PE1	389	13	20.7309	19.7652	19.8244	22.874	21.6374	21.6582	20.8692	20.3643	20.169	21.0252	20.312	20.3223	16.8376
10	DDX21	NX_Q9NR30	Q9NR30	10q22.1	68956170	68985068	forward	protein level	PE1	425	13	24.9594	23.4375	22.9577	24.756	23.147	22.7978	24.5015	24.6162	23.3131	24.851	23.351	22.7629	21.5269
10	KIFBP	NX_Q96EK5	Q96EK5	10q22.1	68988721	69043544	forward	protein level	PE1	385	13	17.0675	17.4736	17.3648	16.0069	17.0378	16.9303	18.1453	19.476	19.4321	20.9287	20.6282	20.6354	18.0943
10	VPS26A	NX_O75436	O75436	10q22.1	69123512	69174412	forward	protein level	PE1	490	13	22.2337	21.9021	21.9541	23.0709	22.7378	22.7692	22.6845	22.4777	22.2288	24.6505	24.1788	24.2139	21.1433
10	HK1	NX_P19367	P19367	10q22.1	69269984	69401884	forward	protein level	PE1	474	13	24.1301	24.2116	24.7641	24.4775	24.4208	25.2166	23.7174	23.7121	23.6296	23.5882	23.6832	23.8449	23.2591
10	SAR1A	NX_Q9NR31	Q9NR31	10q22.1	70147289	70170523	reverse	protein level	PE1	480	13	21.6174	20.9652	21.0494	22.3079	21.6251	20.9431	23.6092	23.0496	23.0614	23.5711	23.0921	22.4334	21.8834
10	PPA1	NX_Q15181	Q15181	10q22.1	70202835	70233911	reverse	protein level	PE1	515	13	23.4789	22.7377	22.72	22.5892	21.9482	21.9336	23.7641	22.9771	22.8586	22.9391	22.3873	22.2097	23.6397
10	PCBD1	NX_P61457	P61457	10q22.1	70882280	70888565	reverse	protein level	PE1	453	13	19.6473	18.8194	18.8487	20.0072	19.7914	19.2931	21.3149	20.7487	19.5804	21.0346	20.7353	19.8239	17.919
10	ASCC1	NX_Q8N9N2	Q8N9N2	10q22.1	72096032	72217134	reverse	protein level	PE1	328	13	18.1011	17.9327	17.5838	18.3851	18.2935	18.7463	20.1084	20.016	20.3112	20.1646	20.1073	20.4995	14.8073
10	DNAJB12	NX_Q9NXW2	Q9NXW2	10q22.1	72332830	72355149	reverse	protein level	PE1	360	13	19.9283	19.5606	18.8095	20.3923	20.0786	19.251	19.7464	19.641	18.8871	20.6685	20.4445	20.092	17.5574
10	MICU1	NX_Q9BPX6	Q9BPX6	10q22.1	72367327	72626191	reverse	protein level	PE1	292	13	18.1567	16.1059	16.7602	20.0022	17.8181	19.0459	21.5653	20.5941	19.8295	20.2945	19.3502	19.8048	11.011
10	DNAJC9	NX_Q8WXX5	Q8WXX5	10q22.2	73183362	73248862	reverse	protein level	PE1	479	13	20.9981	20.8796	20.7084	22.2561	21.9862	21.7653	22.298	21.9235	22.4871	22.4042	22.1522	22.0365	19.2736
10	ANXA7	NX_P20073	P20073	10q22.2	73375101	73414076	reverse	protein level	PE1	496	13	22.7619	22.3669	22.499	23.7223	23.1463	23.2773	22.8726	22.4887	22.6075	23.5286	22.9877	22.9721	22.2228
10	SEC24C	NX_P53992	P53992	10q22.2	73744372	73772161	forward	protein level	PE1	455	13	22.8346	21.9164	22.3345	23.1617	22.1621	22.7022	22.6213	21.9725	22.237	23.0412	22.3212	22.7601	20.7673
10	AP3M1	NX_Q9Y2T2	Q9Y2T2	10q22.2	74120255	74151063	reverse	protein level	PE1	424	13	20.3297	21.6486	21.5017	18.4185	19.3142	19.4873	20.9689	22.021	21.9662	19.1485	19.7409	20.1619	17.8602
10	ADK	NX_P55263	P55263	10q22.2	74151185	74709303	forward	protein level	PE1	432	13	21.7494	21.2925	21.3424	20.9106	19.6585	20.3323	22.9134	22.7742	22.1939	21.3073	20.3622	21.099	22.4641
10	VDAC2	NX_P45880	P45880	10q22.2	75210154	75231448	forward	protein level	PE1	462	13	25.3587	24.9533	25.2509	23.1468	22.6426	23.153	25.7838	25.2044	25.7093	24.4538	24.0394	24.5058	18.1643
10	PPIF	NX_P30405	P30405	10q22.3	79347469	79355334	forward	protein level	PE1	416	13	22.1463	21.2906	21.2707	21.7618	21.0163	20.8194	23.1513	22.3799	22.57	22.6325	21.9719	21.8077	15.9279
10	ANXA11	NX_P50995	P50995	10q22.3	80150889	80205572	reverse	protein level	PE1	503	13	22.6463	23.4775	22.902	23.4009	24.1346	23.6738	22.6235	23.2558	22.8085	23.369	24.1416	23.8109	22.4571
10	GLUD1	NX_P00367	P00367	10q23.2	87050202	87094843	reverse	protein level	PE1	514	13	22.7482	22.2376	22.2663	24.8993	24.1099	24.4803	24.7454	24.1338	24.2186	24.918	24.2107	24.7833	22.4081
10	MINPP1	NX_Q9UNW1	Q9UNW1	10q23.2	87504875	87553461	forward	protein level	PE1	386	13	19.9802	19.8401	19.545	20.9556	20.6936	20.3581	20.6881	20.3018	20.3885	21.1055	20.6349	20.7928	14.0429
10	PAPSS2	NX_O95340	O95340	10q23.2	87659613	87747705	forward	protein level	PE1	299	13	17.0961	19.1273	17.8838	17.2312	19.3309	18.3858	22.6193	23.23	22.6815	18.6725	20.2776	19.2979	23.1864
10	IFIT3	NX_O14879	O14879	10q23.31	89327997	89340971	forward	protein level	PE1	435	13	17.4867	14.595	17.2323	17.8196	16.0559	17.7061	20.4409	17.1469	19.8871	19.074	21.1447	18.222	15.2942
10	IFIT5	NX_Q13325	Q13325	10q23.31	89414568	89420997	forward	protein level	PE1	405	13	17.5558	21.8468	21.4479	19.1133	18.7834	19.3316	23.4588	23.1286	22.1766	19.6496	19.5496	20.1835	19.6902
10	RPP30	NX_P78346	P78346	10q23.31	90871716	90908553	forward	protein level	PE1	373	13	20.7792	19.5697	20.2084	20.3252	19.744	20.176	21.2296	20.7248	20.8786	21.3045	21.159	21.2575	19.3692
10	BTAF1	NX_O14981	O14981	10q23.32	91923770	92030325	forward	protein level	PE1	370	13	20.4135	19.794	20.0448	20.2802	19.6705	19.9886	19.9429	19.5022	19.4662	20.0475	19.6228	19.7961	14.5273
10	KIF11	NX_P52732	P52732	10q23.33	92593130	92655395	forward	protein level	PE1	333	13	20.2737	19.2784	19.5574	20.4	19.3054	19.6195	20.0433	19.3998	19.5286	20.4742	20.6341	20.7848	18.7998
10	NOC3L	NX_Q8WTT2	Q8WTT2	10q23.33	94333226	94362959	reverse	protein level	PE1	397	13	22.4704	21.696	21.3729	23.1817	22.0878	22.0432	22.4052	22.1653	21.8467	22.6256	21.5439	21.6184	12.0172
10	PDLIM1	NX_O00151	O00151	10q23.33	95237572	95291012	reverse	protein level	PE1	492	13	20.1502	19.9647	19.3988	20.1132	19.8267	19.2962	20.5103	20.0584	19.9094	21.0925	20.935	20.5263	23.994
10	ALDH18A1	NX_P54886	P54886	10q24.1	95605941	95656711	reverse	protein level	PE1	444	13	23.8387	23.8285	23.9509	24.3546	24.0249	24.2303	23.4499	22.6146	23.0607	23.7627	23.3392	24.0919	18.9423
10	TM9SF3	NX_Q9HD45	Q9HD45	10q24.1	96518110	96587452	reverse	protein level	PE1	403	13	21.4492	21.1103	21.0888	21.2788	20.9336	20.9489	22.1763	21.9271	21.8233	22.7148	22.356	22.3964	18.3926
10	RRP12	NX_Q5JTH9	Q5JTH9	10q24.1	97356358	97426076	reverse	protein level	PE1	412	13	24.6001	23.4208	23.2198	24.6434	22.6111	22.9197	23.2499	21.6036	21.8447	23.2359	21.4617	21.4678	19.0474
10	PGAM1	NX_P18669	P18669	10q24.1	97426191	97433444	forward	protein level	PE1	518	13	25.3762	25.4431	25.0778	25.885	26.003	25.7854	25.5348	25.67	25.3834	25.8511	25.8483	25.688	26.393
10	EXOSC1	NX_Q9Y3B2	Q9Y3B2	10q24.1	97436142	97446017	reverse	protein level	PE1	333	13	19.2643	19.1838	18.8344	18.535	18.446	18.3972	20.1253	20.1273	19.887	20.2429	20.0685	20.0248	16.3488
10	MMS19	NX_Q96T76	Q96T76	10q24.1	97458324	97498794	reverse	protein level	PE1	410	13	22.8425	21.7472	21.8238	23.4081	21.8737	22.3498	22.8718	21.4083	21.5966	22.5922	21.7619	22.3836	18.7117
10	GOT1	NX_P17174	P17174	10q24.2	99396870	99430624	reverse	protein level	PE1	498	13	23.3853	23.1861	23.5777	23.6075	23.282	23.8346	23.0927	23.2346	23.4205	23.4799	23.2044	23.6082	21.5457
10	CWF19L1	NX_Q69YN2	Q69YN2	10q24.31	100232298	100267680	reverse	protein level	PE1	395	13	19.8722	19.5702	19.1981	19.9928	19.78	19.2709	20.2655	20.2448	20.0669	20.8029	20.6313	20.3207	14.0892
10	HIF1AN	NX_Q9NWT6	Q9NWT6	10q24.31	100529072	100559998	forward	protein level	PE1	294	13	17.1344	17.2656	16.6228	18.385	18.1409	17.8297	20.1455	20.4018	19.2255	19.9729	20.0388	19.4897	14.6108
10	NPM3	NX_O75607	O75607	10q24.32	101781325	101783413	reverse	protein level	PE1	399	13	21.0807	20.6745	20.2661	18.6762	18.2837	17.5322	21.6193	21.4063	21.3084	22.5635	22.2497	22.4538	17.6097
10	OGA	NX_O60502	O60502	10q24.32	101784443	101818465	reverse	protein level	PE1	431	13	21.2399	21.0662	19.9384	21.1759	21.105	20.3268	21.3132	21.7733	21.6907	21.4048	21.1305	21.1617	20.2356
10	HPS6	NX_Q86YV9	Q86YV9	10q24.32	102065390	102068038	forward	protein level	PE1	352	13	19.7464	19.205	18.5378	19.3883	19.4708	19.1013	21.1736	20.5575	19.64	20.0462	19.7496	19.6694	13.1427
10	NFKB2	NX_Q00653	Q00653	10q24.32	102394110	102402524	forward	protein level	PE1	412	13	21.9044	20.5063	21.043	22.4275	21.1173	21.5007	20.4765	19.419	19.531	21.3717	20.0148	20.3223	16.8579
10	ACTR1A	NX_P61163	P61163	10q24.32	102461881	102502712	reverse	protein level	PE1	495	13	22.7695	22.3562	22.7201	22.9815	22.0632	22.6958	23.8672	23.2858	23.7309	23.0904	22.2287	22.6935	22.718
10	ARL3	NX_P36405	P36405	10q24.32	102673731	102714397	reverse	protein level	PE1	419	13	20.3054	19.482	20.153	20.5353	19.8584	20.1996	21.5205	20.7463	21.5242	22.8707	21.9815	22.2946	20.3173
10	NT5C2	NX_P49902	P49902	10q24.32	103088017	103193306	reverse	protein level	PE1	415	13	21.6092	19.6359	20.1796	21.4455	19.2348	20.0403	21.5994	20.058	20.1376	22.245	20.9914	21.3363	17.2869
10	PDCD11	NX_Q14690	Q14690	10q24.33	103396626	103446294	forward	protein level	PE1	405	13	23.6688	22.8003	22.8775	23.5476	22.5837	22.4739	22.4126	21.4985	22.0251	22.178	21.3653	21.0909	14.1319
10	GSTO1	NX_P78417	P78417	10q25.1	104235356	104267459	forward	protein level	PE1	518	13	25.9322	26.4372	25.3461	25.2344	25.8094	24.6738	26.5401	27.018	25.9295	26.0782	26.881	25.3669	23.7068
10	XPNPEP1	NX_Q9NQW7	Q9NQW7	10q25.1	109864766	109923553	reverse	protein level	PE1	500	13	22.4091	22.3391	22.1986	22.1248	21.8673	21.9265	22.5733	22.3991	22.2369	22.2577	22.0216	22.1481	19.7257
10	SMNDC1	NX_O75940	O75940	10q25.2	110290730	110304951	reverse	protein level	PE1	388	13	19.9466	19.8379	19.6138	20.1929	20.1836	19.9679	23.1908	22.7412	22.7026	20.5845	20.5684	20.4249	18.0481
10	SMC3	NX_Q9UQE7	Q9UQE7	10q25.2	110567691	110604636	forward	protein level	PE1	452	13	23.3896	22.7524	23.4918	24.5173	23.8468	24.6742	22.177	21.6023	21.9094	22.2405	21.7215	22.2993	21.4679
10	CASP7	NX_P55210	P55210	10q25.3	113679162	113730907	forward	protein level	PE1	353	13	18.9235	17.8754	18.8339	16.579	15.1811	15.1584	19.9066	19.0695	19.6738	18.9898	18.1963	18.5726	17.6709
10	NHLRC2	NX_Q8NBF2	Q8NBF2	10q25.3	113854661	113917194	forward	protein level	PE1	449	13	20.1813	19.8538	20.3355	19.7914	18.4676	19.345	21.1165	20.792	20.9428	21.1271	20.3519	20.9451	17.9025
10	FAM160B1	NX_Q5W0V3	Q5W0V3	10q25.3	114821744	114899832	forward	protein level	PE1	394	13	20.1603	19.848	20.1451	19.4841	19.1211	19.373	20.6292	20.3211	20.6074	20.2155	19.8239	20.3547	15.9917
10	EIF3A	NX_Q14152	Q14152	10q26.11	119033670	119080823	reverse	protein level	PE1	513	13	25.1605	24.9852	24.7016	26.3056	26.1692	26.0088	23.2305	23.0004	22.6373	23.6287	23.5301	23.0879	24.3586
10	PRDX3	NX_P30048	P30048	10q26.11	119167720	119178812	reverse	protein level	PE1	517	13	24.505	24.3891	24.4029	24.9611	24.4913	24.5744	24.9952	24.6657	24.7016	25.502	25.8084	25.0236	22.1697
10	BAG3	NX_O95817	O95817	10q26.11	119651370	119677819	forward	protein level	PE1	472	13	21.8307	22.3337	21.7887	21.1039	21.9961	21.6565	21.4008	21.7959	21.9544	21.0986	21.7601	21.5214	20.6988
10	SEC23IP	NX_Q9Y6Y8	Q9Y6Y8	10q26.11	119892730	119944657	forward	protein level	PE1	418	13	22.6155	21.325	20.9713	22.9709	21.9322	22.1305	21.9719	21.0416	20.9511	22.3869	21.2802	21.3492	18.742
10	WDR11	NX_Q9BZH6	Q9BZH6	10q26.12	120851305	120909524	forward	protein level	PE1	402	13	21.0126	20.9516	20.9631	21.2957	21.3528	21.2383	21.8922	21.6602	22.6108	21.7317	21.7484	21.6309	15.1294
10	NSMCE4A	NX_Q9NXX6	Q9NXX6	10q26.13	121957091	121975217	reverse	protein level	PE1	258	13	17.4009	17.6135	18.0455	19.1836	19.1379	19.5465	20.0013	20.1038	20.1739	21.6407	21.4681	21.5216	13.6203
10	BUB3	NX_O43684	O43684	10q26.13	123154402	123170467	forward	protein level	PE1	418	13	23.1876	22.6649	22.4851	18.2547	17.932	18.0505	22.953	22.3667	22.4763	23.1087	22.4851	22.3612	23.034
10	ABRAXAS2	NX_Q15018	Q15018	10q26.13	124801819	124836667	forward	protein level	PE1	408	13	20.4854	19.522	19.1928	20.5091	20.0287	19.6593	20.2916	19.8499	19.5303	20.7965	21.1996	21.5228	20.9042
10	BCCIP	NX_Q9P287	Q9P287	10q26.2	125823546	125853695	forward	protein level	PE1	365	13	21.3037	21.1457	20.9041	20.3194	20.0309	19.9654	21.9329	21.4978	21.1862	21.4601	21.3312	20.9743	20.7606
10	GLRX3	NX_O76003	O76003	10q26.3	130136391	130184521	forward	protein level	PE1	501	13	22.6589	22.5883	21.6438	21.6118	21.5464	20.2229	24.2709	24.1293	23.4863	22.8663	22.6812	21.2971	22.8635
10	TUBGCP2	NX_Q9BSJ2	Q9BSJ2	10q26.3	133278630	133312337	reverse	protein level	PE1	378	13	20.8049	20.6428	20.8532	21.105	20.1938	20.7627	20.9324	20.0346	20.3742	20.7469	20.5692	20.9454	16.3888
10	ECHS1	NX_P30084	P30084	10q26.3	133362485	133373354	reverse	protein level	PE1	515	13	23.3346	23.5049	22.9936	21.0544	21.1149	20.1647	23.5299	23.9095	22.9315	22.7749	22.8875	21.7725	20.1295
11	PSMD13	NX_Q9UNM6	Q9UNM6	11p15.5	236966	252984	forward	protein level	PE1	509	13	24.6587	24.5296	24.4676	22.0872	21.9651	21.9767	22.9852	22.7487	22.695	22.0468	21.955	21.9238	23.3395
11	RNH1	NX_P13489	P13489	11p15.5	494512	507300	reverse	protein level	PE1	518	13	24.759	24.1206	24.324	25.0166	24.327	24.6013	24.5775	23.8383	24.0458	24.4154	23.7698	23.9968	23.8495
11	TALDO1	NX_P37837	P37837	11p15.5	747415	765012	forward	protein level	PE1	517	13	25.6121	25.8265	25.3874	24.5168	24.9437	24.4028	25.7594	25.6451	25.3877	25.3572	25.797	25.1	24.8011
11	GATD1	NX_Q8NB37	Q8NB37	11p15.5	767220	777488	reverse	protein level	PE1	409	13	18.7292	19.1446	19.055	18.9875	19.5136	19.1898	22.0831	21.9992	21.7455	20.6217	20.8088	20.8137	13.6651
11	CD151	NX_P48509	P48509	11p15.5	832887	839831	forward	protein level	PE1	390	13	20.7204	20.9944	21.1159	20.4048	20.5232	20.6387	22.2955	22.1793	22.3151	19.9415	19.8726	20.0465	17.8198
11	CHID1	NX_Q9BWS9	Q9BWS9	11p15.5	867860	915058	reverse	protein level	PE1	428	13	21.4846	21.1355	20.058	22.4296	22.1828	21.0327	23.5162	23.2287	22.7206	22.5966	22.4189	21.7357	12.9648
11	AP2A2	NX_O94973	O94973	11p15.5	924894	1012245	forward	protein level	PE1	499	13	20.949	21.4584	21.2149	20.5035	20.8999	20.6213	21.9745	22.6902	22.7799	22.5566	23.073	22.5462	19.7244
11	TOLLIP	NX_Q9H0E2	Q9H0E2	11p15.5	1274371	1309654	reverse	protein level	PE1	485	13	21.9763	22.7491	22.775	20.711	21.9765	21.2619	24.0755	24.0001	23.8873	21.1401	22.3956	21.704	17.0876
11	CTSD	NX_P07339	P07339	11p15.5	1752755	1764573	reverse	protein level	PE1	516	13	25.8971	26.3034	26.7983	25.0339	25.2899	25.916	26.1986	26.7337	27.2254	25.0626	25.3905	25.8667	24.7437
11	TSSC4	NX_Q9Y5U2	Q9Y5U2	11p15.5	2400488	2403878	forward	protein level	PE1	391	13	17.5263	17.9158	17.4075	20.7726	20.8342	20.6116	19.9789	20.4428	20.1944	21.1926	21.0251	21.1222	16.6843
11	NUP98	NX_P52948	P52948	11p15.4	3671083	3797792	reverse	protein level	PE1	436	13	22.921	22.6581	22.6287	22.7639	22.4642	22.8298	21.747	21.7961	22.2459	22.0994	21.8541	21.9369	19.7511
11	RRM1	NX_P23921	P23921	11p15.4	4094707	4138932	forward	protein level	PE1	394	13	20.5482	21.2411	20.194	20.6987	21.0478	20.3055	20.8374	21.1258	20.5971	21.3888	22.1397	21.6855	19.6539
11	CAVIN3	NX_Q969G5	Q969G5	11p15.4	6318946	6320532	reverse	protein level	PE1	456	13	18.5275	20.5573	22.7593	20.3755	21.8555	24.103	20.3234	20.7117	22.8365	20.3183	21.8346	24.1614	21.4363
11	SMPD1	NX_P17405	P17405	11p15.4	6390440	6394998	forward	protein level	PE1	349	13	17.4367	19.9956	18.8755	17.7556	20.4383	19.612	19.9474	21.3676	21.2865	18.7388	20.9706	19.9613	13.7211
11	ARFIP2	NX_P53365	P53365	11p15.4	6474683	6481479	reverse	protein level	PE1	328	13	20.0068	19.6667	17.4404	20.5259	19.9685	18.1585	20.5201	20.3219	18.6877	22.2043	22.6487	22.3014	13.6503
11	RRP8	NX_O43159	O43159	11p15.4	6595072	6603616	reverse	protein level	PE1	381	13	21.2947	20.1446	20.0193	21.8265	20.694	20.6021	20.6127	19.728	19.6841	21.3042	20.1609	20.1962	15.4966
11	ILK	NX_Q13418	Q13418	11p15.4	6603708	6610874	forward	protein level	PE1	473	13	22.0968	22.65	22.4326	22.8971	23.0681	22.9022	22.9679	23.1129	23.1191	23.1571	23.1562	23.1342	22.9266
11	TPP1	NX_O14773	O14773	11p15.4	6612768	6619448	reverse	protein level	PE1	517	13	23.0921	23.7132	23.3842	24.2731	24.8503	24.7844	24.1357	24.6317	24.4574	23.8306	24.4533	24.3339	20.5214
11	EIF3F	NX_O00303	O00303	11p15.4	7970251	8001862	forward	protein level	PE1	505	13	23.2657	22.98	22.8698	22.3746	22.1769	21.9309	22.9135	22.9252	22.9961	22.716	22.6871	22.3413	23.0979
11	RPL27A	NX_P46776	P46776	11p15.4	8682788	8714759	forward	protein level	PE1	492	13	24.2349	24.3126	24.2395	24.4814	24.4109	24.095	25.8102	25.7658	25.6741	25.1714	25.3978	24.8989	24.5956
11	IPO7	NX_O95373	O95373	11p15.4	9384652	9448127	forward	protein level	PE1	500	13	24.4277	24.6857	23.6422	24.506	24.6786	24.1963	24.2009	24.2226	23.1919	24.1455	24.4714	23.5602	23.6778
11	SWAP70	NX_Q9UH65	Q9UH65	11p15.4	9664077	9752993	forward	protein level	PE1	498	13	22.7414	23.6587	22.401	22.5871	23.8208	21.8937	21.2365	22.2812	20.9694	22.2047	23.5162	21.636	20.3987
11	CTR9	NX_Q6PD62	Q6PD62	11p15.4	10751246	10801625	forward	protein level	PE1	399	13	21.6597	21.5529	21.0074	22.2631	22.3152	21.9172	20.471	20.5296	21.1138	21.4315	21.4041	21.4712	16.5777
11	EIF4G2	NX_P78344	P78344	11p15.4	10797050	10808940	reverse	protein level	PE1	448	13	23.1252	23.2215	23.0654	23.143	23.2555	23.1633	22.7662	22.9164	22.6236	22.3651	22.4445	22.3562	22.5427
11	PARVA	NX_Q9NVD7	Q9NVD7	11p15.3	12377563	12530801	forward	protein level	PE1	472	13	21.2381	21.7081	21.426	19.2935	20.4835	19.9254	21.9503	21.7288	21.675	20.0897	21.2303	20.8213	22.1599
11	FAR1	NX_Q8WVX9	Q8WVX9	11p15.3	13668668	13732346	forward	protein level	PE1	322	13	19.1187	20.4775	18.2914	20.597	21.3658	19.6819	20.4974	21.7309	20.1282	21.3074	21.1775	21.0147	13.4641
11	COPB1	NX_P53618	P53618	11p15.2	14443440	14500027	reverse	protein level	PE1	508	13	23.8366	23.9126	23.6748	24.0794	23.9443	23.7937	23.6474	23.9431	24.3054	24.3221	23.7825	23.9947	24.1592
11	PSMA1	NX_P25786	P25786	11p15.2	14504874	14643635	reverse	protein level	PE1	479	13	24.5999	24.1718	24.3179	24.4536	23.9259	24.0695	24.9576	24.4004	24.413	24.1742	23.7033	23.769	23.9771
11	SMAP	NX_O00193	O00193	11p15.2	16613132	16758340	forward	protein level	PE1	444	13	21.8794	21.9882	21.5024	24.2552	24.519	23.9517	22.6795	22.8449	22.3425	24.3159	24.4745	23.8352	21.0342
11	RPS13	NX_P62277	P62277	11p15.1	17074388	17077715	reverse	protein level	PE1	494	13	24.8021	24.9354	24.6741	26.3762	26.5008	26.4044	25.9912	26.087	26.2378	26.5644	26.7976	26.6265	24.2576
11	NUCB2	NX_P80303	P80303	11p15.1	17208153	17349980	forward	protein level	PE1	499	13	23.5894	23.789	23.5513	20.0822	21.8688	21.0956	23.1512	23.3798	23.0301	20.8255	22.0999	21.5761	21.4211
11	SAAL1	NX_Q96ER3	Q96ER3	11p15.1	18069935	18106087	reverse	protein level	PE1	300	13	20.9265	20.5197	19.9563	18.6485	18.0095	17.1839	22.1958	21.4732	20.6393	19.6819	19.5781	18.6953	15.7587
11	LDHA	NX_P00338	P00338	11p15.1	18394560	18408425	forward	protein level	PE1	507	13	27.7549	28.8951	27.9105	26.8154	27.6347	26.939	28.1101	28.9505	28.2699	27.7412	28.4161	27.7929	28.5451
11	TSG101	NX_Q99816	Q99816	11p15.1	18468336	18526951	reverse	protein level	PE1	438	13	21.2549	20.7367	21.7799	22.1393	21.8657	22.8588	21.3816	21.4786	21.991	22.3279	22.5404	23.0518	19.9317
11	PRMT3	NX_O60678	O60678	11p15.1	20387558	20509338	forward	protein level	PE1	340	13	20.2921	20.5112	19.6021	19.398	19.4913	18.66	20.5929	20.6879	20.1269	20.7534	20.9541	22.3582	13.359
11	LIN7C	NX_Q9NUP9	Q9NUP9	11p14.1	27494418	27506769	reverse	protein level	PE1	416	13	21.3419	20.8358	20.7358	21.0568	20.7048	21.1203	21.4332	21.6551	20.8525	21.8742	21.2993	21.4612	17.5087
11	RCN1	NX_Q15293	Q15293	11p13	32090904	32105755	forward	protein level	PE1	517	13	23.8005	23.7274	23.2984	24.1016	24.0363	23.7711	23.3271	23.0044	22.8317	24.245	24.1302	23.9021	24.6492
11	EIF3M	NX_Q7L2H7	Q7L2H7	11p13	32583798	32606264	forward	protein level	PE1	477	13	22.8146	22.3774	22.0751	21.7527	22.0861	21.8373	23.602	23.4643	23.1567	23.0361	23.2836	23.317	22.4213
11	CSTF3	NX_Q12996	Q12996	11p13	33077188	33162371	reverse	protein level	PE1	409	13	22.3314	22.1191	22.0203	21.7931	21.1989	21.2866	22.0069	21.3625	21.2899	21.3479	20.7321	20.8192	17.1336
11	CAPRIN1	NX_Q14444	Q14444	11p13	34051731	34102610	forward	protein level	PE1	510	13	23.6436	22.9566	23.022	22.1346	21.6959	21.7954	23.8293	23.4431	23.589	23.1244	22.3883	22.5936	23.8629
11	NAT10	NX_Q9H0A0	Q9H0A0	11p13	34105617	34147670	forward	protein level	PE1	416	13	23.3238	22.2821	22.9053	23.356	22.5405	23.0506	22.868	22.3043	22.1225	22.8334	21.8458	22.2659	17.071
11	CAT	NX_P04040	P04040	11p13	34438934	34472060	forward	protein level	PE1	513	13	23.4993	22.6903	21.7298	23.4835	22.6603	21.5709	23.2155	22.138	22.2997	23.4324	22.6015	21.703	21.3266
11	PDHX	NX_O00330	O00330	11p13	34915829	35020591	forward	protein level	PE1	418	13	19.1512	19.2004	19.9173	19.7513	19.512	20.5524	21.0442	20.9759	21.6379	21.0946	21.2028	21.7867	13.1438
11	COMMD9	NX_Q9P000	Q9P000	11p13	36269284	36289449	reverse	protein level	PE1	440	13	19.817	20.7891	19.7006	17.9451	18.6381	17.461	20.701	21.4016	20.5585	19.2779	20.0027	20.0237	16.4598
11	TRAF6	NX_Q9Y4K3	Q9Y4K3	11p12	36483769	36510272	reverse	protein level	PE1	374	13	15.6459	15.9216	15.0586	19.0827	19.5288	18.5982	18.4572	21.8034	22.2634	19.5195	19.8729	19.0312	11.8514
11	ARHGAP1	NX_Q07960	Q07960	11p11.2	46677080	46700619	reverse	protein level	PE1	514	13	23.7343	21.7585	22.3516	22.33	20.4181	20.9827	23.3272	21.4093	22.0064	23.173	21.2231	21.8061	21.5531
11	CKAP5	NX_Q14008	Q14008	11p11.2	46743048	46846308	reverse	protein level	PE1	397	13	23.0858	22.3263	22.8135	21.0918	19.9296	20.7733	21.5028	21.271	21.5458	21.2924	20.5774	21.0461	13.8317
11	ARFGAP2	NX_Q8N6H7	Q8N6H7	11p11.2	47164299	47177125	reverse	protein level	PE1	453	13	21.1043	19.983	20.3161	21.7744	20.6482	20.9758	20.8626	20.4488	20.5064	21.4166	20.38	20.8286	16.5329
11	PACSIN3	NX_Q9UKS6	Q9UKS6	11p11.2	47177522	47186443	reverse	protein level	PE1	395	13	19.9832	19.7246	20.7846	21.6492	21.2113	22.5311	20.6451	21.0756	21.3998	20.4692	20.257	21.2611	12.1477
11	ACP2	NX_P11117	P11117	11p11.2	47239305	47248906	reverse	protein level	PE1	429	13	19.5746	18.4317	19.1578	20.3169	19.1459	20.2154	20.2178	19.2205	20.1968	20.9156	19.8226	20.8131	15.2342
11	PSMC3	NX_P17980	P17980	11p11.2	47418769	47426473	reverse	protein level	PE1	516	13	23.4842	22.9248	23.2946	23.627	22.8822	23.3978	23.5865	22.7793	23.5042	23.7412	23.1067	23.6176	23.2325
11	NDUFS3	NX_O75489	O75489	11p11.2	47565336	47584562	forward	protein level	PE1	506	13	22.2222	22.6762	22.545	22.6383	23.2366	23.0859	22.5009	22.5173	22.8738	22.76	23.3026	23.1879	17.1755
11	MTCH2	NX_Q9Y6C9	Q9Y6C9	11p11.2	47617315	47642607	reverse	protein level	PE1	415	13	23.6189	22.974	23.8459	23.3704	22.6184	23.4162	23.6284	22.9106	23.635	23.3697	22.5551	23.4473	14.3918
11	NUP160	NX_Q12769	Q12769	11p11.2	47778087	47848555	reverse	protein level	PE1	443	13	22.212	21.2894	21.7408	22.182	21.5528	21.9847	21.2631	21.7903	20.4803	22.2336	22.2808	22.6175	19.5698
11	TNKS1BP1	NX_Q9C0C2	Q9C0C2	11q12.1	57299638	57324952	reverse	protein level	PE1	480	13	19.0773	19.5947	21.0105	20.6682	21.004	22.2658	19.4419	19.5855	20.2626	20.217	20.1684	21.2759	20.0606
11	SSRP1	NX_Q08945	Q08945	11q12.1	57325986	57335892	reverse	protein level	PE1	498	13	23.3914	22.8753	23.2126	23.7393	23.1411	23.5496	22.981	22.6547	22.7974	23.0455	22.6903	23.0682	23.0069
11	ZFP91	NX_Q96JP5	Q96JP5	11q12.1	58579063	58621550	forward	protein level	PE1	384	13	17.9283	18.1339	18.658	20.1679	20.2791	21.0486	19.5409	19.5458	20.2176	20.3662	20.4358	21.0879	17.488
11	OSBP	NX_P22059	P22059	11q12.1	59574398	59615774	reverse	protein level	PE1	432	13	20.3831	21.2309	21.4029	21.1192	21.7956	22.0362	22.9626	22.8341	22.8003	20.0686	20.7011	20.8012	20.0306
11	PATL1	NX_Q86TB9	Q86TB9	11q12.1	59636716	59669037	reverse	protein level	PE1	359	13	18.0821	18.5834	18.3397	19.7062	20.116	19.9652	20.1393	20.4209	20.0699	20.6287	20.7343	20.6971	15.6989
11	CCDC86	NX_Q9H6F5	Q9H6F5	11q12.2	60842113	60851081	forward	protein level	PE1	393	13	20.7751	20.4004	20.8598	22.9792	22.6524	23.295	21.389	21.1274	21.6373	22.84	22.547	23.0416	18.0696
11	PRPF19	NX_Q9UMS4	Q9UMS4	11q12.2	60890547	60906585	reverse	protein level	PE1	500	13	25.1042	24.9188	24.8867	22.9526	22.6758	22.9337	23.528	23.6729	23.5748	23.4617	23.1892	23.4379	23.9424
11	TMEM109	NX_Q9BVC6	Q9BVC6	11q12.2	60914158	60923443	forward	protein level	PE1	409	13	20.8098	21.6273	22.6674	23.3516	22.7487	24.5994	22.1388	22.5888	22.8468	24.1782	23.415	25.1473	16.7686
11	DDB1	NX_Q16531	Q16531	11q12.2	61299451	61342596	reverse	protein level	PE1	511	13	24.0095	23.4527	23.9957	23.7519	23.1392	23.7933	22.8432	22.3381	22.7661	22.6777	22.3856	22.8504	23.9223
11	CPSF7	NX_Q8N684	Q8N684	11q12.2	61402641	61430031	reverse	protein level	PE1	398	13	21.1194	20.5191	21.3044	21.0202	20.2183	21.0444	21.2144	20.5215	21.1855	21.4884	20.5952	21.3248	21.1783
11	FEN1	NX_P39748	P39748	11q12.2	61792911	61797238	forward	protein level	PE1	440	13	23.6831	22.7745	23.2248	23.0224	22.0914	22.3303	23.716	22.5846	22.8774	22.8152	21.9841	22.2176	22.4231
11	FTH1	NX_P02794	P02794	11q12.3	61959718	61967634	reverse	protein level	PE1	504	13	17.9855	19.3053	20.9966	17.6158	19.4552	20.3838	19.5168	20.5353	22.2352	19.793	20.6531	20.9838	15.4701
11	AHNAK	NX_Q09666	Q09666	11q12.3	62433542	62556235	reverse	protein level	PE1	517	13	25.9555	27.8178	27.2427	22.644	24.4446	25.3422	23.8019	25.8171	25.5392	21.8303	23.3117	24.5982	27.8129
11	EEF1G	NX_P26641	P26641	11q12.3	62559596	62574086	reverse	protein level	PE1	486	13	25.3096	25.4472	26.5085	25.152	25.2635	26.3994	24.7653	24.9617	25.871	24.5467	24.5466	25.7005	25.979
11	MTA2	NX_O94776	O94776	11q12.3	62593214	62601865	reverse	protein level	PE1	415	13	22.8442	22.8521	23.2849	23.9744	23.586	24.0942	22.8605	22.4874	22.8574	22.7269	22.8003	23.207	18.2947
11	GANAB	NX_Q14697	Q14697	11q12.3	62624826	62646726	reverse	protein level	PE1	517	13	20.1873	19.6164	18.8023	21.5954	21.5238	22.2087	25.3022	25.6478	26.2386	24.6364	24.7209	25.2629	20.6911
11	INTS5	NX_Q6P9B9	Q6P9B9	11q12.3	62646848	62653302	reverse	protein level	PE1	373	13	17.6981	17.9682	18.5416	20.7444	19.9309	20.7404	20.2417	19.2227	20.7679	20.7232	20.71	21.1466	15.4262
11	C11orf98	NX_E9PRG8	E9PRG8	11q12.3	62662816	62665217	reverse	protein level	PE1	367	13	19.5984	19.0289	19.4533	21.2523	20.7504	20.7539	20.6645	20.2166	21.0924	22.612	22.1853	22.262	19.2903
11	HNRNPUL2	NX_Q1KMD3	Q1KMD3	11q12.3	62712630	62727472	reverse	protein level	PE1	514	13	23.3259	23.462	24.2063	23.8151	23.7218	24.6269	23.5971	23.247	23.9553	23.6657	23.499	24.393	24.8309
11	TTC9C	NX_Q8N5M4	Q8N5M4	11q12.3	62728069	62740293	forward	protein level	PE1	376	13	19.4448	18.6969	19.4152	20.3172	20.1124	21.0264	20.735	20.0763	20.443	20.7454	20.813	21.4684	18.0511
11	POLR2G	NX_P62487	P62487	11q12.3	62761565	62766710	forward	protein level	PE1	387	13	19.5574	19.4471	19.1621	15.0292	14.9508	14.518	20.7939	20.5679	20.5034	20.8626	20.7527	20.7654	15.7362
11	NXF1	NX_Q9UBU9	Q9UBU9	11q12.3	62792123	62806302	reverse	protein level	PE1	404	13	20.3682	20.8359	20.8149	21.681	21.6664	21.8485	20.383	20.5082	20.4311	20.3096	20.5877	20.5363	17.5952
11	WDR74	NX_Q6RFH5	Q6RFH5	11q12.3	62832342	62841809	reverse	protein level	PE1	367	13	20.0518	19.7234	20.2327	21.3087	20.835	21.3027	20.2933	20.2903	20.3525	21.3625	21.0572	21.2389	16.1494
11	SLC3A2	NX_P08195	P08195	11q12.3	62856102	62888875	forward	protein level	PE1	447	13	24.3201	24.0479	23.9929	24.2313	23.8533	23.8689	24.3883	24.0011	23.8753	24.7633	24.3238	24.2664	20.5847
11	ATL3	NX_Q6DD88	Q6DD88	11q13.1	63624087	63671921	reverse	protein level	PE1	430	13	22.3319	22.1258	23.1235	21.1093	20.9101	21.8214	21.9281	21.5806	22.5205	21.6134	21.8573	22.2354	18.8657
11	OTUB1	NX_Q96FW1	Q96FW1	11q13.1	63985853	64001811	forward	protein level	PE1	516	13	22.0409	22.3125	22.7722	22.4427	23.1062	23.5618	22.8802	23.014	23.6219	22.6708	23.3028	23.793	22.505
11	STIP1	NX_P31948	P31948	11q13.1	64185272	64204543	forward	protein level	PE1	517	13	25.2612	25.21	26.1833	24.5132	24.6552	25.3546	25.0734	25.5028	25.6865	24.1131	24.0343	24.8424	25.9403
11	FKBP2	NX_P26885	P26885	11q13.1	64241003	64244134	forward	protein level	PE1	493	13	20.6587	20.9272	21.6401	22.2763	22.6016	23.3009	22.1746	22.7453	23.3994	23.401	23.2726	23.9932	21.5417
11	PPP1R14B	NX_Q96C90	Q96C90	11q13.1	64244479	64246943	reverse	protein level	PE1	460	13	17.4588	16.9576	18.4501	19.5842	19.5601	20.9255	20.0148	19.4932	20.2345	20.5737	20.6352	21.8158	21.8084
11	PLCB3	NX_Q01970	Q01970	11q13.1	64251523	64269150	forward	protein level	PE1	402	13	21.0391	20.1694	21.1045	20.6169	20.7117	21.9679	19.2958	20.713	20.2871	20.9555	20.6074	20.8949	17.0916
11	BAD	NX_Q92934	Q92934	11q13.1	64269830	64284704	reverse	protein level	PE1	303	13	16.5191	15.9789	18.2834	17.1403	16.5707	18.3062	18.0829	16.9668	19.7263	18.8243	18.901	19.6161	16.1057
11	TRMT112	NX_Q9UI30	Q9UI30	11q13.1	64316460	64318084	reverse	protein level	PE1	457	13	21.2939	20.9519	21.3238	22.1345	21.8549	22.1924	22.1876	21.9417	23.4223	23.5565	23.8377	24.1217	21.18
11	EHD1	NX_Q9H4M9	Q9H4M9	11q13.1	64851642	64888296	reverse	protein level	PE1	492	13	22.6313	22.0495	23.5177	22.2437	21.4553	23.2124	21.4474	21.2711	22.4764	21.5928	21.1666	22.7247	24.1196
11	ARL2	NX_P36404	P36404	11q13.1	65014160	65022184	forward	protein level	PE1	401	13	20.7114	20.309	20.3419	20.4235	20.4173	20.5648	21.9049	24.9572	21.6451	21.0034	20.9001	21.2248	15.0627
11	ZFPL1	NX_O95159	O95159	11q13.1	65084210	65088398	forward	protein level	PE1	395	13	20.1199	20.2001	20.6009	21.5814	21.5979	22.318	20.2074	20.0181	21.1491	20.6759	20.8148	21.2466	17.4708
11	VPS51	NX_Q9UID3	Q9UID3	11q13.1	65089324	65111862	forward	protein level	PE1	409	13	18.2287	19.6529	19.1721	19.8605	20.7621	20.4247	21.3547	22.4436	21.5399	19.6285	20.2549	20.2232	16.5596
11	FAU	NX_P62861	P62861	11q13.1	65120630	65122177	reverse	protein level	PE1	439	13	22.2485	22.3213	22.1471	24.7404	25.0697	24.8261	24.4475	24.5362	24.3379	24.3571	24.537	24.4301	23.175
11	MRPL49	NX_Q13405	Q13405	11q13.1	65122183	65127371	forward	protein level	PE1	433	13	19.9857	20.6625	20.5574	19.091	19.7456	20.003	22.0501	22.7387	22.608	20.4775	21.3297	21.2868	15.4992
11	CAPN1	NX_P07384	P07384	11q13.1	65180566	65212006	forward	protein level	PE1	512	13	21.7243	21.8476	22.8174	22.5574	22.7199	23.6558	22.0565	22.7149	22.7398	21.7531	22.0611	22.9328	23.616
11	POLA2	NX_Q14181	Q14181	11q13.1	65261920	65305589	forward	protein level	PE1	341	13	20.6916	20.6854	20.2699	19.1335	19.0205	18.8003	20.0448	20.4847	19.793	21.1587	20.6713	20.6582	18.9122
11	DPF2	NX_Q92785	Q92785	11q13.1	65333852	65354262	forward	protein level	PE1	399	13	20.6707	20.0944	17.4347	20.1506	19.9242	14.7869	20.3386	20.1575	17.4528	21.2921	20.5158	18.4901	16.5079
11	SCYL1	NX_Q96KG9	Q96KG9	11q13.1	65525077	65538704	forward	protein level	PE1	401	13	19.2253	19.3775	20.4263	19.9355	20.2759	21.1133	21.4367	21.9608	21.5179	20.5729	20.9747	21.4592	17.3298
11	ZNRD2	NX_O60232	O60232	11q13.1	65570430	65573942	forward	protein level	PE1	310	13	18.1434	17.3961	18.6219	18.5039	17.7842	19.1684	21.4558	19.9493	21.6419	21.7079	21.5775	22.5121	18.0859
11	EHBP1L1	NX_Q8N3D4	Q8N3D4	11q13.1	65576046	65592650	forward	protein level	PE1	416	13	18.4929	18.6132	19.2233	20.3191	20.2147	20.6245	18.7203	17.4181	18.7917	21.149	21.2257	21.4149	17.6121
11	RELA	NX_Q04206	Q04206	11q13.1	65653597	65663090	reverse	protein level	PE1	438	13	20.685	21.0247	21.2589	22.1185	22.4439	22.715	20.2282	19.6967	20.6872	21.6484	22.9415	22.2738	19.7476
11	RNASEH2C	NX_Q8TDP1	Q8TDP1	11q13.1	65714005	65720947	reverse	protein level	PE1	410	13	17.845	16.9496	18.1818	21.0534	20.5976	20.9764	19.5236	19.239	19.433	20.4359	20.2085	20.5385	17.0065
11	CFL1	NX_P23528	P23528	11q13.1	65823022	65862026	reverse	protein level	PE1	518	13	26.6299	26.1801	27.0008	22.4228	22.1581	21.7484	26.3722	26.0806	27.238	24.333	24.0959	23.7186	28.2341
11	FOSL1	NX_P15407	P15407	11q13.1	65892049	65900573	reverse	protein level	PE1	111	13	15.9236	15.7597	16.868	19.801	19.7788	20.2582	20.4437	21.1766	21.3419	19.6509	19.8394	20.7798	18.8071
11	DRAP1	NX_Q14919	Q14919	11q13.1	65919274	65921563	forward	protein level	PE1	380	13	19.5097	18.6269	19.7403	16.3255	14.979	14.6617	21.454	21.2483	21.8233	21.2921	20.395	20.8473	20.4752
11	SART1	NX_O43290	O43290	11q13.1	65961728	65980137	forward	protein level	PE1	449	13	22.6014	22.4216	22.5371	23.246	22.8461	23.2625	22.2694	21.8746	22.2649	22.1538	21.875	22.3807	21.1872
11	EIF1AD	NX_Q8N9N8	Q8N9N8	11q13.1	65996545	66002176	reverse	protein level	PE1	350	13	15.8319	16.9079	18.2727	18.4026	18.5597	20.0419	22.781	15.7992	21.6567	19.5424	19.4253	20.6346	16.5922
11	BANF1	NX_O75531	O75531	11q13.1	66002228	66004149	forward	protein level	PE1	507	13	22.8947	22.3552	23.4385	18.6165	19.2064	19.2539	22.8367	22.5289	23.8271	21.4609	21.3395	21.4911	22.7838
11	SF3B2	NX_Q13435	Q13435	11q13.1	66050729	66069308	forward	protein level	PE1	515	13	23.9385	23.7531	23.989	24.7801	24.5022	24.7161	23.4131	23.2093	23.3948	23.5529	23.4794	23.3313	23.7255
11	PACS1	NX_Q6VY07	Q6VY07	11q13.1	66070272	66244744	forward	protein level	PE1	394	13	17.5309	17.3753	17.1576	19.8866	19.547	19.2627	18.4581	18.1763	18.2219	20.878	22.0118	21.4718	15.7726
11	KLC2	NX_Q9H0B6	Q9H0B6	11q13.2	66257294	66267860	forward	protein level	PE1	404	13	20.3582	19.3627	19.9976	20.6695	20.0007	20.4019	20.0152	19.4639	19.6996	19.8762	19.2739	20.0303	18.6644
11	MRPL11	NX_Q9Y3B7	Q9Y3B7	11q13.2	66435075	66466738	reverse	protein level	PE1	395	13	20.5384	21.1755	21.166	20.554	21.2972	21.2165	20.9853	21.7189	21.21	20.6912	21.4292	21.3589	14.3249
11	DPP3	NX_Q9NY33	Q9NY33	11q13.2	66480013	66509657	forward	protein level	PE1	510	13	22.0713	21.6954	22.9038	22.5586	22.1378	23.4952	21.4762	21.1124	22.3134	21.8943	21.5826	22.7759	20.3023
11	CCS	NX_O14618	O14618	11q13.2	66593153	66606019	forward	protein level	PE1	501	13	18.5021	19.0355	20.6254	21.3385	21.2485	22.0545	20.8163	20.4496	21.5936	21.963	22.1896	22.6629	15.9347
11	RBM14	NX_Q96PK6	Q96PK6	11q13.2	66616582	66627347	forward	protein level	PE1	443	13	23.5243	23.3357	23.4937	24.3639	24.0982	24.3751	23.1009	23.2428	23.4722	23.5865	23.4423	23.5704	22.6148
11	PC	NX_P11498	P11498	11q13.2	66848417	66958439	reverse	protein level	PE1	415	13	22.0346	23.4211	24.7266	22.679	24.0443	25.3814	22.1111	22.4556	23.3469	21.9471	22.7974	23.9765	13.7708
11	KDM2A	NX_Q9Y2K7	Q9Y2K7	11q13.2	67119263	67258082	forward	protein level	PE1	379	13	17.6538	14.8484	17.2432	21.6834	22.1069	21.7574	18.0184	16.3025	18.4355	19.4374	19.0438	19.7281	14.5755
11	PPP1CA	NX_P62136	P62136	11q13.2	67398183	67421183	reverse	protein level	PE1	515	13	23.646	23.6376	23.7949	19.6331	19.7749	20.5667	25.0061	24.6647	25.0327	23.1902	23.0194	23.2385	24.3741
11	CORO1B	NX_Q9BR76	Q9BR76	11q13.2	67435510	67443821	reverse	protein level	PE1	510	13	22.7882	22.6142	23.5967	23.9363	23.6021	24.8801	22.7007	22.3279	23.6791	23.1011	22.7352	24.2268	22.2438
11	AIP	NX_O00170	O00170	11q13.2	67483026	67491103	forward	protein level	PE1	480	13	21.2227	21.255	21.7966	21.5503	21.5744	22.161	21.4961	21.5548	21.761	21.9963	21.7349	22.3474	20.7252
11	GSTP1	NX_P09211	P09211	11q13.2	67583595	67586656	forward	protein level	PE1	518	13	25.1014	26.5886	25.8591	22.8346	23.8769	23.6147	25.8298	27.107	26.6697	23.9989	25.7554	25.4191	25.4083
11	TCIRG1	NX_Q13488	Q13488	11q13.2	68039025	68050895	forward	protein level	PE1	419	13	17.758	21.7214	21.5855	18.4916	22.5752	22.3668	19.3132	22.4085	21.9188	18.4974	21.5446	21.5618	14.4313
11	PPP6R3	NX_Q5H9R7	Q5H9R7	11q13.2	68460731	68615334	forward	protein level	PE1	419	13	21.8794	22.7634	22.643	20.2807	21.2041	20.3657	21.0151	21.653	21.4872	20.227	20.6349	20.4325	23.5306
11	CPT1A	NX_P50416	P50416	11q13.3	68754620	68844410	reverse	protein level	PE1	399	13	18.9562	20.1218	23.5492	21.405	21.5612	23.3499	18.8828	19.7599	21.6279	20.0359	20.406	22.0786	12.1834
11	FADD	NX_Q13158	Q13158	11q13.3	70203163	70207390	forward	protein level	PE1	404	13	23.1481	23.1852	23.0919	21.6409	19.0233	20.1887	21.6548	20.6309	20.9017	22.8622	20.3186	21.6233	18.0693
11	PPFIA1	NX_Q13136	Q13136	11q13.3	70270700	70385312	forward	protein level	PE1	408	13	22.3463	20.7972	21.3029	24.0286	22.2615	22.8696	21.696	21.0477	20.8545	22.3523	21.0664	21.5454	12.402
11	CTTN	NX_Q14247	Q14247	11q13.3	70398404	70436584	forward	protein level	PE1	509	13	25.7219	24.0525	24.7672	25.4011	23.6529	24.3199	25.3014	23.5902	24.6076	24.1757	22.5752	23.1296	24.3141
11	NUMA1	NX_Q14980	Q14980	11q13.4	72002864	72080693	reverse	protein level	PE1	492	13	24.3591	24.4382	24.6564	24.1847	24.2767	24.9398	22.4973	22.7213	23.1518	22.412	22.1431	22.5747	14.2108
11	INPPL1	NX_O15357	O15357	11q13.4	72223701	72239147	forward	protein level	PE1	404	13	19.7048	19.548	19.9971	21.0593	20.6735	21.2896	19.5216	18.9627	19.5211	20.2385	19.8645	20.2597	9.8972
11	PAAF1	NX_Q9BRP4	Q9BRP4	11q13.4	73876699	73931124	forward	protein level	PE1	375	13	17.7057	18.4829	17.3701	19.2371	20.1215	19.053	19.5005	19.8504	19.4953	19.8567	20.2326	19.4618	12.6056
11	PPME1	NX_Q9Y570	Q9Y570	11q13.4	74171267	74254703	forward	protein level	PE1	446	13	21.7415	21.1366	21.5032	21.6462	20.9945	21.4504	23.4169	23.6736	23.1244	22.1081	21.5342	21.8611	21.8782
11	POLD3	NX_Q15054	Q15054	11q13.4	74493851	74669117	forward	protein level	PE1	275	13	16.7527	16.4915	16.9609	17.8724	17.6733	17.7189	20.263	21.5578	19.81	19.5223	19.4285	19.5948	17.948
11	RPS3	NX_P23396	P23396	11q13.4	75399515	75422280	forward	protein level	PE1	516	13	25.8957	25.9932	25.8429	26.0448	25.9717	25.9093	25.4482	25.4747	25.4917	26.0295	26.08	25.9606	25.5715
11	CLNS1A	NX_P54105	P54105	11q14.1	77514936	77637805	reverse	protein level	PE1	387	13	20.3742	19.1038	18.9466	16.8501	15.3677	16.494	21.4767	20.1576	20.4487	19.7493	18.8931	19.2598	20.0496
11	RSF1	NX_Q96T23	Q96T23	11q14.1	77659996	77821017	reverse	protein level	PE1	425	13	18.7338	18.6932	19.5261	19.7329	19.7357	20.2178	19.5529	19.7459	19.5768	20.0763	18.6795	19.3322	16.6694
11	PRCP	NX_P42785	P42785	11q14.1	82822936	82970584	reverse	protein level	PE1	478	13	21.2561	21.5414	21.5225	18.5983	19.2603	18.8418	20.3728	20.9101	20.5186	19.9714	20.3718	19.6329	19.085
11	PICALM	NX_Q13492	Q13492	11q14.2	85957175	86069882	reverse	protein level	PE1	493	13	21.4659	21.5637	21.3606	22.1418	21.8865	21.8137	21.6796	21.6216	21.457	22.5902	22.5782	22.5637	22.7248
11	EED	NX_O75530	O75530	11q14.2	86244753	86278813	forward	protein level	PE1	336	13	19.1696	18.9966	18.9867	17.6772	17.8329	17.3843	19.7295	19.657	19.6996	19.6903	19.5885	19.4919	14.2342
[truncated: 7,077 more rows]

## Sheet: Tab5 Unique in Cells
	Table 5. Protein-coding-genes uniquely identified in cultured cell lines and complementary identification in TCGA and Human Protein Atlas (HPA) datasets.
[truncated: 136 more rows]

## Sheet: Tab6 Subcellular localizati
Table 6. Subcellular localization of identified proteins in the MM500 study based on UniProt and HPA information
[truncated: 12,861 more rows]

[truncated: 1 more sheets: Tab7 Validation melanoma cell ]
